# Supplementary material for: Transcriptome Analysis of Lycoris chinensis Bulbs Reveals Flowering in the Age-Mediated Pathway
Source: Biomolecules. 2022 Jun 27;12(7):899. doi: 10.3390/biom12070899 (PMC9312979; doi:10.3390/biom12070899)
Supplement: Supplementary file 1 [file biomolecules-12-00899-s001.zip]

Archive with 4 entries (4 files):
- Figure S1.pdf
- Table S1 qRT-PCR premiers used in the study.xlsx
- Table S2 All identified unigenes in the study.xls
- Table S3 Differentially expressed genes in four comparison groups.xlsx
