# Supplementary material for: Transcriptome Analysis of Lycoris chinensis Bulbs Reveals Flowering in the Age-Mediated Pathway
Source: Biomolecules. 2022 Jun 27;12(7):899. doi: 10.3390/biom12070899 (PMC9312979; doi:10.3390/biom12070899)
Supplement: Supplementary file 1 [file biomolecules-12-00899-s001.zip › Table S1 qRT-PCR premiers used in the study.xlsx]

## Sheet: Sheet1
Table S1. Primer sequences for qRT-PCR in the study
GeneID	Annotation	Forward sequence	Reverse sequence
c97937_g1	APETALA1-like MADS-box protein	TCCGCGTCATTCTCATTGCT	AGCAGCAAACAAGCTCCTCT
c101346_g2	APETALA2 protein homolog HAP2	TACCACATTCTGGGCGCATT	TCCAGTTGGGAAGAACGCTC
c85684_g1	MADS-box protein AGL72	CAAAGGTGAAGGGTTTGCCG	GGTCACTTTCACCAAACGCC
c51042_g1	vernalization insensitive 3	GCTTTGTTGTGGTGCAGAGG	TCGATACCAGAGTGTGCAGC
c95233_g2	CONSTANS-like 5	TCTTCATCGGAGGTCGGAGT	CGGTCCATCGGATTTCGGAT
c106500_g4	CONSTANS-LIKE 15-like	CATCGTCTCCACTCGAGCTC	GAGGAGGAGCAGGTTGTTCC
c94170_g2	squamosa promoter-binding-like protein 14	TTGCACAGGTTCCACCAGTT	TTGCCCGAACAATAGGCCAT
c102363_g2	squamosa promoter-binding-like protein 16	TTAAGGAGTGCAGCTGAGGC	GCCTGTTGCTTGGTTGATGG
c104453_g3	transcription factor MYB1R1-like	TCGAAGAGGCTTGATCGACG	AGTTGCATGGACCGAGGAAG
c100553_g1	myb-related protein MYBAS2-like	TCAATTCCTGCCTCTCTGCG	TCGTATCGCCCGAAAGCTAC
c94164_g1	protein PHOTOPERIOD-INDEPENDENT EARLY FLOWERING 1	CAAGGCGTTGTCTTTCAGCC	GAGGGTTTGACCGAAGAGGG
c49522_g1	protein EARLY FLOWERING 3-like	TGCAGCACGATGATCTGAGT	GTCAGCGGCTCGGATATTCA
c98839_g1	NAC domain-containing protein 7	ATGGCTCCCTTTCCTTGTCG	GGGAGAGCACCAAATGGACA
c93971_g2	NAC domain-containing protein 48-like	GGGACTTGCCAGGAATGTCA	ATCCCCACTGGTTTCGGAAC
c94510_g1	WRKY transcription factor 14	GGGGTGATGGAAGGTTGGAG	CTCTCTCTTCACTTGCCGGG
c92537_g1	WRKY transcription factor 38	AGGTAGTGCGAGGATCCCAT	TAGCTTGGCAACCTTGAGCA
c51099_g1	ethylene-responsive transcription factor 12-like	TTAAAACGCTCACCCTCCCC	GTCAACAGCGCTTGTCTTGG
c93086_g1	ethylene-responsive transcription factor CRF1-like	CATTGCCTGCGAAAGATCCG	CCCCACGAAACTTGACCGTA
c80416_g1	ethylene-responsive transcription factor ERF110-like	TATCCGCTTCTTCATCGGCC	AAGAAGCAGCGGCAGAAGAT
c105794_g3	nuclear transcription factor Y subunit B-like isoform X2	ATTGCCAAGGATGCGAAGGA	TATCGCTTGCCTCGCTAGTG
internal standard control	EXP1	TTGATGTTGACAAGGTAAGGTGC	AGGCAGGAAATCTCCAAAGC
