# Supplementary material for: Transcriptome Analysis of Lycoris chinensis Bulbs Reveals Flowering in the Age-Mediated Pathway
Source: Biomolecules. 2022 Jun 27;12(7):899. doi: 10.3390/biom12070899 (PMC9312979; doi:10.3390/biom12070899)
Supplement: Supplementary file 1 [file biomolecules-12-00899-s001.zip › Table S2 All identified unigenes in the study.xls]

gene_id	sample_readcount(P1_1)	sample_readcount(P1_2)	sample_readcount(P1_3)	sample_readcount(P2_1)	sample_readcount(P2_2)	sample_readcount(P2_3)	sample_readcount(P3_1)	sample_readcount(P3_2)	sample_readcount(P3_3)	sample_readcount(P4_1)	sample_readcount(P4_2)	sample_readcount(P4_3)	sample_readcount(P5_1)	sample_readcount(P5_2)	sample_readcount(P5_3)	sample_fpkm(P1_1)	sample_fpkm(P1_2)	sample_fpkm(P1_3)	sample_fpkm(P2_1)	sample_fpkm(P2_2)	sample_fpkm(P2_3)	sample_fpkm(P3_1)	sample_fpkm(P3_2)	sample_fpkm(P3_3)	sample_fpkm(P4_1)	sample_fpkm(P4_2)	sample_fpkm(P4_3)	sample_fpkm(P5_1)	sample_fpkm(P5_2)	sample_fpkm(P5_3)	Gene Length	NR GI	NR ID	NR Score	NR Evalue	NR Description	NT GI	NT ID	NT Score	NT Evalue	NT Description	KO ID	KO Name	KO Description	Http Link	Swissprot ID	Swissprot Score	Swissprot Evalue	Swissprot Description
c95007_g5	7.00	6.00	3.00	7.00	9.00	7.00	6.00	12.00	13.00	2.00	6.00	3.00	13.00	7.00	3.00	0.46	0.38	0.19	0.49	0.59	0.48	0.38	0.90	0.79	0.13	0.36	0.20	0.83	0.47	0.20	1246	--	--	--	--	--	--	--	--	--	--	--	--	--	--	--	--	--	--
c68181_g1	12.00	59.00	18.00	54.00	11.00	10.00	21.00	18.00	13.00	0.00	49.00	12.00	0.00	8.00	17.00	4.59	22.28	6.80	23.44	4.50	3.99	7.96	7.96	4.73	0.00	18.54	4.88	0.00	3.17	6.63	408	743939239	XP_011014072.1	361	1.1e-32	PREDICTED: COBRA-like protein 1 [Populus euphratica]	--	--	--	--	--	--	--	--	--	Q6Z4G8	331	4.5e-30	COBRA-like protein 1 OS=Oryza sativa subsp. japonica GN=BC1L6 PE=2 SV=1
c95007_g3	7.00	3.00	3.00	4.00	3.00	1.00	8.00	0.00	5.00	4.00	2.00	3.00	3.00	2.00	0.00	0.68	0.28	0.28	0.41	0.29	0.09	0.72	0.00	0.43	0.38	0.17	0.29	0.28	0.19	0.00	965	--	--	--	--	--	--	--	--	--	--	--	--	--	--	--	--	--	--
c95007_g2	5.00	8.00	3.00	3.00	7.00	11.00	11.00	10.00	5.00	6.00	11.00	9.00	3.00	6.00	0.00	0.56	0.87	0.33	0.36	0.80	1.29	1.20	1.28	0.52	0.67	1.15	1.02	0.33	0.69	0.00	826	743822988	XP_010932416.1	232	2.0e-17	PREDICTED: probable signal peptidase complex subunit 2 [Elaeis guineensis]	--	--	--	--	--	K12947	SPCS2, SPC2	signal peptidase complex subunit 2	http://www.genome.jp/dbget-bin/www_bget?ko:K12947	P58684	194	7.0e-14	Probable signal peptidase complex subunit 2 OS=Arabidopsis thaliana GN=At2g39960 PE=2 SV=1
c95007_g1	344.00	360.00	379.00	326.00	521.00	342.00	364.00	339.00	370.00	339.00	388.00	318.00	270.00	416.00	408.00	28.02	28.04	29.65	28.28	43.32	25.99	28.63	29.99	27.70	24.95	27.53	25.01	21.40	33.76	35.04	4483	672121982	XP_008784307.1	292	1.2e-23	PREDICTED: probable signal peptidase complex subunit 2 [Phoenix dactylifera]	--	--	--	--	--	K12947	SPCS2, SPC2	signal peptidase complex subunit 2	http://www.genome.jp/dbget-bin/www_bget?ko:K12947	P58684	253	5.5e-20	Probable signal peptidase complex subunit 2 OS=Arabidopsis thaliana GN=At2g39960 PE=2 SV=1
c95007_g4	3.00	8.00	0.00	6.00	3.00	8.00	2.00	7.00	5.00	7.00	10.00	2.00	1.00	10.00	6.00	0.98	2.58	0.00	2.21	1.04	2.73	0.65	2.65	1.55	2.33	3.20	0.69	0.32	3.39	2.00	437	672173465	XP_008806864.1	361	1.1e-32	PREDICTED: tRNA-specific adenosine deaminase 1 isoform X6 [Phoenix dactylifera]	--	--	--	--	--	K15440	TAD1, ADAT1	tRNA-specific adenosine deaminase 1	http://www.genome.jp/dbget-bin/www_bget?ko:K15440	P55265	184	5.4e-13	Double-stranded RNA-specific adenosine deaminase OS=Homo sapiens GN=ADAR PE=1 SV=4
c177335_g1	0.00	1.00	0.00	0.00	0.00	0.00	0.00	0.00	0.00	0.00	0.00	0.00	0.00	0.00	0.00	0.00	14.37	0.00	0.00	0.00	0.00	0.00	0.00	0.00	0.00	0.00	0.00	0.00	0.00	0.00	202	--	--	--	--	--	--	--	--	--	--	--	--	--	--	--	--	--	--
c38979_g1	0.00	0.00	0.00	0.00	0.00	0.00	0.00	0.00	0.00	0.00	0.00	0.00	0.00	0.00	0.00	0.00	0.00	0.00	0.00	0.00	0.00	0.00	0.00	0.00	0.00	0.00	0.00	0.00	0.00	0.00	212	658037017	XP_008354068.1	227	1.9e-17	PREDICTED: uncharacterized protein LOC103417687 [Malus domestica]	--	--	--	--	--	--	--	--	--	--	--	--	--
c122073_g1	0.00	0.00	0.00	0.00	0.00	0.00	0.00	0.00	0.00	6.00	0.00	0.00	0.00	0.00	0.00	0.00	0.00	0.00	0.00	0.00	0.00	0.00	0.00	0.00	3.60	0.00	0.00	0.00	0.00	0.00	349	--	--	--	--	--	--	--	--	--	--	--	--	--	--	--	--	--	--
c94392_g1	4.00	13.00	25.00	7.00	51.00	23.00	37.00	24.00	25.00	80.00	5.00	7.00	4.00	32.00	31.00	0.10	0.31	0.59	0.18	1.25	0.59	0.88	0.67	0.56	1.94	0.11	0.17	0.10	0.80	0.77	2938	--	--	--	--	--	--	--	--	--	--	--	--	--	--	--	--	--	--
c138853_g1	3.00	4.00	5.00	1.00	0.00	0.00	0.00	0.00	1.00	0.00	0.00	0.00	0.00	0.00	0.00	0.37	0.47	0.59	0.13	0.00	0.00	0.00	0.00	0.11	0.00	0.00	0.00	0.00	0.00	0.00	778	--	--	--	--	--	755493932	XM_006529262.2	778	0	PREDICTED: Mus musculus protein tyrosine phosphatase, receptor type, C (Ptprc), transcript variant X6, mRNA	--	--	--	--	P06800	896	2.6e-95	Receptor-type tyrosine-protein phosphatase C OS=Mus musculus GN=Ptprc PE=1 SV=3
c140536_g1	0.00	0.00	0.00	0.00	0.00	0.00	0.00	0.00	0.00	0.00	0.00	0.00	0.00	0.00	0.00	0.00	0.00	0.00	0.00	0.00	0.00	0.00	0.00	0.00	0.00	0.00	0.00	0.00	0.00	0.00	246	--	--	--	--	--	767957251	XM_011518609.1	246	1.73467e-124	PREDICTED: Homo sapiens annexin A1 (ANXA1), transcript variant X2, mRNA	--	--	--	--	--	--	--	--
c112857_g1	2.00	1.00	3.00	0.00	1.00	0.00	2.00	1.00	1.00	3.00	2.00	2.00	2.00	2.00	0.00	0.25	0.12	0.37	0.00	0.13	0.00	0.24	0.14	0.12	0.38	0.23	0.25	0.24	0.26	0.00	763	720064103	XP_010275847.1	138	1.4e-06	PREDICTED: uncharacterized protein LOC104610772 [Nelumbo nucifera]	--	--	--	--	--	--	--	--	--	--	--	--	--
c148777_g1	0.00	0.00	0.00	0.00	2.00	0.00	0.00	0.00	0.00	0.00	0.00	0.00	0.00	0.00	0.00	0.00	0.00	0.00	0.00	5.81	0.00	0.00	0.00	0.00	0.00	0.00	0.00	0.00	0.00	0.00	255	--	--	--	--	--	--	--	--	--	--	--	--	--	--	--	--	--	--
c94703_g1	315.00	304.00	342.00	216.00	313.00	326.00	321.00	267.00	380.00	396.00	286.00	187.00	379.00	367.00	278.00	15.88	15.07	16.52	11.68	16.01	16.92	15.48	15.33	17.25	19.74	13.03	9.20	18.74	19.01	13.37	3250	672164969	XP_008802378.1	519	4.1e-50	PREDICTED: U11/U12 small nuclear ribonucleoprotein 35 kDa protein isoform X1 [Phoenix dactylifera]	672164968	XM_008804156.1	191	9.81309e-93	PREDICTED: Phoenix dactylifera U11/U12 small nuclear ribonucleoprotein 35 kDa protein (LOC103716234), transcript variant X1, mRNA	K13155	SNRNP35	U11/U12 small nuclear ribonucleoprotein 35 kDa protein	http://www.genome.jp/dbget-bin/www_bget?ko:K13155	Q8VY74	452	3.4e-43	U11/U12 small nuclear ribonucleoprotein 35 kDa protein OS=Arabidopsis thaliana GN=SNRNP35 PE=1 SV=1
c49820_g1	0.00	6.00	1.00	2.00	0.00	1.00	1.00	5.00	0.00	10.00	5.00	7.00	2.00	0.00	2.00	0.00	1.11	0.18	0.42	0.00	0.20	0.19	1.09	0.00	1.90	0.90	1.36	0.37	0.00	0.38	584	--	--	--	--	--	--	--	--	--	--	--	--	--	--	--	--	--	--
c131535_g1	0.00	0.00	0.00	0.00	1.00	0.00	0.00	0.00	0.00	0.00	0.00	0.00	0.00	0.00	0.00	0.00	0.00	0.00	0.00	7.02	0.00	0.00	0.00	0.00	0.00	0.00	0.00	0.00	0.00	0.00	227	--	--	--	--	--	--	--	--	--	--	--	--	--	--	--	--	--	--
c111303_g1	16.00	25.00	26.00	21.00	1.00	0.00	4.00	6.00	1.00	0.00	0.00	0.00	0.00	0.00	0.00	0.72	1.08	1.12	0.99	0.04	0.00	0.17	0.30	0.04	0.00	0.00	0.00	0.00	0.00	0.00	1723	802537836	XP_012066038.1	1850	9.9e-205	PREDICTED: ATP synthase subunit beta, mitochondrial-like [Jatropha curcas]>gi|643741268|gb|KDP46772.1| hypothetical protein JCGZ_06560 [Jatropha curcas]	133892441	NM_016774.3	1723	0	Mus musculus ATP synthase, H+ transporting mitochondrial F1 complex, beta subunit (Atp5b), mRNA	K02133	ATPeF1B, ATP5B, ATP2	F-type H+-transporting ATPase subunit beta	http://www.genome.jp/dbget-bin/www_bget?ko:K02133	P56480	2375	1.8e-266	ATP synthase subunit beta, mitochondrial OS=Mus musculus GN=Atp5b PE=1 SV=2
c123459_g1	0.00	0.00	0.00	0.00	0.00	0.00	0.00	0.00	0.00	0.00	0.00	0.00	0.00	2.00	0.00	0.00	0.00	0.00	0.00	0.00	0.00	0.00	0.00	0.00	0.00	0.00	0.00	0.00	28.98	0.00	201	--	--	--	--	--	--	--	--	--	--	--	--	--	--	--	--	--	--
c16726_g1	0.00	0.00	0.00	0.00	0.00	0.00	0.00	0.00	4.00	0.00	0.00	0.00	0.00	0.00	0.00	0.00	0.00	0.00	0.00	0.00	0.00	0.00	0.00	15.69	0.00	0.00	0.00	0.00	0.00	0.00	235	--	--	--	--	--	--	--	--	--	--	--	--	--	--	--	--	--	--
c34655_g1	0.00	1.00	0.00	0.00	0.00	0.00	0.00	0.00	0.00	0.00	0.00	0.00	0.00	0.00	0.00	0.00	6.37	0.00	0.00	0.00	0.00	0.00	0.00	0.00	0.00	0.00	0.00	0.00	0.00	0.00	221	--	--	--	--	--	--	--	--	--	--	--	--	--	--	--	--	--	--
c60055_g1	0.00	2.00	1.00	3.00	2.00	3.00	1.00	1.00	3.00	5.00	4.00	1.00	5.00	4.00	1.00	0.00	5.61	2.90	10.63	7.26	8.12	2.90	3.19	8.31	15.14	13.50	3.38	12.70	11.23	2.85	247	743772242	XP_010916425.1	154	6.5e-09	PREDICTED: uncharacterized protein LOC105041244 [Elaeis guineensis]	--	--	--	--	--	--	--	--	--	--	--	--	--
c137321_g1	0.00	0.00	0.00	0.00	1.00	3.00	0.00	0.00	0.00	0.00	0.00	2.00	0.00	1.00	0.00	0.00	0.00	0.00	0.00	0.42	1.22	0.00	0.00	0.00	0.00	0.00	0.83	0.00	0.40	0.00	405	--	--	--	--	--	--	--	--	--	--	--	--	--	--	--	--	--	--
c155095_g1	0.00	0.00	0.00	0.00	0.00	0.00	0.00	0.00	0.00	0.00	0.00	0.00	0.00	0.00	0.00	0.00	0.00	0.00	0.00	0.00	0.00	0.00	0.00	0.00	0.00	0.00	0.00	0.00	0.00	0.00	205	--	--	--	--	--	--	--	--	--	--	--	--	--	--	--	--	--	--
c147644_g1	0.00	2.00	2.00	1.00	0.00	0.00	0.00	0.00	0.00	2.00	5.00	0.00	1.00	2.00	0.00	0.00	0.49	0.49	0.28	0.00	0.00	0.00	0.00	0.00	0.51	1.21	0.00	0.24	0.52	0.00	498	--	--	--	--	--	--	--	--	--	--	--	--	--	--	--	--	--	--
c85574_g1	0.00	16.00	9.00	1.00	3.00	0.00	6.00	0.00	9.00	0.00	2.00	6.00	9.00	11.00	4.00	0.00	4.12	2.32	0.29	0.82	0.00	1.55	0.00	2.23	0.00	0.51	1.64	2.28	2.98	1.07	487	672123553	XP_008785140.1	270	4.6e-22	PREDICTED: cytokinin riboside 5'-monophosphate phosphoribohydrolase LOG1-like [Phoenix dactylifera]	--	--	--	--	--	K06966	K06966	uncharacterized protein	http://www.genome.jp/dbget-bin/www_bget?ko:K06966	Q8RUN2	200	8.4e-15	Cytokinin riboside 5'-monophosphate phosphoribohydrolase LOG1 OS=Arabidopsis thaliana GN=LOG1 PE=1 SV=1
c99047_g1	176.00	205.00	185.00	172.00	177.00	194.00	175.00	201.00	207.00	191.00	245.00	244.00	301.00	165.00	232.00	5.82	7.06	5.87	6.01	5.81	6.69	5.57	7.52	6.29	6.23	8.36	8.69	9.60	5.57	9.08	2314	672115147	XP_008779828.1	841	1.3e-87	PREDICTED: probable protein S-acyltransferase 12 isoform X2 [Phoenix dactylifera]	405275205	JX275987.1	275	1.40378e-139	Cocos nucifera microsatellite WCYZ2470 sequence	K18932	ZDHHC	palmitoyltransferase	http://www.genome.jp/dbget-bin/www_bget?ko:K18932	Q5M757	627	1.2e-63	Probable protein S-acyltransferase 12 OS=Arabidopsis thaliana GN=PAT12 PE=2 SV=1
c151350_g1	0.00	0.00	0.00	0.00	1.00	2.00	0.00	0.00	0.00	0.00	0.00	0.00	0.00	0.00	0.00	0.00	0.00	0.00	0.00	3.15	4.79	0.00	0.00	0.00	0.00	0.00	0.00	0.00	0.00	0.00	252	--	--	--	--	--	--	--	--	--	--	--	--	--	--	--	--	--	--
c27424_g1	0.00	2.00	0.00	0.00	0.00	0.00	0.00	0.00	0.00	1.00	0.00	0.00	1.00	0.00	0.00	0.00	0.54	0.00	0.00	0.00	0.00	0.00	0.00	0.00	0.28	0.00	0.00	0.27	0.00	0.00	474	--	--	--	--	--	--	--	--	--	--	--	--	--	--	--	--	--	--
c20494_g1	2.00	1.00	3.00	6.00	5.00	2.00	5.00	1.00	6.00	4.00	0.00	2.00	8.00	5.00	4.00	0.15	0.07	0.22	0.49	0.38	0.16	0.37	0.09	0.42	0.30	0.00	0.15	0.59	0.39	0.31	1102	--	--	--	--	--	--	--	--	--	--	--	--	--	--	--	--	--	--
c88816_g6	0.00	0.00	1.00	0.00	0.00	0.00	0.00	0.00	0.00	0.00	0.00	2.00	0.00	0.00	0.00	0.00	0.00	2.61	0.00	0.00	0.00	0.00	0.00	0.00	0.00	0.00	6.08	0.00	0.00	0.00	251	--	--	--	--	--	--	--	--	--	--	--	--	--	--	--	--	--	--
c88816_g5	16.00	42.00	26.00	37.00	17.00	84.00	33.00	51.00	22.00	84.00	76.00	60.00	73.00	40.00	30.00	5.78	14.97	9.28	15.12	6.55	31.66	11.81	21.31	7.56	30.96	27.07	22.98	25.43	14.96	11.05	418	--	--	--	--	--	--	--	--	--	--	--	--	--	--	--	--	--	--
c88816_g4	0.00	0.00	1.00	0.00	0.00	0.00	0.00	0.00	0.00	0.00	0.00	0.00	32.00	3.00	0.00	0.00	0.00	3.76	0.00	0.00	0.00	0.00	0.00	0.00	0.00	0.00	0.00	104.02	10.77	0.00	238	--	--	--	--	--	--	--	--	--	--	--	--	--	--	--	--	--	--
c88816_g3	0.00	42.00	13.00	3.00	0.00	2.00	4.00	0.00	0.00	48.00	6.00	0.00	3.00	0.00	0.00	0.00	6.31	1.95	0.50	0.00	0.32	0.60	0.00	0.00	7.41	0.87	0.00	0.45	0.00	0.00	664	--	--	--	--	--	--	--	--	--	--	--	--	--	--	--	--	--	--
c88816_g2	14.00	19.00	111.00	42.00	19.00	1.00	102.00	53.00	113.00	153.00	52.00	120.00	52.00	57.00	5.00	2.18	2.30	13.03	6.28	2.65	0.30	12.35	8.33	11.75	17.46	6.68	18.12	8.30	5.52	1.10	1364	--	--	--	--	--	--	--	--	--	--	--	--	--	--	--	--	--	--
c88816_g1	0.00	0.00	0.00	0.00	0.00	0.00	2.00	0.00	0.00	5.00	0.00	2.00	0.00	0.00	0.00	0.00	0.00	0.00	0.00	0.00	0.00	0.90	0.00	0.00	2.31	0.00	0.97	0.00	0.00	0.00	382	--	--	--	--	--	--	--	--	--	--	--	--	--	--	--	--	--	--
c180569_g1	0.00	0.00	0.00	0.00	0.00	0.00	0.00	0.00	0.00	0.00	0.00	0.00	0.00	0.00	0.00	0.00	0.00	0.00	0.00	0.00	0.00	0.00	0.00	0.00	0.00	0.00	0.00	0.00	0.00	0.00	204	--	--	--	--	--	--	--	--	--	--	--	--	--	--	--	--	--	--
c164704_g1	0.00	1.00	0.00	0.00	0.00	0.00	0.00	2.00	0.00	1.00	0.00	0.00	0.00	0.00	0.00	0.00	6.13	0.00	0.00	0.00	0.00	0.00	13.63	0.00	6.79	0.00	0.00	0.00	0.00	0.00	222	--	--	--	--	--	--	--	--	--	--	--	--	--	--	--	--	--	--
c112036_g1	0.00	0.00	0.00	0.00	0.00	0.00	0.00	0.00	0.00	0.00	0.00	0.00	0.00	0.00	1.00	0.00	0.00	0.00	0.00	0.00	0.00	0.00	0.00	0.00	0.00	0.00	0.00	0.00	0.00	7.72	217	--	--	--	--	--	--	--	--	--	--	--	--	--	--	--	--	--	--
c135900_g1	0.00	1.00	0.00	0.00	0.00	0.00	0.00	0.00	0.00	2.00	0.00	0.00	0.00	0.00	0.00	0.00	2.59	0.00	0.00	0.00	0.00	0.00	0.00	0.00	5.59	0.00	0.00	0.00	0.00	0.00	250	--	--	--	--	--	--	--	--	--	--	--	--	--	--	--	--	--	--
c172906_g1	0.00	0.00	0.00	0.00	0.00	0.00	0.00	0.00	0.00	0.00	0.00	0.00	0.00	0.00	0.00	0.00	0.00	0.00	0.00	0.00	0.00	0.00	0.00	0.00	0.00	0.00	0.00	0.00	0.00	0.00	219	--	--	--	--	--	--	--	--	--	--	--	--	--	--	--	--	--	--
c21767_g1	1.00	1.00	0.00	4.00	1.00	0.00	2.00	1.00	1.00	3.00	0.00	0.00	0.00	5.00	0.00	0.22	0.21	0.00	0.95	0.22	0.00	0.42	0.25	0.20	0.65	0.00	0.00	0.00	1.12	0.00	541	--	--	--	--	--	--	--	--	--	--	--	--	--	--	--	--	--	--
c104249_g2	0.00	1.00	3.00	1.00	1.00	4.00	6.00	1.00	4.00	3.00	4.00	5.00	1.00	0.00	1.00	0.00	0.21	0.63	0.23	0.22	0.89	1.25	0.25	0.80	0.64	0.81	1.10	0.21	0.00	0.22	545	659125179	XP_008462551.1	230	2.2e-17	PREDICTED: monodehydroascorbate reductase, seedling isozyme [Cucumis melo]	--	--	--	--	--	K08232	E1.6.5.4	monodehydroascorbate reductase (NADH)	http://www.genome.jp/dbget-bin/www_bget?ko:K08232	Q43497	229	4.1e-18	Monodehydroascorbate reductase OS=Solanum lycopersicum GN=AFRR PE=1 SV=1
c170001_g1	0.00	3.00	0.00	0.00	0.00	0.00	0.00	0.00	0.00	6.00	1.00	0.00	0.00	0.00	0.00	0.00	2.02	0.00	0.00	0.00	0.00	0.00	0.00	0.00	4.20	0.70	0.00	0.00	0.00	0.00	333	645305832	XP_008245981.1	173	5.5e-11	PREDICTED: uncharacterized protein LOC103344132 [Prunus mume]	--	--	--	--	--	--	--	--	--	--	--	--	--
c15490_g1	0.00	0.00	0.00	0.00	2.00	5.00	1.00	0.00	0.00	13.00	0.00	1.00	1.00	0.00	0.00	0.00	0.00	0.00	0.00	1.58	3.62	0.71	0.00	0.00	9.50	0.00	0.78	0.67	0.00	0.00	329	--	--	--	--	--	--	--	--	--	--	--	--	--	--	--	--	--	--
c98038_g1	44.00	59.00	47.00	53.00	20.00	114.00	57.00	28.00	92.00	46.00	36.00	64.00	43.00	45.00	50.00	10.11	10.94	8.72	11.88	3.92	21.17	12.40	6.96	20.61	9.79	7.27	13.57	8.37	9.57	8.90	924	695010384	XP_009391864.1	336	1.9e-29	PREDICTED: N-acylphosphatidylethanolamine synthase isoform X2 [Musa acuminata subsp. malaccensis]	670447061	XM_008665490.1	52	5.05937e-16	PREDICTED: Zea mays N-acylphosphatidylethanolamine synthase (LOC103642173), transcript variant X2, mRNA	K13511	TAZ	monolysocardiolipin acyltransferase	http://www.genome.jp/dbget-bin/www_bget?ko:K13511	Q9ZV87	255	6.6e-21	N-acylphosphatidylethanolamine synthase OS=Arabidopsis thaliana GN=At1g78690 PE=2 SV=1
c7875_g1	1.00	0.00	0.00	2.00	0.00	0.00	0.00	0.00	3.00	0.00	0.00	2.00	1.00	1.00	0.00	0.25	0.00	0.00	0.55	0.00	0.00	0.00	0.00	0.70	0.00	0.00	0.52	0.24	0.26	0.00	501	--	--	--	--	--	--	--	--	--	--	--	--	--	--	--	--	--	--
c159238_g1	0.00	0.00	0.00	0.00	0.00	0.00	0.00	0.00	0.00	0.00	0.00	0.00	1.00	1.00	0.00	0.00	0.00	0.00	0.00	0.00	0.00	0.00	0.00	0.00	0.00	0.00	0.00	1.05	1.15	0.00	292	--	--	--	--	--	--	--	--	--	--	--	--	--	--	--	--	--	--
c144685_g1	0.00	0.00	0.00	0.00	0.00	0.00	0.00	0.00	0.00	0.00	0.00	1.00	0.00	0.00	0.00	0.00	0.00	0.00	0.00	0.00	0.00	0.00	0.00	0.00	0.00	0.00	7.81	0.00	0.00	0.00	221	--	--	--	--	--	--	--	--	--	--	--	--	--	--	--	--	--	--
c76848_g1	19.00	29.00	20.00	18.00	32.00	12.00	38.00	21.00	46.00	51.00	17.00	21.00	22.00	37.00	34.00	1.40	1.99	1.41	1.37	2.32	0.94	2.64	1.85	3.03	3.67	1.12	1.53	1.51	2.75	2.44	1167	743771296	XP_010915936.1	1184	1.1e-127	PREDICTED: LOW QUALITY PROTEIN: clustered mitochondria protein [Elaeis guineensis]	659120069	XM_008461775.1	116	1.70221e-51	PREDICTED: Cucumis melo clustered mitochondria protein homolog (LOC103498943), mRNA	K03255	TIF31, CLU1	protein TIF31	http://www.genome.jp/dbget-bin/www_bget?ko:K03255	F4JKH6	627	6.2e-64	Protein TSS OS=Arabidopsis thaliana GN=TSS PE=1 SV=1
c98467_g1	4.00	17.00	25.00	13.00	10.00	23.00	24.00	8.00	7.00	14.00	27.00	37.00	19.00	21.00	10.00	0.12	0.48	0.71	0.41	0.29	0.71	0.69	0.27	0.19	0.41	0.72	1.08	0.54	0.63	0.30	2498	685275246	XP_009128615.1	336	5.2e-29	PREDICTED: putative ribonuclease H protein At1g65750 [Brassica rapa]	--	--	--	--	--	--	--	--	--	P0C2F6	150	2.7e-08	Putative ribonuclease H protein At1g65750 OS=Arabidopsis thaliana GN=At1g65750 PE=3 SV=1
c105873_g4	3.00	0.00	0.00	8.00	13.00	16.00	11.00	1.00	34.00	0.00	0.00	0.00	0.00	25.00	0.00	0.63	0.00	0.00	1.85	2.83	3.52	2.27	0.24	6.72	0.00	0.00	0.00	0.00	5.43	0.00	549	--	--	--	--	--	--	--	--	--	--	--	--	--	--	--	--	--	--
c105873_g3	0.00	48.00	0.00	2.00	0.00	0.00	84.00	0.00	17.00	12.00	0.00	0.00	0.00	18.00	0.00	0.00	4.64	0.00	0.31	0.00	0.00	8.14	0.00	1.57	2.95	0.00	0.00	0.00	5.14	0.00	899	--	--	--	--	--	--	--	--	--	--	--	--	--	--	--	--	--	--
c105873_g2	29.00	33.00	25.00	10.00	23.00	31.00	25.00	17.00	5.00	7.00	27.00	60.00	7.00	27.00	9.00	13.22	14.71	12.02	5.59	11.79	14.72	11.27	8.91	2.37	3.50	12.36	29.30	3.15	13.12	4.21	393	--	--	--	--	--	--	--	--	--	--	--	--	--	--	--	--	--	--
c105873_g1	0.00	46.00	6.00	0.00	0.00	0.00	0.00	10.00	0.00	0.00	0.00	0.00	0.00	0.00	0.00	0.00	11.21	1.46	0.00	0.00	0.00	0.00	2.86	0.00	0.00	0.00	0.00	0.00	0.00	0.00	501	--	--	--	--	--	--	--	--	--	--	--	--	--	--	--	--	--	--
c149873_g1	0.00	1.00	0.00	1.00	1.00	0.00	0.00	0.00	0.00	0.00	0.00	0.00	0.00	0.00	1.00	0.00	0.76	0.00	0.90	0.86	0.00	0.00	0.00	0.00	0.00	0.00	0.00	0.00	0.00	0.77	322	--	--	--	--	--	--	--	--	--	--	--	--	--	--	--	--	--	--
c33066_g1	3.00	3.00	1.00	0.00	1.00	2.00	0.00	0.00	0.00	2.00	0.00	1.00	0.00	0.00	1.00	10.67	11.86	4.13	0.00	5.28	7.51	0.00	0.00	0.00	8.64	0.00	4.82	0.00	0.00	4.04	235	--	--	--	--	--	--	--	--	--	--	--	--	--	--	--	--	--	--
c58754_g2	0.00	0.00	0.00	0.00	0.00	0.00	0.00	0.00	0.00	0.00	0.00	0.00	0.00	0.00	0.00	0.00	0.00	0.00	0.00	0.00	0.00	0.00	0.00	0.00	0.00	0.00	0.00	0.00	0.00	0.00	215	--	--	--	--	--	--	--	--	--	--	--	--	--	--	--	--	--	--
c58754_g1	0.00	2.00	1.00	0.00	0.00	1.00	0.00	1.00	0.00	5.00	2.00	0.00	1.00	3.00	2.00	0.00	0.63	0.20	0.00	0.00	0.45	0.00	0.50	0.00	2.20	0.39	0.00	0.41	0.64	0.42	557	--	--	--	--	--	--	--	--	--	--	--	--	--	--	--	--	--	--
c100407_g5	148.00	215.00	359.00	210.00	307.00	108.00	241.00	388.00	353.00	341.00	305.00	497.00	273.00	100.00	191.00	10.50	14.38	25.82	15.20	21.76	8.91	16.36	30.78	21.13	23.05	19.38	36.79	17.90	7.54	16.35	1381	743767586	XP_010914061.1	1155	3.1e-124	PREDICTED: WAT1-related protein At4g30420 [Elaeis guineensis]	--	--	--	--	--	--	--	--	--	Q9M0B8	779	1.7e-81	WAT1-related protein At4g30420 OS=Arabidopsis thaliana GN=At4g30420 PE=3 SV=1
c72321_g1	0.00	2.00	1.00	2.00	0.00	0.00	1.00	0.00	0.00	1.00	0.00	0.00	1.00	0.00	4.00	0.00	1.01	0.51	1.18	0.00	0.00	0.51	0.00	0.00	0.52	0.00	0.00	0.49	0.00	3.46	365	--	--	--	--	--	--	--	--	--	--	--	--	--	--	P53849	122	6.9e-06	Zinc finger protein GIS2 OS=Saccharomyces cerevisiae (strain ATCC 204508 / S288c) GN=GIS2 PE=1 SV=1
c178038_g1	0.00	0.00	0.00	0.00	0.00	0.00	0.00	0.00	0.00	0.00	0.00	0.00	0.00	0.00	0.00	0.00	0.00	0.00	0.00	0.00	0.00	0.00	0.00	0.00	0.00	0.00	0.00	0.00	0.00	0.00	223	--	--	--	--	--	--	--	--	--	--	--	--	--	--	--	--	--	--
c148494_g1	0.00	0.00	4.00	0.00	0.00	7.00	0.00	0.00	0.00	0.00	0.00	0.00	0.00	0.00	0.00	0.00	0.00	1.27	0.00	0.00	2.36	0.00	0.00	0.00	0.00	0.00	0.00	0.00	0.00	0.00	440	--	--	--	--	--	--	--	--	--	--	--	--	--	--	--	--	--	--
c77191_g1	1.00	0.00	0.00	0.00	1.00	0.00	16.00	0.00	1.00	22.00	0.00	0.00	33.00	5.00	1.00	3.56	0.00	0.00	0.00	5.28	0.00	3.26	0.00	3.92	3.69	0.00	0.00	11.31	1.33	0.22	682	--	--	--	--	--	695077752	XM_009387959.1	36	2.88824e-07	PREDICTED: Musa acuminata subsp. malaccensis E3 ubiquitin-protein ligase synoviolin-like (LOC103973402), mRNA	--	--	--	--	--	--	--	--
c166231_g1	0.00	2.00	0.00	0.00	0.00	0.00	2.00	0.00	0.00	0.00	0.00	0.00	0.00	0.00	0.00	0.00	8.98	0.00	0.00	0.00	0.00	9.43	0.00	0.00	0.00	0.00	0.00	0.00	0.00	0.00	231	--	--	--	--	--	--	--	--	--	--	--	--	--	--	--	--	--	--
c86241_g1	93.00	162.00	118.00	104.00	109.00	81.00	118.00	120.00	93.00	123.00	153.00	108.00	163.00	171.00	133.00	14.56	24.62	17.92	17.65	17.41	13.22	17.97	21.46	13.55	19.22	22.48	17.15	24.62	27.49	21.06	659	672133527	XP_008790387.1	927	4.0e-98	PREDICTED: nucleolar protein 6 [Phoenix dactylifera]	828331106	XM_004511987.2	75	5.82046e-29	PREDICTED: Cicer arietinum nucleolar protein 6-like (LOC101501766), mRNA	K14544	UTP22, NOL6	U3 small nucleolar RNA-associated protein 22	http://www.genome.jp/dbget-bin/www_bget?ko:K14544	Q6NRY2	286	1.2e-24	Nucleolar protein 6 OS=Xenopus laevis GN=nol6 PE=2 SV=2
c146316_g1	0.00	0.00	0.00	0.00	0.00	0.00	0.00	0.00	0.00	1.00	0.00	0.00	0.00	0.00	0.00	0.00	0.00	0.00	0.00	0.00	0.00	0.00	0.00	0.00	3.81	0.00	0.00	0.00	0.00	0.00	239	--	--	--	--	--	--	--	--	--	--	--	--	--	--	--	--	--	--
c97559_g1	250.00	308.00	361.00	240.00	321.00	328.00	303.00	285.00	345.00	288.00	343.00	337.00	306.00	270.00	405.00	20.80	23.05	34.79	16.84	22.52	30.51	26.97	24.80	25.26	22.16	23.35	27.88	28.38	20.84	37.54	1839	--	--	--	--	--	--	--	--	--	--	--	--	--	--	--	--	--	--
c59512_g1	14.00	23.00	6.00	23.00	7.00	13.00	14.00	15.00	35.00	21.00	13.00	16.00	9.00	23.00	30.00	7.80	12.82	3.36	15.05	4.33	7.55	7.85	9.76	18.89	12.17	7.47	9.83	4.83	13.36	17.16	353	672134258	XP_008790780.1	292	9.3e-25	PREDICTED: uncharacterized protein LOC103707867 isoform X1 [Phoenix dactylifera]	--	--	--	--	--	--	--	--	--	--	--	--	--
c179858_g1	0.00	0.00	0.00	0.00	0.00	0.00	0.00	0.00	0.00	0.00	0.00	0.00	0.00	0.00	0.00	0.00	0.00	0.00	0.00	0.00	0.00	0.00	0.00	0.00	0.00	0.00	0.00	0.00	0.00	0.00	251	--	--	--	--	--	--	--	--	--	--	--	--	--	--	--	--	--	--
c79167_g1	1.00	0.00	1.00	0.00	2.00	0.00	0.00	0.00	1.00	0.00	0.00	0.00	0.00	0.00	2.00	1.10	0.00	1.15	0.00	2.70	0.00	0.00	0.00	1.11	0.00	0.00	0.00	0.00	0.00	2.32	291	--	--	--	--	--	--	--	--	--	--	--	--	--	--	--	--	--	--
c106239_g4	0.00	1.00	0.00	0.00	1.00	1.00	0.00	0.00	1.00	0.00	0.00	2.00	1.00	0.00	0.00	0.00	0.59	0.00	0.00	0.66	0.62	0.00	0.00	0.57	0.00	0.00	1.31	0.57	0.00	0.00	346	--	--	--	--	--	--	--	--	--	--	--	--	--	--	--	--	--	--
c106239_g5	2.00	4.00	0.00	0.00	1.00	3.00	3.00	1.00	2.00	2.00	4.00	5.00	2.00	3.00	4.00	0.26	0.51	0.00	0.00	0.13	0.41	0.38	0.15	0.24	0.26	0.49	0.66	0.25	0.40	0.53	741	731345613	XP_010684010.1	300	2.3e-25	PREDICTED: uncharacterized protein LOC104898613 [Beta vulgaris subsp. vulgaris]	--	--	--	--	--	--	--	--	--	--	--	--	--
c106239_g6	37.00	19.00	7.00	0.00	0.00	11.00	2.00	15.00	63.00	19.00	36.00	7.00	81.00	21.00	4.00	3.22	1.60	0.59	0.00	0.00	1.00	0.17	1.48	5.06	1.64	2.89	0.61	6.80	1.87	0.35	999	731345613	XP_010684010.1	157	1.2e-08	PREDICTED: uncharacterized protein LOC104898613 [Beta vulgaris subsp. vulgaris]	--	--	--	--	--	--	--	--	--	--	--	--	--
c106239_g7	0.00	1.00	1.00	0.00	0.00	5.00	4.00	0.00	0.00	8.00	1.00	2.00	0.00	2.00	0.00	0.00	0.23	0.23	0.00	0.00	1.24	0.93	0.00	0.00	1.92	0.23	0.49	0.00	0.49	0.00	513	731366105	XP_010694888.1	312	6.5e-27	PREDICTED: uncharacterized protein LOC104907627 [Beta vulgaris subsp. vulgaris]	--	--	--	--	--	--	--	--	--	--	--	--	--
c106239_g1	10.00	15.00	4.00	3.00	1.00	15.00	9.00	14.00	32.00	13.00	34.00	3.00	52.00	26.00	1.00	2.58	3.27	0.80	0.79	0.28	3.58	2.20	3.73	7.63	2.84	6.79	0.74	12.73	5.42	0.27	591	--	--	--	--	--	--	--	--	--	--	--	--	--	--	--	--	--	--
c106239_g2	0.00	5.00	2.00	1.00	0.00	1.00	3.00	0.00	0.00	2.00	1.00	1.00	0.00	1.00	1.00	0.00	1.35	0.54	0.31	0.00	0.29	0.81	0.00	0.00	0.56	0.27	0.29	0.00	0.28	0.28	476	731345613	XP_010684010.1	194	2.9e-13	PREDICTED: uncharacterized protein LOC104898613 [Beta vulgaris subsp. vulgaris]	--	--	--	--	--	--	--	--	--	--	--	--	--
c106239_g3	4.00	4.00	0.00	3.00	4.00	4.00	9.00	4.00	3.00	4.00	0.00	1.00	1.00	0.00	1.00	0.44	0.42	0.00	0.35	0.44	0.46	0.95	0.50	0.30	0.43	0.00	0.11	0.11	0.00	0.11	842	--	--	--	--	--	--	--	--	--	--	--	--	--	--	--	--	--	--
c67352_g1	9.00	16.00	30.00	9.00	7.00	2.00	14.00	14.00	15.00	160.00	37.00	79.00	40.00	23.00	46.00	1.12	1.93	3.62	1.21	0.89	0.26	1.70	1.99	1.74	19.87	4.30	9.94	4.82	2.95	5.80	767	--	--	--	--	--	--	--	--	--	--	--	--	--	--	--	--	--	--
c94360_g1	113.00	138.00	222.00	181.00	13.00	245.00	244.00	124.00	47.00	234.00	211.00	311.00	42.00	194.00	162.00	14.46	17.15	31.22	26.12	1.03	36.44	35.96	21.59	6.82	40.43	27.14	39.88	7.53	27.05	22.23	1078	672165123	XP_008802457.1	944	7.1e-100	PREDICTED: uncharacterized protein LOC103716296 [Phoenix dactylifera]	672165122	XM_008804235.1	108	4.39722e-47	PREDICTED: Phoenix dactylifera uncharacterized LOC103716296 (LOC103716296), mRNA	--	--	--	--	Q0IIS3	169	7.3e-11	Epoxide hydrolase 3 OS=Xenopus tropicalis GN=ephx3 PE=2 SV=1
c170071_g1	0.00	0.00	0.00	0.00	0.00	0.00	0.00	0.00	1.00	0.00	0.00	0.00	0.00	0.00	0.00	0.00	0.00	0.00	0.00	0.00	0.00	0.00	0.00	7.70	0.00	0.00	0.00	0.00	0.00	0.00	216	--	--	--	--	--	--	--	--	--	--	--	--	--	--	--	--	--	--
c64099_g1	0.00	0.00	0.00	0.00	0.00	0.00	1.00	0.00	0.00	0.00	0.00	0.00	0.00	1.00	0.00	0.00	0.00	0.00	0.00	0.00	0.00	4.72	0.00	0.00	0.00	0.00	0.00	0.00	4.44	0.00	231	--	--	--	--	--	--	--	--	--	--	--	--	--	--	--	--	--	--
c130837_g1	0.00	0.00	0.00	0.00	0.00	0.00	0.00	0.00	0.00	0.00	0.00	0.00	0.00	0.00	0.00	0.00	0.00	0.00	0.00	0.00	0.00	0.00	0.00	0.00	0.00	0.00	0.00	0.00	0.00	0.00	237	--	--	--	--	--	--	--	--	--	--	--	--	--	--	--	--	--	--
c70380_g1	2.00	1.00	5.00	1.00	0.00	0.00	2.00	0.00	1.00	2.00	0.00	0.00	1.00	0.00	1.00	0.51	0.25	1.24	0.28	0.00	0.00	0.50	0.00	0.24	0.51	0.00	0.00	0.24	0.00	0.26	497	--	--	--	--	--	--	--	--	--	--	--	--	--	--	--	--	--	--
c70380_g2	4.00	1.00	1.00	0.00	0.00	0.00	0.00	1.00	1.00	0.00	9.00	5.00	3.00	7.00	1.00	1.60	0.40	0.40	0.00	0.00	0.00	0.00	0.46	0.38	0.00	3.59	2.14	1.16	2.91	0.41	400	--	--	--	--	--	--	--	--	--	--	--	--	--	--	--	--	--	--
c40652_g1	0.00	0.00	0.00	0.00	0.00	0.00	0.00	0.00	0.00	0.00	0.00	0.00	1.00	0.00	0.00	0.00	0.00	0.00	0.00	0.00	0.00	0.00	0.00	0.00	0.00	0.00	0.00	4.59	0.00	0.00	227	--	--	--	--	--	--	--	--	--	--	--	--	--	--	--	--	--	--
c66044_g1	6.00	3.00	7.00	12.00	6.00	5.00	3.00	7.00	10.00	7.00	4.00	15.00	4.00	1.00	2.00	0.73	0.35	0.82	1.56	0.74	0.63	0.35	0.97	1.12	0.84	0.45	1.83	0.47	0.12	0.24	784	--	--	--	--	--	--	--	--	--	--	--	--	--	--	--	--	--	--
c164246_g1	0.00	0.00	0.00	0.00	0.00	1.00	2.00	2.00	10.00	1.00	0.00	1.00	0.00	0.00	0.00	0.00	0.00	0.00	0.00	0.00	0.28	0.52	0.61	2.48	0.27	0.00	0.27	0.00	0.00	0.00	486	--	--	--	--	--	--	--	--	--	--	--	--	--	--	--	--	--	--
c150063_g1	0.00	3.00	0.00	0.00	0.00	0.00	1.00	3.00	0.00	1.00	1.00	0.00	1.00	0.00	0.00	0.00	0.87	0.00	0.00	0.00	0.00	0.29	1.03	0.00	0.30	0.29	0.00	0.29	0.00	0.00	458	--	--	--	--	--	--	--	--	--	--	--	--	--	--	--	--	--	--
c173926_g1	0.00	0.00	2.00	0.00	0.00	5.00	3.00	0.00	1.00	3.00	0.00	0.00	1.00	0.00	0.00	0.00	0.00	0.36	0.00	0.00	0.97	0.54	0.00	0.17	0.56	0.00	0.00	0.18	0.00	0.00	592	--	--	--	--	--	--	--	--	--	--	--	--	--	--	--	--	--	--
c158819_g1	0.00	0.00	0.00	0.00	0.00	0.00	0.00	0.00	0.00	0.00	0.00	0.00	0.00	0.00	0.00	0.00	0.00	0.00	0.00	0.00	0.00	0.00	0.00	0.00	0.00	0.00	0.00	0.00	0.00	0.00	273	--	--	--	--	--	--	--	--	--	--	--	--	--	--	--	--	--	--
c148004_g1	1.00	0.00	0.00	0.00	0.00	0.00	0.00	0.00	4.00	0.00	0.00	1.00	0.00	0.00	0.00	0.82	0.00	0.00	0.00	0.00	0.00	0.00	0.00	3.23	0.00	0.00	0.94	0.00	0.00	0.00	314	--	--	--	--	--	--	--	--	--	--	--	--	--	--	--	--	--	--
c161593_g1	0.00	1.00	0.00	0.00	0.00	0.00	0.00	0.00	0.00	0.00	0.00	0.00	0.00	0.00	0.00	0.00	2.73	0.00	0.00	0.00	0.00	0.00	0.00	0.00	0.00	0.00	0.00	0.00	0.00	0.00	248	--	--	--	--	--	--	--	--	--	--	--	--	--	--	--	--	--	--
c140126_g1	0.00	0.00	0.00	0.00	0.00	0.00	0.00	0.00	0.00	1.00	0.00	0.00	0.00	0.00	0.00	0.00	0.00	0.00	0.00	0.00	0.00	0.00	0.00	0.00	0.79	0.00	0.00	0.00	0.00	0.00	322	--	--	--	--	--	--	--	--	--	--	--	--	--	--	--	--	--	--
c118741_g1	0.00	1.00	0.00	0.00	0.00	0.00	2.00	0.00	0.00	1.00	0.00	0.00	1.00	0.00	0.00	0.00	3.50	0.00	0.00	0.00	0.00	7.30	0.00	0.00	3.81	0.00	0.00	3.16	0.00	0.00	239	--	--	--	--	--	--	--	--	--	--	--	--	--	--	--	--	--	--
c6736_g1	1.00	18.00	11.00	3.00	4.00	1.00	3.00	8.00	3.00	1.00	0.00	2.00	1.00	4.00	0.00	0.07	1.15	0.70	0.21	0.26	0.07	0.19	0.60	0.18	0.07	0.00	0.13	0.06	0.27	0.00	1242	--	--	--	--	--	--	--	--	--	--	--	--	--	--	--	--	--	--
c125030_g1	1.00	1.00	1.00	0.00	0.00	2.00	2.00	0.00	0.00	0.00	1.00	0.00	0.00	6.00	0.00	0.44	0.43	0.43	0.00	0.00	0.91	0.87	0.00	0.00	0.00	0.44	0.00	0.00	2.72	0.00	386	670419866	XP_008650732.1	151	2.3e-08	PREDICTED: uncharacterized protein LOC103631648 [Zea mays]	--	--	--	--	--	--	--	--	--	--	--	--	--
c120891_g1	0.00	0.00	0.00	0.00	0.00	0.00	0.00	0.00	0.00	0.00	0.00	0.00	0.00	1.00	0.00	0.00	0.00	0.00	0.00	0.00	0.00	0.00	0.00	0.00	0.00	0.00	0.00	0.00	2.06	0.00	260	645218806	XP_008232529.1	132	2.4e-06	PREDICTED: uncharacterized protein LOC103331662 [Prunus mume]	--	--	--	--	--	--	--	--	--	--	--	--	--
c123886_g1	1.00	1.00	0.00	1.00	0.00	1.00	0.00	0.00	0.00	0.00	0.00	0.00	0.00	1.00	0.00	0.91	0.93	0.00	1.13	0.00	0.95	0.00	0.00	0.00	0.00	0.00	0.00	0.00	0.96	0.00	305	--	--	--	--	--	--	--	--	--	--	--	--	--	--	--	--	--	--
c117751_g1	0.00	0.00	0.00	0.00	0.00	0.00	0.00	0.00	0.00	0.00	0.00	0.00	0.00	0.00	0.00	0.00	0.00	0.00	0.00	0.00	0.00	0.00	0.00	0.00	0.00	0.00	0.00	0.00	0.00	0.00	217	--	--	--	--	--	--	--	--	--	--	--	--	--	--	--	--	--	--
c55773_g1	3.00	0.00	0.00	1.00	0.00	0.00	1.00	0.00	7.00	0.00	0.00	0.00	0.00	0.00	1.00	1.64	0.00	0.00	0.64	0.00	0.00	0.55	0.00	3.71	0.00	0.00	0.00	0.00	0.00	0.56	355	--	--	--	--	--	--	--	--	--	--	--	--	--	--	--	--	--	--
c1584_g1	0.00	1.00	2.00	1.00	1.00	28.00	0.00	0.00	0.00	1.00	0.00	1.00	0.00	1.00	7.00	0.00	0.09	0.17	0.10	0.09	2.63	0.00	0.00	0.00	0.09	0.00	0.09	0.00	0.09	0.64	973	848857970	XP_012829921.1	144	3.7e-07	PREDICTED: uncharacterized protein LOC105951073 [Erythranthe guttatus]	--	--	--	--	--	--	--	--	--	--	--	--	--
c130353_g1	1.00	0.00	3.00	0.00	4.00	0.00	0.00	0.00	0.00	0.00	0.00	0.00	1.00	0.00	0.00	0.28	0.00	0.82	0.00	1.17	0.00	0.00	0.00	0.00	0.00	0.00	0.00	0.27	0.00	0.00	473	--	--	--	--	--	--	--	--	--	--	--	--	--	--	--	--	--	--
c15083_g1	1.00	0.00	0.00	2.00	2.00	2.00	3.00	0.00	0.00	0.00	13.00	1.00	3.00	0.00	7.00	0.22	0.00	0.00	0.48	0.45	2.49	3.76	0.00	0.00	0.00	2.71	0.22	0.63	0.00	1.55	538	--	--	--	--	--	--	--	--	--	--	--	--	--	--	--	--	--	--
c104124_g1	1018.00	907.00	1067.00	1054.00	1467.00	1396.00	1273.00	932.00	1512.00	1048.00	1154.00	1388.00	943.00	949.00	1322.00	50.24	44.56	52.13	55.31	70.40	76.24	62.91	52.90	69.85	53.88	54.47	70.39	46.58	49.42	66.85	2171	672125377	XP_008786105.1	1141	2.0e-122	PREDICTED: uncharacterized protein LOC103704543 isoform X1 [Phoenix dactylifera]	743791542	XM_010925161.1	250	1.03891e-125	PREDICTED: Elaeis guineensis uncharacterized LOC105046548 (LOC105046548), mRNA	--	--	--	--	Q8R1R3	168	1.9e-10	StAR-related lipid transfer protein 7, mitochondrial OS=Mus musculus GN=Stard7 PE=2 SV=2
c51864_g1	126.00	110.00	120.00	79.00	110.00	128.00	75.00	129.00	80.00	75.00	68.00	171.00	127.00	141.00	213.00	43.21	37.15	40.55	30.51	40.04	45.77	25.41	51.07	26.01	26.17	22.87	61.89	41.97	50.00	74.38	428	--	--	--	--	--	--	--	--	--	--	--	--	--	--	--	--	--	--
c14026_g1	0.00	0.00	1.00	0.00	0.00	1.00	1.00	0.00	0.00	0.00	0.00	0.00	2.00	0.00	0.00	0.00	0.00	0.41	0.00	0.00	0.43	0.41	0.00	0.00	0.00	0.00	0.00	0.80	0.00	0.00	395	--	--	--	--	--	--	--	--	--	--	--	--	--	--	--	--	--	--
c149813_g1	19.00	34.00	13.00	17.00	4.00	4.00	7.00	1.00	4.00	0.00	0.00	0.00	0.00	0.00	0.00	1.24	2.14	0.82	1.18	0.26	0.27	0.44	0.07	0.24	0.00	0.00	0.00	0.00	0.00	0.00	1252	685367614	XP_009117776.1	322	1.1e-27	PREDICTED: serine incorporator 3 isoform X2 [Brassica rapa]>gi|685367616|ref|XP_009117777.1| PREDICTED: serine incorporator 3 isoform X2 [Brassica rapa]	213385300	NM_012032.4	1252	0	Mus musculus serine incorporator 3 (Serinc3), mRNA	--	--	--	--	Q9QZI9	1948	4.4e-217	Serine incorporator 3 OS=Mus musculus GN=Serinc3 PE=1 SV=2
c170148_g1	0.00	0.00	0.00	0.00	0.00	0.00	0.00	0.00	0.00	0.00	0.00	3.00	1.00	0.00	0.00	0.00	0.00	0.00	0.00	0.00	0.00	0.00	0.00	0.00	0.00	0.00	3.33	0.91	0.00	0.00	302	--	--	--	--	--	--	--	--	--	--	--	--	--	--	--	--	--	--
c123070_g1	0.00	0.00	0.00	0.00	0.00	0.00	0.00	0.00	0.00	0.00	0.00	8.00	0.00	0.00	0.00	0.00	0.00	0.00	0.00	0.00	0.00	0.00	0.00	0.00	0.00	0.00	2.50	0.00	0.00	0.00	457	568825369	XP_006467052.1	621	8.5e-63	PREDICTED: LOW QUALITY PROTEIN: endochitinase 4-like [Citrus sinensis]	568825368	XM_006466989.1	457	0	PREDICTED: Citrus sinensis endochitinase 4-like (LOC102623680), mRNA	K01183	E3.2.1.14	chitinase	http://www.genome.jp/dbget-bin/www_bget?ko:K01183	P51613	422	1.4e-40	Basic endochitinase OS=Vitis vinifera GN=CHIT1B PE=2 SV=1
c121493_g1	0.00	0.00	1.00	0.00	0.00	0.00	0.00	0.00	0.00	0.00	0.00	0.00	0.00	0.00	0.00	0.00	0.00	4.27	0.00	0.00	0.00	0.00	0.00	0.00	0.00	0.00	0.00	0.00	0.00	0.00	234	--	--	--	--	--	--	--	--	--	--	--	--	--	--	--	--	--	--
c108884_g1	82.00	207.00	132.00	107.00	73.00	149.00	120.00	121.00	122.00	234.00	136.00	144.00	139.00	141.00	80.00	6.32	15.40	9.80	8.80	5.65	11.98	8.94	10.61	8.68	17.86	9.66	11.08	10.34	11.13	6.22	1097	147799987	CAN72663.1	1101	4.5e-118	hypothetical protein VITISV_031849 [Vitis vinifera]	513788306	AC254594.1	44	1.69206e-11	Capsella rubella clone CAP08-D05, complete sequence	--	--	--	--	P10978	583	7.3e-59	Retrovirus-related Pol polyprotein from transposon TNT 1-94 OS=Nicotiana tabacum PE=2 SV=1
c102280_g2	4.00	1.00	9.00	3.00	2.00	15.00	3.00	15.00	4.00	3.00	0.00	1.00	6.00	17.00	9.00	1.67	1.04	6.96	3.81	0.45	3.43	3.16	17.16	0.82	3.29	0.00	0.23	2.04	15.66	8.69	537	695031927	XP_009403493.1	200	6.6e-14	PREDICTED: uncharacterized protein LOC103987034 [Musa acuminata subsp. malaccensis]>gi|695031929|ref|XP_009403494.1| PREDICTED: uncharacterized protein LOC103987034 [Musa acuminata subsp. malaccensis]>gi|695031931|ref|XP_009403495.1| PREDICTED: uncharacterized protein LOC103987034 [Musa acuminata subsp. malaccensis]	--	--	--	--	--	--	--	--	--	O49459	125	4.6e-06	NAC domain-containing protein 73 OS=Arabidopsis thaliana GN=NAC073 PE=2 SV=1
c144208_g1	0.00	0.00	0.00	0.00	0.00	0.00	0.00	0.00	0.00	0.00	0.00	0.00	0.00	0.00	0.00	0.00	0.00	0.00	0.00	0.00	0.00	0.00	0.00	0.00	0.00	0.00	0.00	0.00	0.00	0.00	227	--	--	--	--	--	--	--	--	--	--	--	--	--	--	--	--	--	--
c119162_g1	0.00	0.00	0.00	0.00	0.00	0.00	0.00	0.00	0.00	0.00	0.00	0.00	0.00	0.00	0.00	0.00	0.00	0.00	0.00	0.00	0.00	0.00	0.00	0.00	0.00	0.00	0.00	0.00	0.00	0.00	208	729320871	XP_010533362.1	139	3.0e-07	PREDICTED: uncharacterized protein LOC104809170 [Tarenaya hassleriana]	--	--	--	--	--	--	--	--	--	--	--	--	--
c180489_g1	0.00	0.00	0.00	0.00	0.00	0.00	0.00	0.00	0.00	0.00	0.00	0.00	0.00	0.00	0.00	0.00	0.00	0.00	0.00	0.00	0.00	0.00	0.00	0.00	0.00	0.00	0.00	0.00	0.00	0.00	232	--	--	--	--	--	--	--	--	--	--	--	--	--	--	--	--	--	--
c653_g1	8.00	5.00	2.00	1.00	7.00	2.00	8.00	7.00	8.00	5.00	3.00	2.00	0.00	3.00	1.00	19.14	12.96	5.35	3.27	23.31	5.03	21.41	20.72	20.49	13.97	9.30	6.24	0.00	7.81	2.63	250	--	--	--	--	--	--	--	--	--	--	--	--	--	--	--	--	--	--
c149375_g1	0.00	0.00	0.00	0.00	0.00	0.00	0.00	0.00	0.00	0.00	0.00	0.00	0.00	3.00	1.00	0.00	0.00	0.00	0.00	0.00	0.00	0.00	0.00	0.00	0.00	0.00	0.00	0.00	5.67	1.89	264	--	--	--	--	--	--	--	--	--	--	--	--	--	--	--	--	--	--
c91236_g1	75.00	149.00	145.00	66.00	110.00	150.00	160.00	132.00	132.00	154.00	179.00	111.00	211.00	165.00	168.00	22.43	46.21	47.56	20.30	35.68	54.37	52.74	46.15	39.21	45.32	55.77	38.85	68.34	52.14	58.92	832	743864337	XP_010904554.1	224	1.7e-16	PREDICTED: SKP1-like protein 21 [Elaeis guineensis]	743776341	XM_010920275.1	99	3.38496e-42	PREDICTED: Elaeis guineensis SKP1-like protein 21 (LOC105042907), transcript variant X3, mRNA	K03094	SKP1, CBF3D	S-phase kinase-associated protein 1	http://www.genome.jp/dbget-bin/www_bget?ko:K03094	A8MQG7	201	1.1e-14	SKP1-like protein 20 OS=Arabidopsis thaliana GN=ASK20 PE=2 SV=1
c107192_g3	0.00	1.00	2.00	3.00	0.00	2.00	3.00	0.00	0.00	1.00	1.00	1.00	0.00	4.00	0.00	0.00	0.29	0.57	0.98	0.00	0.61	0.86	0.00	0.00	0.30	0.28	0.30	0.00	1.20	0.00	462	--	--	--	--	--	--	--	--	--	--	--	--	--	--	--	--	--	--
c91236_g3	71.00	86.00	121.00	43.00	65.00	97.00	92.00	63.00	64.00	91.00	101.00	61.00	165.00	69.00	119.00	16.02	18.93	26.63	10.66	15.18	22.81	20.30	16.30	13.53	20.63	21.73	14.16	35.89	16.02	27.21	529	255545240	XP_002513681.1	530	3.5e-52	ubiquitin-protein ligase, putative [Ricinus communis]>gi|223547589|gb|EEF49084.1| ubiquitin-protein ligase, putative [Ricinus communis]	566203199	XM_002320765.2	175	1.18574e-84	Populus trichocarpa hypothetical protein (POPTR_0014s08120g) mRNA, complete cds	K03094	SKP1, CBF3D	S-phase kinase-associated protein 1	http://www.genome.jp/dbget-bin/www_bget?ko:K03094	Q8LF97	514	3.5e-51	SKP1-like protein 21 OS=Arabidopsis thaliana GN=ASK21 PE=2 SV=1
c91236_g2	62.00	97.00	127.00	49.00	60.00	92.00	93.00	47.00	103.00	109.00	51.00	60.00	32.00	98.00	28.00	10.60	18.09	22.40	10.19	12.31	17.34	16.76	9.80	18.12	19.64	8.72	12.24	5.65	18.55	5.36	858	743857288	XP_011030143.1	198	1.8e-13	PREDICTED: SKP1-like protein 21 isoform X2 [Populus euphratica]	743857295	XM_011031843.1	56	2.79928e-18	PREDICTED: Populus euphratica SKP1-like protein 21 (LOC105129672), transcript variant X7, mRNA	K03094	SKP1, CBF3D	S-phase kinase-associated protein 1	http://www.genome.jp/dbget-bin/www_bget?ko:K03094	A8MQG7	196	4.3e-14	SKP1-like protein 20 OS=Arabidopsis thaliana GN=ASK20 PE=2 SV=1
c15631_g1	1.00	0.00	0.00	1.00	0.00	1.00	1.00	0.00	0.00	0.00	1.00	0.00	0.00	2.00	0.00	0.79	0.00	0.00	0.96	0.00	0.82	0.81	0.00	0.00	0.00	0.85	0.00	0.00	1.66	0.00	317	--	--	--	--	--	--	--	--	--	--	--	--	--	--	--	--	--	--
c115549_g1	0.00	0.00	0.00	0.00	0.00	0.00	0.00	0.00	0.00	0.00	0.00	0.00	0.00	0.00	0.00	0.00	0.00	0.00	0.00	0.00	0.00	0.00	0.00	0.00	0.00	0.00	0.00	0.00	0.00	0.00	249	--	--	--	--	--	--	--	--	--	--	--	--	--	--	--	--	--	--
c157939_g1	1.00	2.00	0.00	1.00	3.00	4.00	2.00	0.00	1.00	1.00	4.00	1.00	0.00	2.00	0.00	0.25	0.50	0.00	0.28	0.79	1.06	0.50	0.00	0.24	0.26	0.98	0.26	0.00	0.52	0.00	496	--	--	--	--	--	--	--	--	--	--	--	--	--	--	--	--	--	--
c119907_g1	0.00	0.00	0.00	0.00	0.00	0.00	0.00	0.00	0.00	0.00	0.00	0.00	0.00	0.00	0.00	0.00	0.00	0.00	0.00	0.00	0.00	0.00	0.00	0.00	0.00	0.00	0.00	0.00	0.00	0.00	223	--	--	--	--	--	--	--	--	--	--	--	--	--	--	--	--	--	--
c67392_g1	0.00	12.00	9.00	1.00	0.00	2.00	0.00	7.00	0.00	1.00	11.00	2.00	1.00	0.00	0.00	0.00	1.43	1.07	0.13	0.00	0.26	0.00	0.98	0.00	0.12	1.26	0.25	0.12	0.00	0.00	775	--	--	--	--	--	--	--	--	--	--	--	--	--	--	--	--	--	--
c147967_g1	0.00	3.00	3.00	2.00	1.00	5.00	3.00	2.00	0.00	5.00	0.00	1.00	3.00	5.00	0.00	0.00	0.23	0.23	0.17	0.08	0.41	0.23	0.18	0.00	0.39	0.00	0.08	0.23	0.40	0.00	1078	--	--	--	--	--	--	--	--	--	--	--	--	--	--	--	--	--	--
c173679_g1	1.00	0.00	0.00	0.00	1.00	1.00	2.00	1.00	0.00	0.00	0.00	0.00	0.00	0.00	0.00	0.86	0.00	0.00	0.00	1.01	0.89	1.76	1.01	0.00	0.00	0.00	0.00	0.00	0.00	0.00	310	--	--	--	--	--	--	--	--	--	--	--	--	--	--	--	--	--	--
c23902_g1	0.00	0.00	0.00	0.00	0.00	0.00	0.00	0.00	2.00	0.00	0.00	0.00	0.00	0.00	0.00	0.00	0.00	0.00	0.00	0.00	0.00	0.00	0.00	1.79	0.00	0.00	0.00	0.00	0.00	0.00	306	--	--	--	--	--	--	--	--	--	--	--	--	--	--	--	--	--	--
c172228_g1	0.00	0.00	0.00	0.00	0.00	0.00	0.00	0.00	0.00	0.00	0.00	0.00	1.00	0.00	0.00	0.00	0.00	0.00	0.00	0.00	0.00	0.00	0.00	0.00	0.00	0.00	0.00	0.61	0.00	0.00	338	--	--	--	--	--	--	--	--	--	--	--	--	--	--	--	--	--	--
c128123_g1	0.00	0.00	0.00	0.00	0.00	0.00	0.00	0.00	0.00	0.00	0.00	1.00	0.00	0.00	0.00	0.00	0.00	0.00	0.00	0.00	0.00	0.00	0.00	0.00	0.00	0.00	2.03	0.00	0.00	0.00	268	--	--	--	--	--	--	--	--	--	--	--	--	--	--	--	--	--	--
c36635_g1	0.00	0.00	0.00	0.00	0.00	0.00	0.00	0.00	0.00	0.00	0.00	0.00	0.00	0.00	0.00	0.00	0.00	0.00	0.00	0.00	0.00	0.00	0.00	0.00	0.00	0.00	0.00	0.00	0.00	0.00	258	--	--	--	--	--	--	--	--	--	--	--	--	--	--	--	--	--	--
c47509_g1	1.00	3.00	2.00	0.00	1.00	4.00	8.00	6.00	4.00	4.00	1.00	1.00	5.00	1.00	1.00	0.11	0.33	0.22	0.00	0.11	0.47	0.87	0.77	0.42	0.45	0.10	0.11	0.54	0.12	0.11	826	--	--	--	--	--	--	--	--	--	--	--	--	--	--	--	--	--	--
c117452_g1	0.00	0.00	0.00	0.00	0.00	0.00	0.00	0.00	0.00	0.00	1.00	0.00	0.00	0.00	0.00	0.00	0.00	0.00	0.00	0.00	0.00	0.00	0.00	0.00	0.00	5.06	0.00	0.00	0.00	0.00	234	--	--	--	--	--	--	--	--	--	--	--	--	--	--	--	--	--	--
c41741_g1	0.00	0.00	0.00	0.00	0.00	0.00	0.00	0.00	0.00	0.00	0.00	0.00	0.00	0.00	0.00	0.00	0.00	0.00	0.00	0.00	0.00	0.00	0.00	0.00	0.00	0.00	0.00	0.00	0.00	0.00	233	--	--	--	--	--	--	--	--	--	--	--	--	--	--	--	--	--	--
c39118_g1	1.00	4.00	3.00	6.00	0.00	0.00	0.00	0.00	1.00	0.00	0.00	0.00	6.00	0.00	0.00	0.31	4.36	2.71	4.16	0.00	0.00	0.00	0.00	2.01	0.00	0.00	0.00	11.20	0.00	0.00	447	--	--	--	--	--	--	--	--	--	--	--	--	--	--	--	--	--	--
c19806_g1	0.00	0.00	0.00	0.00	0.00	1.00	0.00	0.00	0.00	1.00	1.00	0.00	0.00	0.00	0.00	0.00	0.00	0.00	0.00	0.00	2.51	0.00	0.00	0.00	2.79	3.10	0.00	0.00	0.00	0.00	250	--	--	--	--	--	--	--	--	--	--	--	--	--	--	--	--	--	--
c142471_g1	0.00	0.00	0.00	0.00	0.00	0.00	0.00	0.00	0.00	0.00	0.00	0.00	0.00	0.00	0.00	0.00	0.00	0.00	0.00	0.00	0.00	0.00	0.00	0.00	0.00	0.00	0.00	0.00	0.00	0.00	202	--	--	--	--	--	--	--	--	--	--	--	--	--	--	--	--	--	--
c110198_g1	1944.00	2149.00	1866.00	1758.00	2023.00	2105.00	2172.00	2305.00	2473.00	2124.00	2346.00	2387.00	2846.00	2374.00	2149.00	23.53	26.54	24.81	22.42	24.97	28.18	25.91	33.34	28.60	27.29	26.04	29.97	34.71	30.05	26.07	6432	743878839	XP_010908280.1	6524	0.0e+00	PREDICTED: brefeldin A-inhibited guanine nucleotide-exchange protein 2-like [Elaeis guineensis]	672197524	XM_008778868.1	1566	0	PREDICTED: Phoenix dactylifera brefeldin A-inhibited guanine nucleotide-exchange protein 2-like (LOC103697087), mRNA	K18442	ARFGEF, BIG	brefeldin A-inhibited guanine nucleotide-exchange protein	http://www.genome.jp/dbget-bin/www_bget?ko:K18442	Q9LZX8	5714	0.0e+00	Brefeldin A-inhibited guanine nucleotide-exchange protein 2 OS=Arabidopsis thaliana GN=BIG2 PE=2 SV=1
c166419_g1	0.00	0.00	0.00	0.00	0.00	0.00	0.00	0.00	0.00	0.00	0.00	0.00	0.00	0.00	0.00	0.00	0.00	0.00	0.00	0.00	0.00	0.00	0.00	0.00	0.00	0.00	0.00	0.00	0.00	0.00	231	--	--	--	--	--	--	--	--	--	--	--	--	--	--	--	--	--	--
c162708_g1	1.00	3.00	1.00	0.00	0.00	2.00	0.00	0.00	0.00	0.00	0.00	0.00	0.00	0.00	0.00	0.61	1.85	0.62	0.00	0.00	1.28	0.00	0.00	0.00	0.00	0.00	0.00	0.00	0.00	0.00	342	--	--	--	--	--	--	--	--	--	--	--	--	--	--	--	--	--	--
c130323_g1	0.00	0.00	0.00	0.00	0.00	0.00	0.00	0.00	0.00	0.00	0.00	0.00	0.00	0.00	0.00	0.00	0.00	0.00	0.00	0.00	0.00	0.00	0.00	0.00	0.00	0.00	0.00	0.00	0.00	0.00	223	--	--	--	--	--	--	--	--	--	--	--	--	--	--	--	--	--	--
c88891_g2	0.00	0.00	0.00	0.00	0.00	0.00	2.00	1.00	0.00	3.00	1.00	0.00	2.00	5.00	0.00	0.00	0.00	0.00	0.00	0.00	0.00	8.01	4.33	0.00	12.55	4.73	0.00	6.90	19.04	0.00	236	--	--	--	--	--	--	--	--	--	--	--	--	--	--	--	--	--	--
c103702_g1	0.00	0.00	2.00	4.00	0.00	0.00	0.00	1.00	1.00	2.00	0.00	0.00	2.00	0.00	0.00	0.00	0.00	0.60	1.37	0.00	0.00	0.00	0.35	0.29	0.62	0.00	0.00	0.59	0.00	0.00	451	--	--	--	--	--	--	--	--	--	--	--	--	--	--	--	--	--	--
c103702_g2	31.00	16.00	25.00	48.00	23.00	20.00	51.00	47.00	33.00	59.00	38.00	18.00	32.00	33.00	27.00	7.65	3.51	5.44	11.48	5.50	4.93	12.21	10.77	8.11	17.70	7.00	3.48	8.19	7.31	5.40	1027	255573004	XP_002527432.1	275	2.5e-22	n-acetylglucosaminyl-phosphatidylinositol de-n-acetylase, putative [Ricinus communis]>gi|223533167|gb|EEF34924.1| n-acetylglucosaminyl-phosphatidylinositol de-n-acetylase, putative [Ricinus communis]	--	--	--	--	--	K03434	PIGL	N-acetylglucosaminylphosphatidylinositol deacetylase	http://www.genome.jp/dbget-bin/www_bget?ko:K03434	--	--	--	--
c103702_g3	6.00	1.00	0.00	2.00	0.00	14.00	2.00	4.00	3.00	0.00	3.00	8.00	0.00	1.00	5.00	0.53	0.09	0.00	0.19	0.00	1.29	0.17	0.40	0.25	0.00	0.25	0.71	0.00	0.09	0.45	986	--	--	--	--	--	--	--	--	--	--	--	--	--	--	--	--	--	--
c103702_g4	8.00	41.00	48.00	21.00	24.00	55.00	20.00	23.00	9.00	58.00	13.00	28.00	38.00	28.00	14.00	0.17	0.84	0.99	0.48	0.51	1.24	0.41	0.56	0.18	1.23	0.25	0.59	0.79	0.61	0.30	3349	--	--	--	--	--	571031384	KF815390.1	250	1.61088e-125	Helianthus annuus mitochondrion, complete genome	--	--	--	--	--	--	--	--
c100130_g4	1.00	7.00	8.00	10.00	2.00	14.00	7.00	4.00	5.00	6.00	12.00	17.00	0.00	5.00	12.00	0.11	0.71	0.82	1.13	0.21	1.54	0.72	0.48	0.49	0.63	1.18	1.80	0.00	0.54	1.28	864	--	--	--	--	--	--	--	--	--	--	--	--	--	--	--	--	--	--
c95307_g2	0.00	3.00	0.00	6.00	0.00	0.00	0.00	4.00	2.00	0.00	1.00	0.00	0.00	7.00	0.00	0.00	2.80	0.00	5.84	0.00	0.00	0.00	3.77	2.30	0.00	1.30	0.00	0.00	5.86	0.00	316	--	--	--	--	--	--	--	--	--	--	--	--	--	--	--	--	--	--
c100130_g1	14.00	64.00	55.00	32.00	36.00	56.00	26.00	21.00	37.00	53.00	64.00	18.00	52.00	101.00	86.00	1.64	16.17	11.55	15.75	4.53	12.86	2.87	8.36	7.98	13.28	7.95	2.04	20.91	19.30	8.63	926	672172030	XP_008806097.1	808	3.6e-84	PREDICTED: 125 kDa kinesin-related protein [Phoenix dactylifera]	743863375	XM_010945475.1	168	1.66352e-80	PREDICTED: Elaeis guineensis 125 kDa kinesin-related protein-like (LOC105061433), mRNA	K10398	KIF11, EG5	kinesin family member 11	http://www.genome.jp/dbget-bin/www_bget?ko:K10398	O23826	674	1.7e-69	125 kDa kinesin-related protein OS=Nicotiana tabacum GN=TKRP125 PE=1 SV=1
c100130_g2	42.00	18.00	9.00	44.00	50.00	12.00	37.00	26.00	28.00	4.00	15.00	27.00	11.00	7.00	13.00	2.29	1.35	0.61	3.21	3.44	1.05	2.71	1.66	2.30	0.28	0.82	2.03	0.56	0.55	1.12	1505	--	--	--	--	--	--	--	--	--	--	--	--	--	--	--	--	--	--
c100130_g3	2.00	8.00	1.00	4.00	11.00	15.00	4.00	16.00	0.00	22.00	13.00	2.00	5.00	9.00	2.00	0.81	2.92	0.40	1.84	3.86	5.57	1.60	6.17	0.00	6.73	5.21	0.54	1.78	3.41	0.68	490	672172030	XP_008806097.1	141	4.1e-07	PREDICTED: 125 kDa kinesin-related protein [Phoenix dactylifera]	743863375	XM_010945475.1	60	9.28076e-21	PREDICTED: Elaeis guineensis 125 kDa kinesin-related protein-like (LOC105061433), mRNA	--	--	--	--	O23826	131	8.4e-07	125 kDa kinesin-related protein OS=Nicotiana tabacum GN=TKRP125 PE=1 SV=1
c133127_g1	1.00	0.00	0.00	0.00	0.00	0.00	0.00	0.00	0.00	1.00	0.00	0.00	0.00	0.00	0.00	1.27	0.00	0.00	0.00	0.00	0.00	0.00	0.00	0.00	1.40	0.00	0.00	0.00	0.00	0.00	282	--	--	--	--	--	--	--	--	--	--	--	--	--	--	--	--	--	--
c41108_g1	0.00	1.00	0.00	4.00	5.00	0.00	1.00	2.00	1.00	1.00	0.00	0.00	0.00	1.00	0.00	0.00	0.30	0.00	1.38	1.63	0.00	0.30	0.71	0.29	0.31	0.00	0.00	0.00	0.32	0.00	449	--	--	--	--	--	--	--	--	--	--	--	--	--	--	--	--	--	--
c153699_g1	1.00	7.00	0.00	0.00	2.00	0.00	3.00	4.00	0.00	0.00	0.00	1.00	0.00	0.00	1.00	0.25	1.73	0.00	0.00	0.52	0.00	0.74	1.16	0.00	0.00	0.00	0.26	0.00	0.00	0.26	498	--	--	--	--	--	--	--	--	--	--	--	--	--	--	--	--	--	--
c93175_g4	1.00	1.00	10.00	2.00	2.00	0.00	0.00	0.00	4.00	14.00	0.00	0.00	0.00	1.91	0.00	0.11	0.11	1.06	0.24	0.22	0.00	0.00	0.00	0.41	1.52	0.00	0.00	0.00	0.21	0.00	841	--	--	--	--	--	--	--	--	--	--	--	--	--	--	--	--	--	--
c93175_g3	0.00	0.00	0.00	3.00	0.00	0.00	0.00	0.00	0.00	0.00	0.00	3.00	0.00	0.00	0.00	0.00	0.00	0.00	2.96	0.00	0.00	0.00	0.00	0.00	0.00	0.00	2.78	0.00	0.00	0.00	315	--	--	--	--	--	--	--	--	--	--	--	--	--	--	--	--	--	--
c6789_g2	0.00	0.00	0.00	3.00	1.00	1.00	2.00	1.00	0.00	0.00	1.00	2.00	1.00	0.00	0.00	0.00	0.00	0.00	0.57	0.18	0.18	0.34	0.20	0.00	0.00	0.16	0.35	0.17	0.00	0.00	618	--	--	--	--	--	--	--	--	--	--	--	--	--	--	--	--	--	--
c6789_g1	0.00	0.00	0.00	0.00	0.00	0.00	0.00	0.00	0.00	0.00	0.00	0.00	0.00	0.00	0.00	0.00	0.00	0.00	0.00	0.00	0.00	0.00	0.00	0.00	0.00	0.00	0.00	0.00	0.00	0.00	297	--	--	--	--	--	--	--	--	--	--	--	--	--	--	--	--	--	--
c104222_g3	42.00	50.00	63.00	27.00	47.00	146.00	47.00	42.00	37.00	36.00	55.00	70.00	43.00	74.00	85.00	2.35	2.70	3.40	1.61	2.63	8.54	2.54	2.67	1.91	1.99	2.83	3.90	2.33	4.24	4.80	1421	672128153	XP_008787556.1	1403	5.6e-153	PREDICTED: putative pectinesterase 14 [Phoenix dactylifera]	--	--	--	--	--	--	--	--	--	Q9ZQA3	1016	5.9e-109	Probable pectinesterase 15 OS=Arabidopsis thaliana GN=PME15 PE=2 SV=1
c170450_g1	1.00	0.00	0.00	1.00	0.00	0.00	0.00	0.00	0.00	0.00	0.00	2.00	2.00	0.00	1.00	0.61	0.00	0.00	0.73	0.00	0.00	0.00	0.00	0.00	0.00	0.00	1.37	1.18	0.00	0.63	342	--	--	--	--	--	--	--	--	--	--	--	--	--	--	--	--	--	--
c151973_g1	0.00	0.00	0.00	0.00	0.00	0.00	0.00	0.00	0.00	0.00	0.00	0.00	0.00	0.00	0.00	0.00	0.00	0.00	0.00	0.00	0.00	0.00	0.00	0.00	0.00	0.00	0.00	0.00	0.00	0.00	208	545707877	XP_005706252.1	266	5.7e-22	60S ribosomal protein L1Ae [Galdieria sulphuraria]>gi|452822715|gb|EME29732.1| 60S ribosomal protein L1Ae [Galdieria sulphuraria]	820971270	XM_012503190.1	208	1.90796e-103	PREDICTED: Nomascus leucogenys ribosomal protein L10a (RPL10A), transcript variant X7, mRNA	K02865	RP-L10Ae, RPL10A	large subunit ribosomal protein L10Ae	http://www.genome.jp/dbget-bin/www_bget?ko:K02865	P62907	341	1.6e-31	60S ribosomal protein L10a OS=Rattus norvegicus GN=Rpl10a PE=1 SV=2
c139487_g1	0.00	0.00	0.00	0.00	0.00	0.00	0.00	0.00	0.00	0.00	0.00	0.00	0.00	2.00	0.00	0.00	0.00	0.00	0.00	0.00	0.00	0.00	0.00	0.00	0.00	0.00	0.00	0.00	1.00	0.00	372	--	--	--	--	--	--	--	--	--	--	--	--	--	--	--	--	--	--
c68208_g1	37.00	58.00	38.00	40.00	39.00	38.00	37.00	55.00	67.00	61.00	31.00	42.00	78.00	75.00	67.00	11.64	20.67	13.37	12.72	15.38	11.02	8.88	19.72	17.20	15.26	10.01	10.50	24.02	24.63	23.33	1337	--	--	--	--	--	--	--	--	--	--	--	--	--	--	--	--	--	--
c140335_g1	0.00	0.00	0.00	0.00	0.00	0.00	0.00	0.00	0.00	0.00	0.00	0.00	0.00	0.00	0.00	0.00	0.00	0.00	0.00	0.00	0.00	0.00	0.00	0.00	0.00	0.00	0.00	0.00	0.00	0.00	340	--	--	--	--	--	--	--	--	--	--	--	--	--	--	--	--	--	--
c148668_g1	0.00	0.00	0.00	0.00	0.00	0.00	0.00	0.00	0.00	0.00	0.00	0.00	10.00	0.00	0.00	0.00	0.00	0.00	0.00	0.00	0.00	0.00	0.00	0.00	0.00	0.00	0.00	2.88	0.00	0.00	457	--	--	--	--	--	--	--	--	--	--	--	--	--	--	--	--	--	--
c130784_g1	0.00	1.00	0.00	0.00	0.00	0.00	1.00	0.00	0.00	1.00	0.00	0.00	0.00	1.00	0.00	0.00	0.58	0.00	0.00	0.00	0.00	0.59	0.00	0.00	0.61	0.00	0.00	0.00	0.61	0.00	348	802621718	XP_012076104.1	490	1.0e-47	PREDICTED: receptor-like protein kinase [Jatropha curcas]	669026884	HG670306.1	36	1.40444e-07	Triticum aestivum chromosome 3B, genomic scaffold, cultivar Chinese Spring	--	--	--	--	P31843	330	5.0e-30	RNA-directed DNA polymerase homolog OS=Oenothera berteroana PE=4 SV=1
c27958_g1	0.00	1.00	0.00	2.00	0.00	0.00	0.00	1.00	0.00	0.00	0.00	0.00	0.00	0.00	0.00	0.00	0.53	0.00	1.24	0.00	0.00	0.00	0.62	0.00	0.00	0.00	0.00	0.00	0.00	0.00	359	--	--	--	--	--	--	--	--	--	--	--	--	--	--	--	--	--	--
c141231_g1	0.00	1.00	0.00	0.00	0.00	0.00	0.00	0.00	0.00	0.00	0.00	0.00	0.00	0.00	0.00	0.00	2.53	0.00	0.00	0.00	0.00	0.00	0.00	0.00	0.00	0.00	0.00	0.00	0.00	0.00	251	--	--	--	--	--	--	--	--	--	--	--	--	--	--	--	--	--	--
c123937_g1	0.00	0.00	0.00	0.00	0.00	0.00	2.00	0.00	0.00	0.00	0.00	0.00	0.00	0.00	0.00	0.00	0.00	0.00	0.00	0.00	0.00	2.94	0.00	0.00	0.00	0.00	0.00	0.00	0.00	0.00	277	731366107	XP_010694889.1	135	1.2e-06	PREDICTED: uncharacterized protein LOC104907629 [Beta vulgaris subsp. vulgaris]	--	--	--	--	--	--	--	--	--	--	--	--	--
c104567_g1	807.00	841.00	700.00	1038.00	980.00	203.00	1324.00	2145.00	817.00	73.00	303.00	351.00	114.00	137.00	622.00	26.40	29.64	38.03	43.16	35.94	7.02	42.85	79.52	25.22	2.45	9.93	11.46	3.57	4.64	24.76	2411	743773152	XP_010916909.1	1082	1.6e-115	PREDICTED: uncharacterized protein LOC105041640 [Elaeis guineensis]	--	--	--	--	--	--	--	--	--	Q12700	373	3.6e-34	Glucan 1,3-beta-glucosidase OS=Schwanniomyces occidentalis PE=3 SV=1
c113682_g1	0.00	0.00	0.00	0.00	0.00	1.00	0.00	0.00	0.00	2.00	0.00	2.00	0.00	0.00	0.00	0.00	0.00	0.00	0.00	0.00	0.57	0.00	0.00	0.00	1.14	0.00	1.21	0.00	0.00	0.00	355	--	--	--	--	--	--	--	--	--	--	--	--	--	--	--	--	--	--
c23288_g1	0.00	0.00	0.00	0.00	1.00	5.00	1.00	0.00	0.00	0.00	0.00	0.00	0.00	0.00	0.00	0.00	0.00	0.00	0.00	0.68	3.17	0.61	0.00	0.00	0.00	0.00	0.00	0.00	0.00	0.00	343	--	--	--	--	--	--	--	--	--	--	--	--	--	--	--	--	--	--
c114421_g1	1.00	0.00	1.00	0.00	0.00	1.00	0.00	0.00	1.00	1.00	0.00	0.00	0.00	0.00	2.00	0.46	0.00	0.46	0.00	0.00	0.48	0.00	0.00	0.44	0.47	0.00	0.00	0.00	0.00	0.94	379	--	--	--	--	--	--	--	--	--	--	--	--	--	--	--	--	--	--
c53854_g1	262.00	250.00	320.00	152.00	225.00	74.00	46.00	155.00	146.00	44.00	60.00	42.00	140.00	400.00	963.00	69.46	64.88	83.03	44.66	62.27	20.45	11.97	47.22	36.41	11.77	15.31	11.56	35.78	109.33	259.20	485	695042714	XP_009409022.1	181	9.5e-12	PREDICTED: uncharacterized protein LOC103991334 [Musa acuminata subsp. malaccensis]	672114491	XM_008778998.1	92	1.49315e-38	PREDICTED: Phoenix dactylifera uncharacterized LOC103697186 (LOC103697186), mRNA	--	--	--	--	--	--	--	--
c98649_g3	9.00	6.00	11.00	22.00	7.00	5.00	31.00	4.00	3.00	36.00	8.00	26.00	5.00	4.00	11.00	5.21	3.55	6.60	15.38	4.83	3.18	17.83	2.93	1.82	21.06	5.14	16.79	3.00	2.53	6.92	354	226235315	BAH47613.1	281	1.7e-23	auxin influx carrier protein [Zinnia violacea]	--	--	--	--	--	K13946	AUX1, LAX	auxin influx carrier (AUX1 LAX family)	http://www.genome.jp/dbget-bin/www_bget?ko:K13946	Q9FEL7	280	3.2e-24	Auxin transporter-like protein 2 OS=Medicago truncatula GN=LAX2 PE=2 SV=1
c116599_g1	0.00	0.00	0.00	0.00	0.00	0.00	0.00	0.00	0.00	0.00	0.00	0.00	0.00	0.00	0.00	0.00	0.00	0.00	0.00	0.00	0.00	0.00	0.00	0.00	0.00	0.00	0.00	0.00	0.00	0.00	205	--	--	--	--	--	--	--	--	--	--	--	--	--	--	--	--	--	--
c128246_g1	0.00	0.00	0.00	0.00	0.00	0.00	0.00	0.00	0.00	0.00	0.00	0.00	0.00	0.00	0.00	0.00	0.00	0.00	0.00	0.00	0.00	0.00	0.00	0.00	0.00	0.00	0.00	0.00	0.00	0.00	242	--	--	--	--	--	--	--	--	--	--	--	--	--	--	--	--	--	--
c67048_g1	40.00	34.00	67.00	37.00	26.00	37.00	14.00	40.00	58.00	27.00	45.00	49.00	11.00	24.00	53.00	5.24	4.32	8.49	5.23	3.46	5.05	1.78	5.98	7.05	3.52	5.50	6.48	1.39	3.23	7.01	742	--	--	--	--	--	--	--	--	--	--	--	--	--	--	--	--	--	--
c151836_g1	0.00	0.00	0.00	0.00	0.00	0.00	0.00	0.00	0.00	0.00	0.00	2.00	0.00	0.00	0.00	0.00	0.00	0.00	0.00	0.00	0.00	0.00	0.00	0.00	0.00	0.00	12.14	0.00	0.00	0.00	228	--	--	--	--	--	--	--	--	--	--	--	--	--	--	--	--	--	--
c141853_g1	0.00	1.00	0.00	0.00	3.00	0.00	0.00	0.00	0.00	3.00	0.00	0.00	0.00	0.00	0.00	0.00	0.55	0.00	0.00	1.84	0.00	0.00	0.00	0.00	1.72	0.00	0.00	0.00	0.00	0.00	354	--	--	--	--	--	--	--	--	--	--	--	--	--	--	--	--	--	--
c82316_g2	11.00	4.00	1.00	6.00	18.00	7.00	16.00	10.00	18.00	3.00	4.00	14.00	2.00	1.00	3.00	0.63	0.22	0.06	0.37	1.04	0.42	0.89	0.65	0.96	0.17	0.21	0.80	0.11	0.06	0.17	1389	--	--	--	--	--	--	--	--	--	--	--	--	--	--	--	--	--	--
c153471_g1	0.00	0.00	0.00	0.00	0.00	0.00	0.00	0.00	0.00	0.00	0.00	0.00	0.00	0.00	0.00	0.00	0.00	0.00	0.00	0.00	0.00	0.00	0.00	0.00	0.00	0.00	0.00	0.00	0.00	0.00	229	743803625	XP_010926974.1	229	1.2e-17	PREDICTED: pentatricopeptide repeat-containing protein At4g39530-like [Elaeis guineensis]	--	--	--	--	--	--	--	--	--	--	--	--	--
c100632_g3	1.00	10.00	6.00	1.00	0.00	14.00	0.00	2.00	1.00	0.00	1.00	0.00	0.00	0.00	1.00	0.13	1.21	0.73	0.13	0.00	1.83	0.00	0.29	0.12	0.00	0.12	0.00	0.00	0.00	0.13	765	--	--	--	--	--	--	--	--	--	--	--	--	--	--	--	--	--	--
c100632_g2	45033.00	39619.00	36533.00	31187.00	31825.00	31959.00	28614.00	40143.00	34098.00	28129.00	27326.00	27884.00	22054.00	38850.00	44807.00	2052.57	1738.11	1599.67	1506.90	1445.90	1518.96	1256.40	2076.70	1430.09	1265.27	1139.19	1259.85	970.27	1810.72	2056.27	1694	672136559	XP_008791981.1	277	2.5e-22	PREDICTED: dehydrin COR410-like [Phoenix dactylifera]	--	--	--	--	--	--	--	--	--	--	--	--	--
c100632_g1	3528.00	6988.00	6310.00	4367.00	3795.00	4264.00	3354.00	3533.00	4036.00	3861.00	4172.00	4656.00	4488.00	4741.00	6726.00	374.95	717.92	647.21	497.26	406.57	472.24	345.24	427.61	396.37	407.36	410.62	496.82	460.26	516.19	721.39	874	672157064	XP_008798225.1	142	5.7e-07	PREDICTED: dehydrin COR410-like [Phoenix dactylifera]	--	--	--	--	--	--	--	--	--	P46524	127	4.4e-06	Dehydrin COR410 OS=Triticum aestivum GN=COR410 PE=2 SV=1
c100632_g7	0.00	0.00	0.00	1.00	0.00	0.00	0.00	0.00	1.00	0.00	0.00	1.00	1.00	0.00	5.00	0.00	0.00	0.00	0.31	0.00	0.00	0.00	0.00	0.27	0.00	0.00	0.29	0.27	0.00	1.43	470	--	--	--	--	--	--	--	--	--	--	--	--	--	--	--	--	--	--
c100632_g6	1.00	6.00	4.00	0.00	3.00	4.00	7.00	6.00	5.00	25.00	9.00	7.00	13.00	6.00	1.00	0.09	1.80	1.65	0.00	0.27	0.37	0.61	2.09	0.42	2.23	0.75	0.63	1.13	0.55	0.09	975	--	--	--	--	--	--	--	--	--	--	--	--	--	--	--	--	--	--
c100632_g5	0.00	0.00	0.00	0.00	0.00	0.00	0.00	0.00	0.00	0.00	0.00	0.00	0.00	0.00	0.00	0.00	0.00	0.00	0.00	0.00	0.00	0.00	0.00	0.00	0.00	0.00	0.00	0.00	0.00	0.00	225	--	--	--	--	--	--	--	--	--	--	--	--	--	--	--	--	--	--
c100632_g4	2.00	1.00	3.00	0.00	0.00	18.00	3.00	2.00	5.00	5.00	4.00	7.00	5.00	0.00	0.00	1.40	0.71	2.14	0.00	0.00	13.16	2.14	1.65	3.44	3.69	2.98	5.55	3.38	0.00	0.00	328	--	--	--	--	--	--	--	--	--	--	--	--	--	--	--	--	--	--
c103347_g1	1187.00	1249.00	1497.00	1077.00	975.00	1731.00	1689.00	1486.00	2046.00	1739.00	1375.00	2165.00	1778.00	1437.00	1522.00	95.51	96.95	116.05	92.45	78.93	144.71	131.15	136.69	151.84	141.19	101.78	173.59	138.51	118.76	122.81	1175	672139442	XP_008793502.1	527	1.7e-51	PREDICTED: phosducin-like protein 3 [Phoenix dactylifera]	743769632	XM_010916809.1	141	2.17094e-65	PREDICTED: Elaeis guineensis phosducin-like protein 3 (LOC105040321), mRNA	--	--	--	--	Q6P268	213	6.3e-16	Phosducin-like protein 3 OS=Danio rerio GN=pdcl3 PE=2 SV=1
c83489_g1	6.00	22.00	19.00	27.00	3.00	8.00	17.00	13.00	0.00	4.00	35.00	17.00	32.00	13.00	6.00	1.47	6.78	5.80	9.39	0.98	1.49	3.37	3.58	0.00	1.29	5.91	5.55	9.59	4.19	1.76	606	296279108	ADH04386.1	255	3.1e-20	cellulose synthase 6F [Salix miyabeana]	721612594	XM_010240768.1	135	2.35861e-62	PREDICTED: Brachypodium distachyon probable cellulose synthase A catalytic subunit 3 [UDP-forming] (LOC100832508), transcript variant X2, mRNA	K10999	CESA	cellulose synthase A	http://www.genome.jp/dbget-bin/www_bget?ko:K10999	Q8L778	239	3.1e-19	Cellulose synthase A catalytic subunit 5 [UDP-forming] OS=Arabidopsis thaliana GN=CESA5 PE=1 SV=2
c120183_g1	0.00	0.00	0.00	0.00	0.00	0.00	0.00	0.00	0.00	0.00	0.00	0.00	0.00	0.00	0.00	0.00	0.00	0.00	0.00	0.00	0.00	0.00	0.00	0.00	0.00	0.00	0.00	0.00	0.00	0.00	219	--	--	--	--	--	--	--	--	--	--	--	--	--	--	--	--	--	--
c74269_g1	1.00	3.00	10.00	11.00	4.00	2.00	6.00	5.00	8.00	2.00	4.00	0.00	1.00	8.00	2.00	0.06	0.19	0.62	0.75	0.26	0.13	0.37	0.36	0.47	0.13	0.24	0.00	0.06	0.53	0.13	1270	--	--	--	--	--	--	--	--	--	--	--	--	--	--	--	--	--	--
c112838_g1	0.00	0.00	0.00	0.00	0.00	0.00	0.00	5.00	1.00	0.00	0.00	1.00	0.00	0.00	0.00	0.00	0.00	0.00	0.00	0.00	0.00	0.00	5.01	0.84	0.00	0.00	0.98	0.00	0.00	0.00	311	--	--	--	--	--	--	--	--	--	--	--	--	--	--	--	--	--	--
c131365_g1	0.00	0.00	0.00	0.00	0.00	0.00	0.00	0.00	0.00	0.00	0.00	0.00	0.00	0.00	0.00	0.00	0.00	0.00	0.00	0.00	0.00	0.00	0.00	0.00	0.00	0.00	0.00	0.00	0.00	0.00	218	--	--	--	--	--	--	--	--	--	--	--	--	--	--	--	--	--	--
c115472_g1	2.00	0.00	3.00	2.00	1.00	0.00	1.00	0.00	0.00	1.00	3.00	0.00	3.00	2.00	4.00	3.31	0.00	5.38	4.38	2.17	0.00	1.79	0.00	0.00	1.87	6.07	0.00	4.84	3.56	7.11	267	590630971	XP_007027434.1	370	6.3e-34	Methionine adenosyltransferase 3 [Theobroma cacao]>gi|508716039|gb|EOY07936.1| Methionine adenosyltransferase 3 [Theobroma cacao]	71493167	DQ123949.1	102	2.13409e-44	Coffea arabica x Coffea canephora clone HT-SSH3-D06 mRNA sequence	K00789	metK	S-adenosylmethionine synthetase	http://www.genome.jp/dbget-bin/www_bget?ko:K00789	A9PHC5	367	2.0e-34	S-adenosylmethionine synthase 4 OS=Populus trichocarpa GN=METK4 PE=2 SV=1
c168004_g1	2.00	0.00	1.00	0.00	1.00	0.00	1.00	0.00	0.00	0.00	0.00	0.00	1.00	0.00	0.00	1.15	0.00	0.58	0.00	0.64	0.00	0.58	0.00	0.00	0.00	0.00	0.00	0.56	0.00	0.00	349	--	--	--	--	--	--	--	--	--	--	--	--	--	--	--	--	--	--
c124419_g1	0.00	0.00	0.00	0.00	0.00	0.00	0.00	0.00	0.00	0.00	0.00	0.00	0.00	0.00	0.00	0.00	0.00	0.00	0.00	0.00	0.00	0.00	0.00	0.00	0.00	0.00	0.00	0.00	0.00	0.00	280	--	--	--	--	--	--	--	--	--	--	--	--	--	--	--	--	--	--
c165428_g1	1.00	1.00	1.00	2.00	0.00	0.00	0.00	0.00	1.00	0.00	0.00	0.00	0.00	0.00	0.00	0.25	0.25	0.25	0.56	0.00	0.00	0.00	0.00	0.24	0.00	0.00	0.00	0.00	0.00	0.00	495	545709659	XP_005707139.1	527	7.3e-52	asparaginyl-tRNA synthetase isoform 1 [Galdieria sulphuraria]>gi|452823610|gb|EME30619.1| asparaginyl-tRNA synthetase isoform 1 [Galdieria sulphuraria]	219276600	NM_001142950.1	495	0	Mus musculus asparaginyl-tRNA synthetase (Nars), transcript variant 1, mRNA	K01876	DARS, aspS	aspartyl-tRNA synthetase	http://www.genome.jp/dbget-bin/www_bget?ko:K01876	Q8BP47	871	1.3e-92	Asparagine--tRNA ligase, cytoplasmic OS=Mus musculus GN=Nars PE=1 SV=2
c82303_g1	3.00	4.00	6.00	5.00	8.00	2.00	5.00	2.00	0.00	1.00	29.00	0.00	4.00	0.00	1.00	0.33	0.42	0.64	0.58	0.89	0.22	0.53	0.25	0.00	0.11	2.90	0.00	0.42	0.00	0.11	851	--	--	--	--	--	--	--	--	--	--	--	--	--	--	--	--	--	--
c148888_g1	0.00	0.00	0.00	0.00	0.00	0.00	0.00	0.00	0.00	4.00	0.00	0.00	0.00	0.00	0.00	0.00	0.00	0.00	0.00	0.00	0.00	0.00	0.00	0.00	8.73	0.00	0.00	0.00	0.00	0.00	260	--	--	--	--	--	--	--	--	--	--	--	--	--	--	--	--	--	--
c135412_g1	6.00	9.00	4.00	2.00	1.00	0.00	0.00	0.00	0.00	0.00	0.00	0.00	0.00	0.00	0.00	1.01	1.48	0.66	0.37	0.17	0.00	0.00	0.00	0.00	0.00	0.00	0.00	0.00	0.00	0.00	628	299469844	CBN76698.1	266	1.7e-21	Fimbrin [Ectocarpus siliculosus]	755547968	XM_006518703.2	628	0	PREDICTED: Mus musculus lymphocyte cytosolic protein 1 (Lcp1), transcript variant X6, mRNA	K17275	PLS1	plastin-1	http://www.genome.jp/dbget-bin/www_bget?ko:K17275	Q61233	1044	1.5e-112	Plastin-2 OS=Mus musculus GN=Lcp1 PE=1 SV=4
c106671_g1	20022.00	8292.00	7436.00	10069.00	21564.00	8083.00	12923.00	11874.00	15248.00	8329.00	9836.00	7434.00	9484.00	11675.00	10634.00	890.69	350.03	314.33	472.30	951.82	368.89	551.81	603.96	619.67	361.77	395.83	325.56	399.19	515.77	478.58	1871	695032144	XP_009403607.1	2234	3.2e-249	PREDICTED: serine hydroxymethyltransferase 4 [Musa acuminata subsp. malaccensis]	695032143	XM_009405332.1	717	0	PREDICTED: Musa acuminata subsp. malaccensis serine hydroxymethyltransferase 4 (LOC103987126), mRNA	K00600	glyA, SHMT	glycine hydroxymethyltransferase	http://www.genome.jp/dbget-bin/www_bget?ko:K00600	O23254	2098	2.6e-234	Serine hydroxymethyltransferase 4 OS=Arabidopsis thaliana GN=SHM4 PE=1 SV=1
c106671_g2	8.00	3.00	7.00	6.00	3.00	4.00	10.00	1.00	8.00	7.00	4.00	3.00	15.00	8.00	16.00	2.64	1.28	2.89	2.22	1.41	1.37	4.19	0.38	3.10	2.99	1.29	1.04	5.05	3.68	5.36	436	672167446	XP_008803685.1	310	9.4e-27	PREDICTED: serine hydroxymethyltransferase 4 [Phoenix dactylifera]	--	--	--	--	--	K00600	glyA, SHMT	glycine hydroxymethyltransferase	http://www.genome.jp/dbget-bin/www_bget?ko:K00600	O23254	284	1.4e-24	Serine hydroxymethyltransferase 4 OS=Arabidopsis thaliana GN=SHM4 PE=1 SV=1
c110982_g1	0.00	0.00	0.00	0.00	0.00	0.00	1.00	2.00	0.00	1.00	0.00	0.00	0.00	0.00	0.00	0.00	0.00	0.00	0.00	0.00	0.00	0.54	1.25	0.00	0.56	0.00	0.00	0.00	0.00	0.00	358	--	--	--	--	--	--	--	--	--	--	--	--	--	--	--	--	--	--
c99914_g12	0.00	0.00	1.00	0.00	0.00	1.00	0.00	0.00	0.00	0.00	0.00	0.00	0.00	0.00	0.00	0.00	0.00	15.53	0.00	0.00	12.90	0.00	0.00	0.00	0.00	0.00	0.00	0.00	0.00	0.00	202	--	--	--	--	--	--	--	--	--	--	--	--	--	--	--	--	--	--
c99914_g10	0.00	0.00	1.00	1.00	0.00	0.00	1.00	0.00	3.00	0.00	0.00	0.00	1.00	0.00	1.00	0.00	0.00	0.38	0.44	0.00	0.00	0.39	0.00	1.11	0.00	0.00	0.00	0.37	0.00	0.40	405	--	--	--	--	--	--	--	--	--	--	--	--	--	--	--	--	--	--
c99914_g11	0.00	0.00	0.00	0.00	0.00	0.00	0.00	0.00	0.00	0.00	0.00	0.00	0.00	0.00	0.00	0.00	0.00	0.00	0.00	0.00	0.00	0.00	0.00	0.00	0.00	0.00	0.00	0.00	0.00	0.00	211	--	--	--	--	--	--	--	--	--	--	--	--	--	--	--	--	--	--
c173166_g1	0.00	0.00	0.00	0.00	0.00	0.00	0.00	0.00	0.00	0.00	0.00	0.00	0.00	0.00	0.00	0.00	0.00	0.00	0.00	0.00	0.00	0.00	0.00	0.00	0.00	0.00	0.00	0.00	0.00	0.00	218	--	--	--	--	--	--	--	--	--	--	--	--	--	--	--	--	--	--
c79090_g1	218.00	147.00	168.00	366.00	346.00	68.00	108.00	141.00	324.00	26.00	37.00	45.00	21.00	62.00	220.00	82.81	54.66	62.79	175.23	139.27	24.84	36.94	55.79	88.88	5.48	9.94	18.97	6.30	19.06	93.03	551	743804659	XP_010927247.1	153	1.9e-08	PREDICTED: B-box zinc finger protein 32-like [Elaeis guineensis]	--	--	--	--	--	--	--	--	--	--	--	--	--
c169311_g1	0.00	2.00	0.00	0.00	0.00	0.00	0.00	0.00	0.00	0.00	2.00	1.00	6.00	3.00	0.00	0.00	0.36	0.00	0.00	0.00	0.00	0.00	0.00	0.00	0.00	0.35	0.19	1.08	0.57	0.00	591	--	--	--	--	--	--	--	--	--	--	--	--	--	--	--	--	--	--
c167621_g1	0.00	0.00	0.00	0.00	0.00	0.00	2.00	0.00	0.00	0.00	0.00	0.00	0.00	0.00	0.00	0.00	0.00	0.00	0.00	0.00	0.00	1.16	0.00	0.00	0.00	0.00	0.00	0.00	0.00	0.00	349	--	--	--	--	--	--	--	--	--	--	--	--	--	--	--	--	--	--
c172078_g1	0.00	5.00	0.00	4.00	0.00	0.00	0.00	46.00	0.00	0.00	0.00	0.00	0.00	0.00	0.00	0.00	0.39	0.00	0.35	0.00	0.00	0.00	4.25	0.00	0.00	0.00	0.00	0.00	0.00	0.00	1054	--	--	--	--	--	--	--	--	--	--	--	--	--	--	--	--	--	--
c51560_g1	0.00	0.00	0.00	0.00	0.00	0.00	0.00	0.00	0.00	0.00	0.00	0.00	0.00	0.00	0.00	0.00	0.00	0.00	0.00	0.00	0.00	0.00	0.00	0.00	0.00	0.00	0.00	0.00	0.00	0.00	206	--	--	--	--	--	--	--	--	--	--	--	--	--	--	--	--	--	--
c23637_g1	1.00	0.00	0.00	1.00	0.00	0.00	0.00	0.00	0.00	0.00	0.00	0.00	0.00	0.00	1.00	0.27	0.00	0.00	0.30	0.00	0.00	0.00	0.00	0.00	0.00	0.00	0.00	0.00	0.00	0.28	479	--	--	--	--	--	--	--	--	--	--	--	--	--	--	--	--	--	--
c4351_g1	4.00	1.00	6.00	5.00	0.00	0.00	0.00	0.00	0.00	0.00	2.00	0.00	2.00	0.00	2.00	0.49	0.12	0.71	0.66	0.00	0.00	0.00	0.00	0.00	0.00	0.23	0.00	0.24	0.00	0.25	779	--	--	--	--	--	--	--	--	--	--	--	--	--	--	--	--	--	--
c174532_g1	0.00	0.00	0.00	0.00	0.00	2.00	0.00	0.00	1.00	0.00	0.00	2.00	0.00	0.00	0.00	0.00	0.00	0.00	0.00	0.00	1.11	0.00	0.00	0.51	0.00	0.00	1.16	0.00	0.00	0.00	359	--	--	--	--	--	--	--	--	--	--	--	--	--	--	--	--	--	--
c103920_g2	2.00	3.00	3.00	9.00	1.00	0.00	2.02	4.00	1.00	13.00	3.00	3.00	7.00	0.00	2.00	0.26	0.38	0.38	1.27	0.13	0.00	0.26	0.60	0.12	1.70	0.37	0.40	0.89	0.00	0.27	741	--	--	--	--	--	--	--	--	--	--	--	--	--	--	--	--	--	--
c103920_g1	94.00	109.00	155.00	96.00	71.00	68.00	118.00	125.00	114.00	187.00	88.00	162.00	166.00	201.00	80.00	19.73	22.30	31.70	22.08	15.38	14.88	24.20	30.06	22.39	39.40	17.55	34.88	33.61	43.41	17.01	551	--	--	--	--	--	--	--	--	--	--	--	--	--	--	--	--	--	--
c176282_g1	0.00	1.00	0.00	0.00	0.00	0.00	0.00	0.00	1.00	0.00	0.00	0.00	0.00	0.00	0.00	0.00	1.91	0.00	0.00	0.00	0.00	0.00	0.00	1.88	0.00	0.00	0.00	0.00	0.00	0.00	263	--	--	--	--	--	--	--	--	--	--	--	--	--	--	--	--	--	--
c35083_g1	0.00	12.00	2.00	0.00	0.00	0.00	1.00	8.00	0.00	1.00	8.00	6.00	6.00	1.00	1.00	0.00	1.20	0.20	0.00	0.00	0.00	0.10	0.94	0.00	0.10	0.76	0.62	0.60	0.11	0.10	879	--	--	--	--	--	--	--	--	--	--	--	--	--	--	--	--	--	--
c85280_g1	3.00	2.00	4.00	10.00	0.00	2.00	0.00	2.00	0.00	16.00	0.00	0.00	12.00	2.00	6.00	1.24	0.69	1.37	3.89	0.00	0.73	0.00	1.05	0.00	4.71	0.00	0.00	5.13	0.42	2.11	557	--	--	--	--	--	--	--	--	--	--	--	--	--	--	--	--	--	--
c128210_g1	0.00	0.00	0.00	0.00	0.00	0.00	0.00	0.00	0.00	0.00	0.00	0.00	0.00	2.00	4.00	0.00	0.00	0.00	0.00	0.00	0.00	0.00	0.00	0.00	0.00	0.00	0.00	0.00	3.05	6.08	275	--	--	--	--	--	--	--	--	--	--	--	--	--	--	--	--	--	--
c119588_g1	0.00	0.00	0.00	0.00	0.00	0.00	0.00	1.00	0.00	1.00	0.00	0.00	0.00	0.00	0.00	0.00	0.00	0.00	0.00	0.00	0.00	0.00	0.78	0.00	0.70	0.00	0.00	0.00	0.00	0.00	333	--	--	--	--	--	--	--	--	--	--	--	--	--	--	--	--	--	--
c53278_g2	0.00	0.00	1.82	0.00	0.00	0.00	0.00	3.00	0.00	0.00	0.00	1.00	0.00	0.00	0.00	0.00	0.00	0.70	0.00	0.00	0.00	0.00	1.35	0.00	0.00	0.00	0.41	0.00	0.00	0.00	405	--	--	--	--	--	--	--	--	--	--	--	--	--	--	--	--	--	--
c109988_g2	51.00	105.00	76.00	53.00	60.00	36.00	84.00	71.00	122.00	115.00	126.00	74.00	94.00	139.00	52.00	1.98	3.34	2.43	2.22	1.82	1.27	2.60	3.50	4.56	3.85	4.08	2.82	3.62	4.79	1.94	2660	743803806	XP_010927028.1	2084	1.1e-231	PREDICTED: pentatricopeptide repeat-containing protein At4g20770 [Elaeis guineensis]	743891175	XM_011040969.1	35	4.20676e-06	PREDICTED: Populus euphratica putative pentatricopeptide repeat-containing protein At3g15930 (LOC105135890), mRNA	--	--	--	--	Q9SVH0	1350	2.0e-147	Pentatricopeptide repeat-containing protein At4g20770 OS=Arabidopsis thaliana GN=PCMP-E35 PE=3 SV=2
c87956_g1	3.00	0.00	1.00	2.00	0.00	0.00	11.00	0.00	0.00	0.00	0.00	0.00	0.00	0.00	1.00	2.39	0.00	0.82	1.95	0.00	0.00	8.99	0.00	0.00	0.00	0.00	0.00	0.00	0.00	0.83	316	695058601	XP_009417619.1	146	7.1e-08	PREDICTED: presequence protease 1, chloroplastic/mitochondrial-like isoform X2 [Musa acuminata subsp. malaccensis]	--	--	--	--	--	--	--	--	--	Q9LJL3	133	3.2e-07	Presequence protease 1, chloroplastic/mitochondrial OS=Arabidopsis thaliana GN=PREP1 PE=1 SV=2
c109988_g1	0.00	0.00	0.00	0.00	0.00	0.00	0.00	0.00	0.00	0.00	0.00	0.00	0.00	0.00	0.00	0.00	0.00	0.00	0.00	0.00	0.00	0.00	0.00	0.00	0.00	0.00	0.00	0.00	0.00	0.00	219	--	--	--	--	--	--	--	--	--	--	--	--	--	--	--	--	--	--
c75251_g1	14.00	9.00	15.00	28.00	1.00	0.00	46.00	20.00	0.00	0.00	6.00	0.00	3.00	20.00	2.00	2.14	1.33	2.22	4.63	0.16	0.00	6.82	3.49	0.00	0.00	0.86	0.00	0.44	3.13	0.31	670	--	--	--	--	--	--	--	--	--	--	--	--	--	--	--	--	--	--
c176462_g1	0.00	0.00	0.00	0.00	0.00	0.00	0.00	0.00	0.00	0.00	0.00	1.00	0.00	0.00	0.00	0.00	0.00	0.00	0.00	0.00	0.00	0.00	0.00	0.00	0.00	0.00	2.32	0.00	0.00	0.00	262	--	--	--	--	--	--	--	--	--	--	--	--	--	--	--	--	--	--
c147830_g1	0.00	0.00	0.00	0.00	0.00	0.00	0.00	0.00	0.00	8.00	0.00	0.00	0.00	0.00	14.00	0.00	0.00	0.00	0.00	0.00	0.00	0.00	0.00	0.00	3.52	0.00	0.00	0.00	0.00	6.13	389	743804683	XP_010927252.1	284	8.6e-24	PREDICTED: KH domain-containing protein At4g18375-like [Elaeis guineensis]	--	--	--	--	--	K13162	PCBP2_3_4	poly(rC)-binding protein 2/3/4	http://www.genome.jp/dbget-bin/www_bget?ko:K13162	--	--	--	--
c64113_g1	9.00	1.00	15.00	3.00	7.00	0.00	0.00	2.00	3.00	0.00	0.00	0.00	0.00	1.00	2.00	8.63	0.98	14.90	3.59	8.03	0.00	0.00	2.28	2.88	0.00	0.00	0.00	0.00	1.01	2.00	301	--	--	--	--	--	--	--	--	--	--	--	--	--	--	--	--	--	--
c39283_g1	1.00	1.00	13.00	0.00	0.00	0.00	0.00	0.00	0.00	0.00	0.00	0.00	0.00	5.00	10.00	0.33	0.33	4.00	0.00	0.00	0.00	0.00	0.00	0.00	0.00	0.00	0.00	0.00	2.24	4.94	469	--	--	--	--	--	--	--	--	--	--	--	--	--	--	--	--	--	--
c20237_g1	0.00	0.00	0.00	0.00	0.00	0.00	0.00	0.00	0.00	0.00	2.00	0.00	0.00	0.00	0.00	0.00	0.00	0.00	0.00	0.00	0.00	0.00	0.00	0.00	0.00	10.47	0.00	0.00	0.00	0.00	233	--	--	--	--	--	--	--	--	--	--	--	--	--	--	--	--	--	--
c130542_g1	0.00	1.00	0.00	6.00	0.00	1.00	7.00	2.00	1.00	1.00	0.00	0.00	1.00	3.00	0.00	0.00	0.14	0.00	0.95	0.00	0.15	1.00	0.33	0.14	0.15	0.00	0.00	0.14	0.45	0.00	688	--	--	--	--	--	--	--	--	--	--	--	--	--	--	--	--	--	--
c166240_g1	0.00	0.00	0.00	0.00	0.00	0.00	0.00	0.00	0.00	0.00	0.00	0.00	0.00	2.00	0.00	0.00	0.00	0.00	0.00	0.00	0.00	0.00	0.00	0.00	0.00	0.00	0.00	0.00	2.89	0.00	278	--	--	--	--	--	--	--	--	--	--	--	--	--	--	--	--	--	--
c30822_g1	9.00	21.00	11.00	8.00	7.00	7.00	13.00	8.00	9.00	6.00	6.00	14.00	10.00	11.00	29.00	2.38	5.43	2.84	2.34	1.93	1.93	3.37	2.43	2.24	1.60	1.52	3.84	2.55	2.99	7.77	486	--	--	--	--	--	--	--	--	--	--	--	--	--	--	--	--	--	--
c116068_g1	0.00	0.00	0.00	0.00	0.00	0.00	0.00	0.00	0.00	0.00	0.00	0.00	0.00	0.00	0.00	0.00	0.00	0.00	0.00	0.00	0.00	0.00	0.00	0.00	0.00	0.00	0.00	0.00	0.00	0.00	201	670423715	XP_008652620.1	135	8.4e-07	PREDICTED: uncharacterized protein LOC103632645 isoform X2 [Zea mays]	--	--	--	--	--	--	--	--	--	--	--	--	--
c96878_g5	4.00	0.00	0.00	0.00	0.00	0.00	2.00	0.00	0.00	272.00	0.00	0.00	0.00	0.00	0.00	0.27	0.00	0.00	0.00	0.00	0.00	0.13	0.00	0.00	17.85	0.00	0.00	0.00	0.00	0.00	1237	--	--	--	--	--	--	--	--	--	--	--	--	--	--	--	--	--	--
c96878_g2	0.00	0.00	0.00	0.00	0.00	0.00	0.00	0.00	1.00	0.00	0.00	0.00	0.00	1.00	0.00	0.00	0.00	0.00	0.00	0.00	0.00	0.00	0.00	1.80	0.00	0.00	0.00	0.00	1.85	0.00	265	--	--	--	--	--	--	--	--	--	--	--	--	--	--	--	--	--	--
c96878_g3	86.00	59.00	74.00	51.00	63.00	84.00	92.00	67.00	69.00	169.00	61.00	40.00	94.00	67.00	79.00	8.71	5.78	7.23	5.54	6.43	8.87	9.02	7.73	6.47	16.99	5.72	4.06	9.19	6.95	8.07	891	695009031	XP_009391127.1	451	8.6e-43	PREDICTED: uncharacterized protein LOC103977359 [Musa acuminata subsp. malaccensis]	695016153	XM_009396700.1	50	6.30204e-15	PREDICTED: Musa acuminata subsp. malaccensis uncharacterized LOC103980331 (LOC103980331), transcript variant X2, mRNA	--	--	--	--	Q93V66	395	3.7e-37	Protein FATTY ACID EXPORT 1, chloroplastic OS=Arabidopsis thaliana GN=FAX1 PE=2 SV=1
c96878_g1	1.00	0.00	0.00	1.00	1.00	1.00	0.00	1.00	7.00	5.00	0.00	0.00	3.00	1.00	3.00	0.29	0.00	0.00	0.33	0.31	0.31	0.00	0.34	1.94	1.48	0.00	0.00	0.85	0.30	0.89	461	--	--	--	--	--	695016153	XM_009396700.1	40	1.14038e-09	PREDICTED: Musa acuminata subsp. malaccensis uncharacterized LOC103980331 (LOC103980331), transcript variant X2, mRNA	--	--	--	--	--	--	--	--
c76260_g2	0.00	1.00	1.00	2.00	0.00	0.00	3.00	1.00	0.00	1.00	4.00	0.00	2.00	0.00	1.00	0.00	0.27	0.27	0.61	0.00	0.00	0.80	0.31	0.00	0.28	1.05	0.00	0.53	0.00	0.28	478	--	--	--	--	--	--	--	--	--	--	--	--	--	--	--	--	--	--
c76260_g1	4.00	11.00	0.00	1.00	0.00	0.00	17.00	3.00	1.00	0.00	0.00	21.00	7.00	11.00	0.00	0.28	0.73	0.00	0.07	0.00	0.00	1.13	0.24	0.06	0.00	0.00	1.45	0.47	0.78	0.00	1197	--	--	--	--	--	--	--	--	--	--	--	--	--	--	--	--	--	--
c138940_g1	0.00	0.00	0.00	0.00	0.00	0.00	0.00	0.00	0.00	0.00	0.00	2.00	0.00	0.00	0.00	0.00	0.00	0.00	0.00	0.00	0.00	0.00	0.00	0.00	0.00	0.00	1.55	0.00	0.00	0.00	330	--	--	--	--	--	--	--	--	--	--	--	--	--	--	--	--	--	--
c148502_g1	0.00	0.00	0.00	0.00	0.00	0.00	0.00	0.00	0.00	0.00	0.00	0.00	0.00	0.00	0.00	0.00	0.00	0.00	0.00	0.00	0.00	0.00	0.00	0.00	0.00	0.00	0.00	0.00	0.00	0.00	215	--	--	--	--	--	--	--	--	--	--	--	--	--	--	--	--	--	--
c108086_g2	0.00	0.00	2.00	1.00	0.00	3.00	0.00	0.00	0.00	0.00	0.00	0.00	0.00	0.00	0.00	0.00	0.00	1.63	0.97	0.00	2.50	0.00	0.00	0.00	0.00	0.00	0.00	0.00	0.00	0.00	316	743858716	XP_010942427.1	180	8.0e-12	PREDICTED: kinesin-4-like [Elaeis guineensis]	--	--	--	--	--	--	--	--	--	--	--	--	--
c146052_g1	0.00	0.00	0.00	0.00	0.00	0.00	0.00	0.00	0.00	0.00	2.00	0.00	0.00	0.00	0.00	0.00	0.00	0.00	0.00	0.00	0.00	0.00	0.00	0.00	0.00	2.52	0.00	0.00	0.00	0.00	291	--	--	--	--	--	--	--	--	--	--	--	--	--	--	--	--	--	--
c108086_g1	102.00	169.00	119.00	104.00	71.00	151.00	170.00	91.00	135.00	67.00	161.00	110.00	227.00	329.00	441.00	7.57	22.86	13.00	3.70	14.16	13.31	14.54	3.39	8.45	11.79	4.89	8.84	19.54	11.82	15.43	2585	743846260	XP_010938789.1	2615	2.9e-293	PREDICTED: kinesin-related protein 2-like [Elaeis guineensis]	743858715	XM_010944125.1	495	0	PREDICTED: Elaeis guineensis kinesin-4-like (LOC105060433), mRNA	K10406	KIFC2_3	kinesin family member C2/C3	http://www.genome.jp/dbget-bin/www_bget?ko:K10406	O35231	834	1.4e-87	Kinesin-like protein KIFC3 OS=Mus musculus GN=Kifc3 PE=1 SV=4
c34833_g1	0.00	0.00	0.00	0.00	1.00	0.00	2.00	0.00	0.00	4.00	0.00	0.00	1.00	3.00	0.00	0.00	0.00	0.00	0.00	0.43	0.00	0.80	0.00	0.00	1.64	0.00	0.00	0.39	1.25	0.00	400	--	--	--	--	--	--	--	--	--	--	--	--	--	--	--	--	--	--
c122869_g1	1.00	0.00	4.00	2.00	1.00	2.00	0.00	3.00	1.00	0.00	0.00	0.00	0.00	0.00	0.00	0.24	0.00	0.96	0.54	0.25	0.51	0.00	0.84	0.23	0.00	0.00	0.00	0.00	0.00	0.00	506	731372402	XP_010650240.1	131	6.2e-06	PREDICTED: putative F-box protein At5g55150 [Vitis vinifera]	--	--	--	--	--	--	--	--	--	--	--	--	--
c177915_g1	0.00	1.00	0.00	0.00	0.00	0.00	1.00	0.00	0.00	0.00	0.00	1.00	0.00	0.00	0.00	0.00	1.11	0.00	0.00	0.00	0.00	1.12	0.00	0.00	0.00	0.00	1.28	0.00	0.00	0.00	293	--	--	--	--	--	--	--	--	--	--	--	--	--	--	--	--	--	--
c144521_g1	0.00	0.00	0.00	0.00	0.00	0.00	0.00	0.00	0.00	0.00	0.00	0.00	1.00	0.00	0.00	0.00	0.00	0.00	0.00	0.00	0.00	0.00	0.00	0.00	0.00	0.00	0.00	2.68	0.00	0.00	245	--	--	--	--	--	--	--	--	--	--	--	--	--	--	--	--	--	--
c151889_g1	0.00	0.00	0.00	0.00	1.00	0.00	0.00	0.00	1.00	0.00	0.00	0.00	0.00	0.00	0.00	0.00	0.00	0.00	0.00	5.28	0.00	0.00	0.00	3.92	0.00	0.00	0.00	0.00	0.00	0.00	235	--	--	--	--	--	--	--	--	--	--	--	--	--	--	--	--	--	--
c138804_g1	0.00	0.00	0.00	0.00	0.00	0.00	0.00	0.00	0.00	0.00	0.00	0.00	0.00	0.00	0.00	0.00	0.00	0.00	0.00	0.00	0.00	0.00	0.00	0.00	0.00	0.00	0.00	0.00	0.00	0.00	202	--	--	--	--	--	--	--	--	--	--	--	--	--	--	--	--	--	--
c36755_g1	0.00	0.00	0.00	0.00	0.00	0.00	0.00	0.00	0.00	0.00	0.00	0.00	10.00	0.00	14.00	0.00	0.00	0.00	0.00	0.00	0.00	0.00	0.00	0.00	0.00	0.00	0.00	5.55	0.00	9.25	364	743769274	XP_010914919.1	263	2.2e-21	PREDICTED: acyl-protein thioesterase 2 [Elaeis guineensis]	--	--	--	--	--	K06130	LYPLA2	lysophospholipase II	http://www.genome.jp/dbget-bin/www_bget?ko:K06130	--	--	--	--
c47902_g1	1.00	2.00	2.00	0.00	1.00	0.00	0.00	0.00	0.00	0.00	0.00	0.00	2.00	0.00	0.00	0.36	0.71	0.71	0.00	0.38	0.00	0.00	0.00	0.00	0.00	0.00	0.00	0.69	0.00	0.00	420	--	--	--	--	--	--	--	--	--	--	--	--	--	--	--	--	--	--
c4464_g1	1.00	8.00	1.00	0.00	2.00	1.00	6.00	3.00	0.00	1.00	4.00	3.00	3.00	5.00	1.00	0.06	0.44	0.05	0.00	0.11	0.06	0.33	0.19	0.00	0.06	0.21	0.17	0.16	0.29	0.06	1409	--	--	--	--	--	--	--	--	--	--	--	--	--	--	--	--	--	--
c15740_g1	0.00	0.00	0.00	0.00	0.00	0.00	1.00	0.00	0.00	0.00	0.00	0.00	0.00	0.00	0.00	0.00	0.00	0.00	0.00	0.00	0.00	12.28	0.00	0.00	0.00	0.00	0.00	0.00	0.00	0.00	207	--	--	--	--	--	--	--	--	--	--	--	--	--	--	--	--	--	--
c141661_g1	0.00	4.00	0.00	0.00	0.00	0.00	2.00	0.00	0.00	0.00	0.00	0.00	0.00	0.00	0.00	0.00	6.11	0.00	0.00	0.00	0.00	3.11	0.00	0.00	0.00	0.00	0.00	0.00	0.00	0.00	274	--	--	--	--	--	--	--	--	--	--	--	--	--	--	--	--	--	--
c37687_g1	1.00	2.00	1.00	0.00	0.00	2.00	1.00	4.00	1.00	0.00	0.00	0.00	3.00	9.00	3.00	0.80	1.62	0.82	0.00	0.00	1.66	0.82	3.77	0.79	0.00	0.00	0.00	2.31	7.54	2.48	316	--	--	--	--	--	--	--	--	--	--	--	--	--	--	--	--	--	--
c101168_g2	0.00	2.00	0.00	0.00	0.00	1.00	0.00	0.00	0.00	0.00	1.00	0.00	0.00	0.00	0.00	0.00	7.44	0.00	0.00	0.00	3.54	0.00	0.00	0.00	0.00	4.58	0.00	0.00	0.00	0.00	237	--	--	--	--	--	--	--	--	--	--	--	--	--	--	--	--	--	--
c88845_g7	0.00	1.18	3.18	6.12	4.16	1.11	4.23	2.05	4.23	2.17	1.01	2.18	6.18	2.14	2.24	0.00	0.12	0.33	0.71	0.45	0.13	0.44	0.25	0.42	0.23	0.10	0.24	0.64	0.24	0.24	851	720008322	XP_010258594.1	347	9.4e-31	PREDICTED: CMP-sialic acid transporter 3-like [Nelumbo nucifera]>gi|720008325|ref|XP_010258595.1| PREDICTED: CMP-sialic acid transporter 3-like [Nelumbo nucifera]	--	--	--	--	--	--	--	--	--	Q8GY97	316	5.2e-28	CMP-sialic acid transporter 2 OS=Arabidopsis thaliana GN=At2g43240 PE=2 SV=1
c88845_g6	4.00	2.00	2.00	5.00	1.00	5.00	2.00	1.00	1.00	2.00	3.00	4.00	12.00	5.00	2.00	1.23	0.61	0.61	1.72	0.32	1.61	0.61	0.35	0.29	0.62	0.90	1.29	3.56	1.59	0.63	450	--	--	--	--	--	--	--	--	--	--	--	--	--	--	--	--	--	--
c88845_g5	1.00	3.00	3.00	0.00	1.00	2.00	2.00	0.00	1.00	2.00	6.00	1.00	4.00	2.00	3.00	0.11	0.33	0.33	0.00	0.11	0.23	0.22	0.00	0.10	0.22	0.63	0.11	0.43	0.23	0.34	826	702322982	XP_010053071.1	144	3.2e-07	PREDICTED: uncharacterized protein LOC104441617 [Eucalyptus grandis]>gi|629112361|gb|KCW77321.1| hypothetical protein EUGRSUZ_D01683 [Eucalyptus grandis]	--	--	--	--	--	--	--	--	--	--	--	--	--
c88845_g4	560.00	663.00	785.00	639.00	676.00	705.00	849.00	667.00	885.00	640.00	775.00	727.00	786.00	704.00	778.00	25.12	27.83	31.82	28.28	28.88	30.56	34.56	31.61	33.93	26.42	30.08	30.77	32.32	30.05	34.49	1985	672167944	XP_008803951.1	1530	1.5e-167	PREDICTED: uncharacterized protein LOC103717375 [Phoenix dactylifera]>gi|672167946|ref|XP_008803952.1| PREDICTED: uncharacterized protein LOC103717375 [Phoenix dactylifera]	672167947	XR_605664.1	496	0	PREDICTED: Phoenix dactylifera uncharacterized LOC103717375 (LOC103717375), transcript variant X3, misc_RNA	--	--	--	--	--	--	--	--
c88845_g3	4.00	2.00	15.00	1.00	5.00	7.00	3.00	5.00	5.00	3.00	5.00	9.00	2.00	4.00	3.00	0.33	0.16	1.19	0.09	0.41	0.60	0.24	0.47	0.38	0.24	0.38	0.74	0.16	0.34	0.25	1042	--	--	--	--	--	--	--	--	--	--	--	--	--	--	--	--	--	--
c88845_g2	2.00	7.00	10.00	11.00	5.00	9.00	16.00	13.00	21.00	12.00	7.00	10.00	27.00	17.00	8.00	0.24	0.82	1.14	1.40	0.59	1.11	1.82	1.75	2.27	1.41	0.79	1.17	3.04	2.03	0.94	805	--	--	--	--	--	--	--	--	--	--	--	--	--	--	--	--	--	--
c88845_g1	394.00	215.82	220.82	260.88	546.84	171.89	320.77	221.95	351.77	236.83	206.99	307.82	167.82	123.86	137.76	15.72	8.66	8.84	11.30	22.07	7.41	12.47	10.46	12.94	10.41	7.95	12.89	6.77	5.51	6.02	1960	720008322	XP_010258594.1	1128	5.9e-121	PREDICTED: CMP-sialic acid transporter 3-like [Nelumbo nucifera]>gi|720008325|ref|XP_010258595.1| PREDICTED: CMP-sialic acid transporter 3-like [Nelumbo nucifera]	743814874	XM_010931875.1	399	0	PREDICTED: Elaeis guineensis CMP-sialic acid transporter 3-like (LOC105051426), transcript variant X3, mRNA	--	--	--	--	Q9C5H6	1015	1.1e-108	CMP-sialic acid transporter 3 OS=Arabidopsis thaliana GN=UTR6 PE=2 SV=1
c166125_g1	0.00	0.00	0.00	0.00	0.00	1.00	3.00	1.00	1.00	0.00	2.00	0.00	0.00	1.00	0.00	0.00	0.00	0.00	0.00	0.00	0.48	1.39	0.54	0.45	0.00	0.94	0.00	0.00	0.48	0.00	377	--	--	--	--	--	--	--	--	--	--	--	--	--	--	--	--	--	--
c89807_g1	0.00	2.00	0.00	4.00	0.00	0.00	1.00	0.00	0.00	0.00	0.00	6.00	0.00	0.00	0.00	0.00	11.83	0.00	30.00	0.00	0.00	6.27	0.00	0.00	0.00	0.00	43.49	0.00	0.00	0.00	279	--	--	--	--	--	--	--	--	--	--	--	--	--	--	--	--	--	--
c89807_g2	8.00	0.00	1.00	1.00	0.00	3.00	0.00	2.00	0.00	0.00	0.00	0.00	0.00	0.00	0.00	32.05	0.00	4.71	5.70	0.00	12.72	0.00	12.11	0.00	0.00	0.00	0.00	0.00	0.00	0.00	231	--	--	--	--	--	--	--	--	--	--	--	--	--	--	--	--	--	--
c89807_g3	41.00	29.00	53.00	19.00	30.00	17.00	68.00	42.00	44.00	35.00	57.00	82.00	77.00	89.00	157.00	4.76	3.26	5.95	2.37	3.52	2.06	7.65	5.56	4.74	4.04	6.15	9.58	8.63	10.60	18.41	807	743840595	XP_010937305.1	512	6.6e-50	PREDICTED: uncharacterized protein LOC105056700 [Elaeis guineensis]	--	--	--	--	--	--	--	--	--	--	--	--	--
c89807_g4	0.00	0.00	5.00	0.00	0.00	1.00	0.00	3.00	3.00	0.00	0.00	0.00	2.00	5.00	0.00	0.00	0.00	1.69	0.00	0.00	0.36	0.00	1.19	0.98	0.00	0.00	0.00	0.66	1.77	0.00	428	--	--	--	--	--	--	--	--	--	--	--	--	--	--	--	--	--	--
c89807_g5	220.00	99.00	246.00	81.00	84.00	159.00	252.00	179.00	136.00	196.00	235.00	170.00	682.00	520.00	485.00	27.66	12.05	29.70	10.95	10.75	20.87	30.55	25.71	15.87	24.45	27.30	21.50	82.67	66.85	61.85	966	743840595	XP_010937305.1	342	4.0e-30	PREDICTED: uncharacterized protein LOC105056700 [Elaeis guineensis]	--	--	--	--	--	--	--	--	--	--	--	--	--
c94218_g1	11.00	14.00	16.00	7.00	10.00	20.00	5.00	28.00	24.00	0.00	11.00	1.00	17.00	12.00	8.00	2.30	4.47	4.07	1.92	1.93	3.85	1.16	10.83	5.23	0.00	2.26	0.79	4.13	2.35	1.65	712	--	--	--	--	--	--	--	--	--	--	--	--	--	--	--	--	--	--
c75425_g1	3.00	10.00	3.00	4.00	0.00	2.00	2.00	1.00	0.00	0.00	1.00	3.00	1.00	0.00	3.00	0.51	1.65	0.50	0.74	0.00	0.35	0.33	0.19	0.00	0.00	0.16	0.52	0.16	0.00	0.52	625	--	--	--	--	--	--	--	--	--	--	--	--	--	--	--	--	--	--
c117243_g1	0.00	0.00	0.00	0.00	0.00	0.00	0.00	0.00	0.00	0.00	0.00	0.00	0.00	0.00	0.00	0.00	0.00	0.00	0.00	0.00	0.00	0.00	0.00	0.00	0.00	0.00	0.00	0.00	0.00	0.00	225	--	--	--	--	--	--	--	--	--	--	--	--	--	--	--	--	--	--
c175167_g1	0.00	0.00	0.00	0.00	0.00	0.00	0.00	0.00	0.00	0.00	0.00	0.00	0.00	2.00	0.00	0.00	0.00	0.00	0.00	0.00	0.00	0.00	0.00	0.00	0.00	0.00	0.00	0.00	2.66	0.00	283	--	--	--	--	--	--	--	--	--	--	--	--	--	--	--	--	--	--
c123957_g1	0.00	0.00	0.00	0.00	0.00	2.00	3.00	0.00	0.00	1.00	2.00	0.00	0.00	1.00	0.00	0.00	0.00	0.00	0.00	0.00	0.77	1.09	0.00	0.00	0.37	0.73	0.00	0.00	0.38	0.00	415	--	--	--	--	--	--	--	--	--	--	--	--	--	--	--	--	--	--
c47461_g2	0.00	0.00	1.00	0.00	0.00	1.00	0.00	0.00	0.00	0.00	0.00	0.00	0.00	0.00	1.00	0.00	0.00	0.55	0.00	0.00	0.57	0.00	0.00	0.00	0.00	0.00	0.00	0.00	0.00	0.56	355	--	--	--	--	--	--	--	--	--	--	--	--	--	--	--	--	--	--
c47461_g1	0.00	0.00	0.00	0.00	0.00	0.00	1.00	0.00	1.00	1.00	0.00	0.00	1.00	0.00	0.00	0.00	0.00	0.00	0.00	0.00	0.00	0.70	0.00	0.67	0.72	0.00	0.00	0.66	0.00	0.00	330	--	--	--	--	--	--	--	--	--	--	--	--	--	--	--	--	--	--
c60482_g1	0.00	0.00	0.00	0.00	0.00	0.00	0.00	0.00	0.00	1.00	0.00	0.00	0.00	0.00	0.00	0.00	0.00	0.00	0.00	0.00	0.00	0.00	0.00	0.00	6.54	0.00	0.00	0.00	0.00	0.00	223	--	--	--	--	--	--	--	--	--	--	--	--	--	--	--	--	--	--
c96984_g1	4.00	6.00	4.00	6.00	4.00	4.00	5.00	2.00	2.00	12.00	0.00	14.00	9.00	7.00	4.00	0.60	0.88	0.59	1.07	0.61	0.63	0.73	0.34	0.28	2.11	0.00	2.76	1.31	1.08	0.61	675	--	--	--	--	--	--	--	--	--	--	--	--	--	--	--	--	--	--
c27892_g1	3.00	9.00	5.00	6.00	1.00	0.00	2.00	4.00	2.00	3.00	0.00	6.00	0.00	0.00	0.00	0.48	1.39	0.77	1.04	0.16	0.00	0.31	0.73	0.30	0.48	0.00	0.97	0.00	0.00	0.00	651	--	--	--	--	--	--	--	--	--	--	--	--	--	--	--	--	--	--
c160040_g1	1.00	0.00	0.00	0.00	0.00	0.00	4.00	0.00	1.00	0.00	0.00	2.00	0.00	0.00	0.00	0.54	0.00	0.00	0.00	0.00	0.00	2.15	0.00	0.52	0.00	0.00	1.18	0.00	0.00	0.00	358	--	--	--	--	--	--	--	--	--	--	--	--	--	--	--	--	--	--
c111178_g1	0.00	0.00	0.00	0.00	0.00	1.00	1.00	2.00	0.00	0.00	0.00	0.00	0.00	0.00	1.00	0.00	0.00	0.00	0.00	0.00	1.42	1.44	3.28	0.00	0.00	0.00	0.00	0.00	0.00	1.44	278	--	--	--	--	--	--	--	--	--	--	--	--	--	--	--	--	--	--
c5006_g1	0.00	0.00	0.00	0.00	0.00	0.00	0.00	0.00	0.00	0.00	0.00	0.00	0.00	0.00	0.00	0.00	0.00	0.00	0.00	0.00	0.00	0.00	0.00	0.00	0.00	0.00	0.00	0.00	0.00	0.00	228	222635554	EEE65686.1	133	1.6e-06	hypothetical protein OsJ_21305 [Oryza sativa Japonica Group]	--	--	--	--	--	--	--	--	--	--	--	--	--
c114429_g1	0.00	0.00	0.00	0.00	0.00	0.00	0.00	1.00	0.00	0.00	0.00	0.00	0.00	0.00	0.00	0.00	0.00	0.00	0.00	0.00	0.00	0.00	7.06	0.00	0.00	0.00	0.00	0.00	0.00	0.00	221	--	--	--	--	--	--	--	--	--	--	--	--	--	--	--	--	--	--
c15900_g1	1.00	3.00	0.00	0.00	0.00	3.00	0.00	1.00	0.00	0.00	0.00	0.00	2.00	0.00	0.00	0.36	1.06	0.00	0.00	0.00	1.12	0.00	0.42	0.00	0.00	0.00	0.00	0.69	0.00	0.00	419	--	--	--	--	--	--	--	--	--	--	--	--	--	--	--	--	--	--
c65653_g1	0.00	0.00	0.00	0.00	0.00	0.00	3.00	0.00	0.00	1.00	1.00	0.00	3.00	1.00	0.00	0.00	0.00	0.00	0.00	0.00	0.00	1.59	0.00	0.00	0.55	4.58	0.00	1.52	0.55	0.00	360	--	--	--	--	--	--	--	--	--	--	--	--	--	--	--	--	--	--
c157404_g1	1.00	0.00	4.00	0.00	0.00	0.00	0.00	0.00	0.00	0.00	0.00	0.00	0.00	0.00	0.00	0.83	0.00	3.39	0.00	0.00	0.00	0.00	0.00	0.00	0.00	0.00	0.00	0.00	0.00	0.00	313	--	--	--	--	--	--	--	--	--	--	--	--	--	--	--	--	--	--
c99999_g1	1422.00	1543.00	1893.00	1399.00	2195.00	1527.00	1923.00	1441.00	1746.00	1809.00	1575.00	2549.00	1862.00	1270.00	1007.00	105.55	105.11	132.85	105.45	162.47	116.44	138.19	119.23	113.60	129.07	105.10	184.43	133.32	97.72	71.03	1297	743763501	XP_010911938.1	994	1.4e-105	PREDICTED: uncharacterized protein LOC105037985 [Elaeis guineensis]	729352207	XM_010545535.1	129	1.12607e-58	PREDICTED: Tarenaya hassleriana uncharacterized LOC104816622 (LOC104816622), mRNA	--	--	--	--	--	--	--	--
c7117_g1	0.00	0.00	0.00	0.00	7.00	0.00	0.00	0.00	0.00	0.00	0.00	0.00	0.00	0.00	0.00	0.00	0.00	0.00	0.00	2.27	0.00	0.00	0.00	0.00	0.00	0.00	0.00	0.00	0.00	0.00	491	--	--	--	--	--	--	--	--	--	--	--	--	--	--	--	--	--	--
c168586_g1	0.00	0.00	0.00	0.00	0.00	0.00	0.00	0.00	0.00	0.00	0.00	0.00	0.00	0.00	0.00	0.00	0.00	0.00	0.00	0.00	0.00	0.00	0.00	0.00	0.00	0.00	0.00	0.00	0.00	0.00	214	--	--	--	--	--	--	--	--	--	--	--	--	--	--	--	--	--	--
c126036_g1	0.00	0.00	0.00	0.00	0.00	0.00	0.00	0.00	0.00	0.00	0.00	0.00	0.00	0.00	0.00	0.00	0.00	0.00	0.00	0.00	0.00	0.00	0.00	0.00	0.00	0.00	0.00	0.00	0.00	0.00	221	--	--	--	--	--	--	--	--	--	--	--	--	--	--	--	--	--	--
c149835_g1	0.00	0.00	0.00	0.00	0.00	2.00	0.00	0.00	1.00	0.00	0.00	0.00	0.00	0.00	0.00	0.00	0.00	0.00	0.00	0.00	1.21	0.00	0.00	0.56	0.00	0.00	0.00	0.00	0.00	0.00	348	--	--	--	--	--	--	--	--	--	--	--	--	--	--	--	--	--	--
c158456_g1	2.00	0.00	0.00	0.00	0.00	0.00	1.00	0.00	0.00	0.00	3.00	1.00	3.00	0.00	0.00	0.73	0.00	0.00	0.00	0.00	0.00	0.36	0.00	0.00	0.00	1.07	0.39	1.05	0.00	0.00	417	--	--	--	--	--	--	--	--	--	--	--	--	--	--	--	--	--	--
c92562_g1	0.00	3.00	0.00	0.00	3.00	3.00	1.00	1.00	0.00	3.00	0.00	1.00	2.00	0.00	1.00	0.00	11.86	0.00	0.00	15.85	11.27	4.14	4.46	0.00	12.95	0.00	4.82	7.11	0.00	4.04	235	--	--	--	--	--	--	--	--	--	--	--	--	--	--	--	--	--	--
c48433_g1	0.00	0.00	2.00	0.00	2.00	3.00	0.00	0.00	0.00	2.00	1.00	4.00	0.00	1.00	1.00	0.00	0.00	0.54	0.00	0.58	0.86	0.00	0.00	0.00	0.56	0.27	1.14	0.00	0.28	0.28	476	357458485	XP_003599523.1	207	9.0e-15	hypothetical protein MTR_3g034520 [Medicago truncatula]	--	--	--	--	--	--	--	--	--	--	--	--	--
c160896_g1	0.00	0.00	0.00	0.00	2.00	0.00	0.00	2.00	0.00	2.00	0.00	0.00	0.00	0.00	0.00	0.00	0.00	0.00	0.00	1.88	0.00	0.00	1.91	0.00	1.72	0.00	0.00	0.00	0.00	0.00	315	--	--	--	--	--	--	--	--	--	--	--	--	--	--	--	--	--	--
c10262_g1	0.00	2.00	3.00	0.00	2.00	1.00	0.00	0.00	3.00	0.00	3.00	3.00	3.00	1.00	0.00	0.00	1.11	1.66	0.00	1.23	0.58	0.00	0.00	1.60	0.00	1.71	1.83	1.60	0.58	0.00	354	--	--	--	--	--	--	--	--	--	--	--	--	--	--	--	--	--	--
c164770_g1	0.00	0.00	0.00	0.00	0.00	0.00	0.00	0.00	0.00	0.00	0.00	2.00	0.00	0.00	0.00	0.00	0.00	0.00	0.00	0.00	0.00	0.00	0.00	0.00	0.00	0.00	4.16	0.00	0.00	0.00	267	--	--	--	--	--	--	--	--	--	--	--	--	--	--	--	--	--	--
c25668_g1	0.00	0.00	0.00	0.00	0.00	0.00	0.00	0.00	0.00	0.00	0.00	0.00	0.00	0.00	0.00	0.00	0.00	0.00	0.00	0.00	0.00	0.00	0.00	0.00	0.00	0.00	0.00	0.00	0.00	0.00	286	695061165	XP_009419006.1	130	4.5e-06	PREDICTED: vacuolar protein sorting-associated protein 53 A-like [Musa acuminata subsp. malaccensis]>gi|695061167|ref|XP_009419007.1| PREDICTED: vacuolar protein sorting-associated protein 53 A-like [Musa acuminata subsp. malaccensis]	--	--	--	--	--	--	--	--	--	--	--	--	--
c151510_g1	0.00	0.00	0.00	0.00	0.00	0.00	4.00	0.00	1.00	1.00	0.00	0.00	2.00	1.00	4.00	0.00	0.00	0.00	0.00	0.00	0.00	1.04	0.00	0.25	0.27	0.00	0.00	0.51	0.27	1.08	485	--	--	--	--	--	--	--	--	--	--	--	--	--	--	--	--	--	--
c132546_g1	0.00	0.00	0.00	0.00	0.00	0.00	1.00	0.00	2.00	0.00	0.00	0.00	0.00	0.00	0.00	0.00	0.00	0.00	0.00	0.00	0.00	1.37	0.00	2.63	0.00	0.00	0.00	0.00	0.00	0.00	281	--	--	--	--	--	--	--	--	--	--	--	--	--	--	--	--	--	--
c69067_g1	1.00	3.00	2.00	0.00	2.00	8.00	9.00	5.00	4.00	1.00	5.00	2.00	3.00	2.00	6.00	0.18	0.53	0.35	0.00	0.37	1.52	1.60	1.04	0.68	0.18	0.86	0.37	0.53	0.37	1.11	599	--	--	--	--	--	--	--	--	--	--	--	--	--	--	--	--	--	--
c154890_g1	0.00	0.00	0.00	0.00	0.00	0.00	0.00	0.00	0.00	0.00	0.00	0.00	0.00	0.00	0.00	0.00	0.00	0.00	0.00	0.00	0.00	0.00	0.00	0.00	0.00	0.00	0.00	0.00	0.00	0.00	239	--	--	--	--	--	--	--	--	--	--	--	--	--	--	--	--	--	--
c163462_g1	0.00	0.00	0.00	0.00	0.00	0.00	2.00	0.00	0.00	0.00	2.00	0.00	0.00	0.00	0.00	0.00	0.00	0.00	0.00	0.00	0.00	1.66	0.00	0.00	0.00	1.75	0.00	0.00	0.00	0.00	315	--	--	--	--	--	--	--	--	--	--	--	--	--	--	--	--	--	--
c47940_g1	0.00	1.00	1.00	0.00	0.00	0.00	0.00	0.00	0.00	0.00	0.00	1.00	0.00	1.00	0.00	0.00	0.32	0.32	0.00	0.00	0.00	0.00	0.00	0.00	0.00	0.00	0.34	0.00	0.34	0.00	438	--	--	--	--	--	--	--	--	--	--	--	--	--	--	--	--	--	--
c106001_g5	0.00	4.00	2.00	0.00	0.00	13.00	0.00	5.00	0.00	0.00	6.00	1.00	0.00	1.00	0.00	0.00	2.31	1.16	0.00	0.00	7.81	0.00	3.37	0.00	0.00	3.58	0.64	0.00	0.60	0.00	349	--	--	--	--	--	--	--	--	--	--	--	--	--	--	--	--	--	--
c106001_g4	11.00	12.00	20.00	16.00	8.00	26.00	6.00	10.00	7.00	2.00	8.00	12.00	19.00	3.00	8.00	92.81	119.03	212.64	199.79	113.74	234.98	64.20	108.17	69.33	22.29	103.46	146.20	167.30	28.83	83.33	210	596015259	XP_007218786.1	240	5.9e-19	hypothetical protein PRUPE_ppa009695mg [Prunus persica]>gi|462415248|gb|EMJ19985.1| hypothetical protein PRUPE_ppa009695mg [Prunus persica]	--	--	--	--	--	--	--	--	--	Q9CAN4	212	1.4e-16	F-box protein PP2-A11 OS=Arabidopsis thaliana GN=PP2A11 PE=1 SV=1
c49547_g1	3.00	0.00	1.00	0.00	0.00	1.00	3.00	0.00	0.00	0.00	0.00	1.00	0.00	0.00	1.00	8.55	0.00	3.24	0.00	0.00	3.00	9.73	0.00	0.00	0.00	0.00	3.79	0.00	0.00	3.18	243	743814415	XP_010930027.1	136	7.9e-07	PREDICTED: radical S-adenosyl methionine domain-containing protein 1, mitochondrial [Elaeis guineensis]	--	--	--	--	--	--	--	--	--	--	--	--	--
c106001_g1	8.00	3.00	17.00	4.00	14.00	4.00	12.00	4.00	12.00	2.00	5.00	11.00	0.00	6.00	10.00	1.75	0.64	3.62	0.96	3.16	0.91	2.56	1.00	2.45	0.44	1.04	2.47	0.00	1.35	2.21	539	--	--	--	--	--	--	--	--	--	--	--	--	--	--	--	--	--	--
c106001_g3	315.00	319.13	311.75	536.36	365.71	320.00	137.95	368.88	287.00	122.00	323.58	429.88	348.49	146.87	209.86	23.27	22.31	19.99	39.37	26.29	25.28	9.21	31.60	16.37	7.79	19.39	27.41	22.36	9.26	15.88	1461	672204784	XP_008779007.1	750	3.0e-77	PREDICTED: F-box protein PP2-A13-like [Phoenix dactylifera]	695021944	XM_009399805.1	146	4.51209e-68	PREDICTED: Musa acuminata subsp. malaccensis F-box protein PP2-A13 (LOC103982781), mRNA	--	--	--	--	Q9LEX0	643	1.1e-65	F-box protein PP2-A13 OS=Arabidopsis thaliana GN=PP2A13 PE=1 SV=1
c106001_g2	496.00	415.87	438.25	574.64	534.29	552.00	376.05	495.12	390.00	229.00	446.42	561.12	440.51	248.13	405.14	23.84	19.19	19.18	27.38	24.95	24.32	17.75	24.21	17.17	10.81	16.69	23.39	18.28	11.42	18.95	2334	672204784	XP_008779007.1	553	3.3e-54	PREDICTED: F-box protein PP2-A13-like [Phoenix dactylifera]	695021944	XM_009399805.1	72	9.95796e-27	PREDICTED: Musa acuminata subsp. malaccensis F-box protein PP2-A13 (LOC103982781), mRNA	--	--	--	--	Q9LEX0	407	4.0e-38	F-box protein PP2-A13 OS=Arabidopsis thaliana GN=PP2A13 PE=1 SV=1
c165219_g1	0.00	0.00	0.00	0.00	1.00	0.00	0.00	0.00	0.00	0.00	0.00	0.00	0.00	0.00	0.00	0.00	0.00	0.00	0.00	21.04	0.00	0.00	0.00	0.00	0.00	0.00	0.00	0.00	0.00	0.00	202	--	--	--	--	--	--	--	--	--	--	--	--	--	--	--	--	--	--
c129906_g1	0.00	2.00	0.00	0.00	3.00	0.00	0.00	0.00	0.00	4.00	0.00	0.00	4.00	5.00	1.00	0.00	0.97	0.00	0.00	1.59	0.00	0.00	0.00	0.00	2.00	0.00	0.00	1.87	2.52	0.50	371	--	--	--	--	--	--	--	--	--	--	--	--	--	--	--	--	--	--
c87038_g1	54.00	12.00	70.00	43.00	143.00	0.00	2.00	14.00	17.00	1.00	0.00	3.00	1.00	0.00	0.00	5.40	1.16	6.76	4.61	14.43	0.00	0.19	1.60	1.57	0.10	0.00	0.30	0.10	0.00	0.00	899	357126526	XP_003564938.1	238	4.3e-18	PREDICTED: PRA1 family protein F3-like [Brachypodium distachyon]	--	--	--	--	--	--	--	--	--	Q9LIC6	176	9.4e-12	PRA1 family protein F3 OS=Arabidopsis thaliana GN=PRA1F3 PE=1 SV=1
c75368_g1	11.00	8.00	18.00	7.00	20.00	5.00	19.00	13.00	4.00	11.00	17.00	16.00	16.00	11.00	9.00	3.70	2.65	5.96	2.65	7.12	1.75	6.30	5.04	1.27	3.76	5.59	5.67	5.18	3.82	3.08	432	743804754	XP_010927268.1	159	3.0e-09	PREDICTED: choline monooxygenase, chloroplastic [Elaeis guineensis]	--	--	--	--	--	--	--	--	--	--	--	--	--
c142257_g1	0.00	0.00	0.00	1.00	0.00	0.00	0.00	0.00	0.00	0.00	0.00	9.00	1.00	0.00	0.00	0.00	0.00	0.00	0.24	0.00	0.00	0.00	0.00	0.00	0.00	0.00	2.00	0.21	0.00	0.00	542	--	--	--	--	--	--	--	--	--	--	--	--	--	--	--	--	--	--
c39240_g1	0.00	0.00	0.00	0.00	0.00	0.00	0.00	0.00	0.00	0.00	0.00	0.00	0.00	0.00	0.00	0.00	0.00	0.00	0.00	0.00	0.00	0.00	0.00	0.00	0.00	0.00	0.00	0.00	0.00	0.00	217	--	--	--	--	--	--	--	--	--	--	--	--	--	--	--	--	--	--
c40004_g1	0.00	0.00	0.00	0.00	0.00	0.00	0.00	0.00	0.00	0.00	0.00	0.00	0.00	0.00	0.00	0.00	0.00	0.00	0.00	0.00	0.00	0.00	0.00	0.00	0.00	0.00	0.00	0.00	0.00	0.00	219	--	--	--	--	--	--	--	--	--	--	--	--	--	--	--	--	--	--
c40004_g2	0.00	0.00	0.00	0.00	0.00	0.00	1.00	3.00	3.00	0.00	2.00	0.00	0.00	0.00	0.00	0.00	0.00	0.00	0.00	0.00	0.00	0.25	0.90	0.73	0.00	0.50	0.00	0.00	0.00	0.00	490	--	--	--	--	--	--	--	--	--	--	--	--	--	--	--	--	--	--
c87911_g2	401.00	544.00	504.00	433.00	324.00	134.00	73.00	150.00	122.00	76.00	137.00	94.00	93.00	163.00	724.00	39.07	49.82	46.41	44.18	31.92	13.23	6.84	16.38	11.13	7.19	11.89	8.94	8.42	15.67	70.06	943	823152343	XP_012476003.1	809	2.8e-84	PREDICTED: ACT domain-containing protein ACR8-like [Gossypium raimondii]>gi|763758347|gb|KJB25678.1| hypothetical protein B456_004G203900 [Gossypium raimondii]	694995113	XM_009417960.1	114	1.76873e-50	PREDICTED: Musa acuminata subsp. malaccensis uncharacterized LOC103996875 (LOC103996875), mRNA	--	--	--	--	Q9LNA5	711	9.0e-74	ACT domain-containing protein ACR8 OS=Arabidopsis thaliana GN=ACR8 PE=2 SV=1
c87911_g1	337.00	326.00	205.00	122.00	163.00	92.00	64.00	80.00	116.00	64.00	148.00	26.00	71.00	81.00	294.00	24.91	25.17	14.66	10.16	12.60	7.84	4.70	6.84	7.83	4.97	10.56	1.89	4.99	6.12	22.85	1148	225426651	XP_002281251.1	967	1.6e-102	PREDICTED: uncharacterized protein LOC100242743 [Vitis vinifera]>gi|147794108|emb|CAN62364.1| hypothetical protein VITISV_031924 [Vitis vinifera]	--	--	--	--	--	--	--	--	--	Q9LNA5	857	1.3e-90	ACT domain-containing protein ACR8 OS=Arabidopsis thaliana GN=ACR8 PE=2 SV=1
c19630_g1	0.00	1.00	0.00	0.00	0.00	1.00	0.00	0.00	0.00	0.00	0.00	1.00	0.00	3.00	0.00	0.00	0.62	0.00	0.00	0.00	0.64	0.00	0.00	0.00	0.00	0.00	0.69	0.00	1.94	0.00	341	--	--	--	--	--	--	--	--	--	--	--	--	--	--	--	--	--	--
c107335_g1	48.00	15.00	21.00	24.00	38.00	27.00	48.00	37.00	67.00	36.00	14.00	9.00	32.00	17.00	16.00	1.78	1.60	0.73	2.26	1.41	1.06	1.83	1.57	2.38	1.29	1.66	2.80	3.09	0.68	0.65	2090	--	--	--	--	--	--	--	--	--	--	--	--	--	--	--	--	--	--
c60741_g1	2.00	0.00	1.00	0.00	0.00	0.00	0.00	0.00	0.00	1.00	1.00	0.00	1.00	1.00	0.00	1.21	0.00	0.61	0.00	0.00	0.00	0.00	0.00	0.00	0.63	0.63	0.00	0.58	0.63	0.00	343	--	--	--	--	--	--	--	--	--	--	--	--	--	--	--	--	--	--
c163141_g1	0.00	0.00	2.00	0.00	0.00	3.00	1.00	0.00	0.00	0.00	0.00	0.00	2.00	0.00	0.00	0.00	0.00	0.82	0.00	0.00	1.29	0.41	0.00	0.00	0.00	0.00	0.00	0.80	0.00	0.00	395	--	--	--	--	--	--	--	--	--	--	--	--	--	--	--	--	--	--
c169690_g1	0.00	0.00	0.00	0.00	0.00	0.00	0.00	0.00	0.00	0.00	0.00	1.00	0.00	0.00	1.00	0.00	0.00	0.00	0.00	0.00	0.00	0.00	0.00	0.00	0.00	0.00	2.38	0.00	0.00	2.02	261	--	--	--	--	--	--	--	--	--	--	--	--	--	--	--	--	--	--
c107657_g1	47.00	92.00	130.00	120.00	63.00	22.00	71.00	43.00	23.00	87.00	66.00	56.00	167.00	52.00	36.00	4.75	8.87	12.58	15.15	5.99	2.68	12.28	6.89	2.35	8.51	7.05	10.03	17.60	5.12	3.32	1131	--	--	--	--	--	--	--	--	--	--	--	--	--	--	--	--	--	--
c14269_g1	2.00	2.00	3.00	3.00	0.00	11.00	4.00	0.00	1.00	0.00	3.00	4.00	4.00	0.00	4.00	0.41	0.40	0.59	0.67	0.00	2.33	0.79	0.00	0.19	0.00	0.58	0.83	0.78	0.00	0.82	562	--	--	--	--	--	--	--	--	--	--	--	--	--	--	--	--	--	--
c170099_g1	0.00	0.00	0.00	0.00	0.00	0.00	0.00	0.00	0.00	0.00	0.00	0.00	0.00	0.00	0.00	0.00	0.00	0.00	0.00	0.00	0.00	0.00	0.00	0.00	0.00	0.00	0.00	0.00	0.00	0.00	223	--	--	--	--	--	--	--	--	--	--	--	--	--	--	--	--	--	--
c177768_g1	0.00	0.00	0.00	0.00	0.00	2.00	0.00	1.00	1.00	0.00	0.00	2.00	1.00	0.00	0.00	0.00	0.00	0.00	0.00	0.00	1.45	0.00	0.82	0.68	0.00	0.00	1.57	0.67	0.00	0.00	329	--	--	--	--	--	--	--	--	--	--	--	--	--	--	--	--	--	--
c66955_g1	12.00	12.00	9.00	5.00	1.00	8.00	15.00	5.00	5.00	2.00	14.00	5.00	16.00	19.00	29.00	4.05	3.99	2.99	1.90	0.36	2.82	5.00	1.95	1.60	0.69	4.63	1.78	5.21	6.63	9.97	431	695003404	XP_009385293.1	710	3.8e-73	PREDICTED: mitogen-activated protein kinase kinase kinase NPK1-like [Musa acuminata subsp. malaccensis]	743766518	XM_010915197.1	241	1.95076e-121	PREDICTED: Elaeis guineensis mitogen-activated protein kinase kinase kinase NPK1-like (LOC105039162), transcript variant X3, mRNA	K11228	STE11	mitogen-activated protein kinase kinase kinase	http://www.genome.jp/dbget-bin/www_bget?ko:K11228	Q40541	663	1.5e-68	Mitogen-activated protein kinase kinase kinase NPK1 OS=Nicotiana tabacum GN=NPK1 PE=1 SV=1
c113214_g1	0.00	0.00	0.00	0.00	0.00	0.00	0.00	0.00	0.00	0.00	0.00	0.00	2.00	0.00	0.00	0.00	0.00	0.00	0.00	0.00	0.00	0.00	0.00	0.00	0.00	0.00	0.00	3.36	0.00	0.00	265	--	--	--	--	--	--	--	--	--	--	--	--	--	--	--	--	--	--
c77534_g1	5.00	0.00	1.00	5.00	1.00	9.00	4.00	3.00	3.00	7.00	0.00	1.00	5.00	1.00	5.00	0.44	0.00	0.19	0.74	0.20	0.96	0.60	0.66	0.24	1.12	0.00	0.20	0.93	0.20	0.44	994	--	--	--	--	--	--	--	--	--	--	--	--	--	--	--	--	--	--
c93508_g7	2.00	3.00	5.00	1.00	2.00	3.00	5.00	2.00	0.00	10.00	3.00	3.00	2.00	2.00	2.00	0.48	0.71	1.18	0.27	0.50	0.75	1.18	0.55	0.00	2.43	0.69	0.75	0.46	0.50	0.49	510	--	--	--	--	--	--	--	--	--	--	--	--	--	--	--	--	--	--
c166663_g1	3.00	0.00	2.00	0.00	0.00	0.00	0.00	0.00	0.00	0.00	0.00	0.00	0.00	0.00	0.00	1.73	0.00	1.16	0.00	0.00	0.00	0.00	0.00	0.00	0.00	0.00	0.00	0.00	0.00	0.00	349	--	--	--	--	--	--	--	--	--	--	--	--	--	--	--	--	--	--
c12345_g1	0.00	0.00	0.00	0.00	0.00	0.00	0.00	0.00	1.00	0.00	0.00	0.00	1.00	0.00	0.00	0.00	0.00	0.00	0.00	0.00	0.00	0.00	0.00	3.18	0.00	0.00	0.00	2.90	0.00	0.00	242	--	--	--	--	--	--	--	--	--	--	--	--	--	--	--	--	--	--
c169993_g1	0.00	0.00	0.00	0.00	0.00	0.00	0.00	0.00	0.00	0.00	0.00	0.00	1.00	0.00	0.00	0.00	0.00	0.00	0.00	0.00	0.00	0.00	0.00	0.00	0.00	0.00	0.00	1.95	0.00	0.00	258	--	--	--	--	--	--	--	--	--	--	--	--	--	--	--	--	--	--
c109351_g2	6.00	4.00	1.00	4.00	3.00	0.00	3.00	2.00	1.00	3.00	4.00	3.00	1.00	0.00	2.00	0.71	0.45	0.11	0.50	0.36	0.00	0.34	0.27	0.11	0.34	0.44	0.35	0.11	0.00	0.23	810	695048299	XP_009412056.1	149	8.1e-08	PREDICTED: copper-transporting ATPase RAN1-like [Musa acuminata subsp. malaccensis]	--	--	--	--	--	--	--	--	--	--	--	--	--
c109351_g1	1885.00	1796.00	1734.00	1404.00	1540.00	1145.00	1357.00	1853.00	1527.00	784.00	1173.00	1216.00	781.00	564.00	844.00	47.85	44.40	43.61	39.62	38.93	29.49	33.54	54.65	35.20	19.74	28.32	30.76	18.93	14.37	21.12	3326	672178904	XP_008809602.1	3586	0.0e+00	PREDICTED: copper-transporting ATPase RAN1-like isoform X1 [Phoenix dactylifera]	743855919	XM_010943377.1	862	0	PREDICTED: Elaeis guineensis copper-transporting ATPase RAN1 (LOC105059883), transcript variant X1, mRNA	K17686	copA, ATP7	Cu+-exporting ATPase	http://www.genome.jp/dbget-bin/www_bget?ko:K17686	Q9S7J8	3162	0.0e+00	Copper-transporting ATPase RAN1 OS=Arabidopsis thaliana GN=RAN1 PE=1 SV=1
c151_g1	0.00	0.00	0.00	0.00	3.00	1.00	2.00	0.00	0.00	0.00	0.00	0.00	0.00	0.00	0.00	0.00	0.00	0.00	0.00	2.98	0.88	1.74	0.00	0.00	0.00	0.00	0.00	0.00	0.00	0.00	311	--	--	--	--	--	--	--	--	--	--	--	--	--	--	--	--	--	--
c73253_g1	0.00	0.00	0.00	0.00	0.00	15.00	0.00	0.00	0.00	19.00	0.00	0.00	0.00	0.00	0.00	0.00	0.00	0.00	0.00	0.00	3.17	0.00	0.00	0.00	3.87	0.00	0.00	0.00	0.00	0.00	562	--	--	--	--	--	--	--	--	--	--	--	--	--	--	--	--	--	--
c152677_g1	0.00	0.00	0.00	0.00	0.00	0.00	0.00	1.00	0.00	0.00	0.00	0.00	0.00	0.00	0.00	0.00	0.00	0.00	0.00	0.00	0.00	0.00	8.84	0.00	0.00	0.00	0.00	0.00	0.00	0.00	215	--	--	--	--	--	--	--	--	--	--	--	--	--	--	--	--	--	--
c29333_g1	2.00	0.00	0.00	9.00	0.00	7.00	2.00	0.00	0.00	0.00	0.00	0.00	0.00	0.00	0.00	0.30	0.00	0.00	1.45	0.00	1.08	0.29	0.00	0.00	0.00	0.00	0.00	0.00	0.00	0.00	682	--	--	--	--	--	--	--	--	--	--	--	--	--	--	--	--	--	--
c67789_g1	1.00	1.00	1.00	2.00	1.00	1.00	0.00	3.00	1.00	3.00	7.00	5.00	4.00	2.00	1.00	0.15	0.14	0.14	0.32	0.15	0.15	0.00	0.51	0.14	0.44	0.97	0.75	0.57	0.30	0.15	684	--	--	--	--	--	--	--	--	--	--	--	--	--	--	--	--	--	--
c96210_g4	1.00	3.00	13.00	18.00	9.00	2.00	0.00	1.00	2.00	2.00	0.00	1.00	1.00	0.00	4.00	0.17	0.49	2.12	3.29	1.55	0.35	0.00	0.19	0.31	0.34	0.00	0.17	0.16	0.00	0.68	630	--	--	--	--	--	--	--	--	--	--	--	--	--	--	--	--	--	--
c96210_g2	15.00	35.00	47.00	24.00	23.00	30.00	55.00	15.00	10.00	8.00	38.00	57.00	26.00	10.00	13.00	1.86	4.02	5.55	2.94	2.59	3.55	6.12	2.05	1.15	1.01	3.97	6.37	3.46	1.14	1.46	832	--	--	--	--	--	--	--	--	--	--	--	--	--	--	--	--	--	--
c96210_g3	13.00	31.00	23.00	25.00	14.00	13.00	27.00	21.00	15.00	51.00	12.00	27.00	31.00	36.00	4.00	0.64	1.32	1.02	1.24	0.62	0.60	1.20	1.10	0.66	2.27	0.49	1.23	1.50	1.66	0.18	1739	--	--	--	--	--	--	--	--	--	--	--	--	--	--	--	--	--	--
c163420_g1	0.00	0.00	0.00	0.00	0.00	0.00	0.00	0.00	0.00	0.00	0.00	0.00	0.00	0.00	0.00	0.00	0.00	0.00	0.00	0.00	0.00	0.00	0.00	0.00	0.00	0.00	0.00	0.00	0.00	0.00	253	--	--	--	--	--	--	--	--	--	--	--	--	--	--	--	--	--	--
c96210_g1	299.00	306.00	279.00	247.00	185.00	387.00	261.00	320.00	265.00	333.00	265.00	309.00	688.00	300.00	427.00	17.48	17.77	15.14	14.90	10.88	23.27	13.28	21.96	13.07	19.81	13.32	17.26	35.17	15.63	22.37	2014	672129439	XP_008788229.1	848	1.8e-88	PREDICTED: protein IQ-DOMAIN 14-like [Phoenix dactylifera]>gi|672129441|ref|XP_008788230.1| PREDICTED: protein IQ-DOMAIN 14-like [Phoenix dactylifera]	--	--	--	--	--	--	--	--	--	Q8LPG9	532	1.1e-52	Protein IQ-DOMAIN 14 OS=Arabidopsis thaliana GN=IQD14 PE=1 SV=1
c5334_g1	0.00	0.00	0.00	0.00	0.00	1.00	0.00	0.00	0.00	0.00	1.00	0.00	2.00	2.00	0.00	0.00	0.00	0.00	0.00	0.00	0.76	0.00	0.00	0.00	0.00	0.78	0.00	1.41	0.95	0.00	380	--	--	--	--	--	--	--	--	--	--	--	--	--	--	--	--	--	--
c158857_g1	8.00	4.00	1.00	2.00	3.00	1.00	2.00	0.00	6.00	0.00	1.00	2.00	0.00	1.00	0.00	1.55	0.75	0.19	0.42	0.60	0.20	0.38	0.00	1.08	0.00	0.18	0.40	0.00	0.20	0.00	578	--	--	--	--	--	--	--	--	--	--	--	--	--	--	--	--	--	--
c40502_g1	0.00	0.00	1.00	0.00	0.00	0.00	0.00	0.00	0.00	0.00	0.00	0.00	1.00	0.00	0.00	0.00	0.00	1.15	0.00	0.00	0.00	0.00	0.00	0.00	0.00	0.00	0.00	1.07	0.00	0.00	291	--	--	--	--	--	--	--	--	--	--	--	--	--	--	--	--	--	--
c96151_g1	3.00	0.00	0.00	3.00	0.00	0.00	0.00	0.00	2.00	104.00	0.00	0.00	5.00	1.00	0.00	2.66	0.00	0.00	3.29	0.00	0.00	0.00	0.00	1.77	16.72	0.00	0.00	4.28	0.94	0.00	662	357142012	XP_003572428.1	144	2.5e-07	PREDICTED: uncharacterized protein LOC100832053 [Brachypodium distachyon]	--	--	--	--	--	--	--	--	--	--	--	--	--
c53207_g1	165.00	115.00	121.00	102.00	155.00	95.00	112.00	115.00	136.00	90.00	86.00	102.00	103.00	110.00	97.00	75.50	51.87	54.92	54.06	77.38	45.15	51.18	61.51	60.07	42.32	39.77	49.94	45.22	52.15	45.13	383	743867026	XP_010905207.1	140	4.2e-07	PREDICTED: alpha-soluble NSF attachment protein-like [Elaeis guineensis]	--	--	--	--	--	--	--	--	--	--	--	--	--
c96151_g3	2.00	3.00	0.00	3.00	2.00	5.00	1.00	1.00	3.00	5.00	5.00	5.00	4.00	0.00	3.00	2.11	3.27	0.00	3.99	2.56	5.51	1.10	1.26	3.19	5.73	5.98	6.28	4.08	0.00	3.32	294	--	--	--	--	--	--	--	--	--	--	--	--	--	--	--	--	--	--
c168753_g1	0.00	0.00	0.00	0.00	0.00	0.00	0.00	0.00	2.00	0.00	0.00	0.00	0.00	0.00	0.00	0.00	0.00	0.00	0.00	0.00	0.00	0.00	0.00	2.94	0.00	0.00	0.00	0.00	0.00	0.00	275	--	--	--	--	--	--	--	--	--	--	--	--	--	--	--	--	--	--
c116761_g1	0.00	0.00	0.00	0.00	4.00	0.00	0.00	0.00	0.00	1.00	0.00	0.00	0.00	0.00	0.00	0.00	0.00	0.00	0.00	1.67	0.00	0.00	0.00	0.00	0.40	0.00	0.00	0.00	0.00	0.00	405	--	--	--	--	--	--	--	--	--	--	--	--	--	--	--	--	--	--
c168364_g1	0.00	0.00	0.00	0.00	0.00	0.00	0.00	0.00	0.00	0.00	0.00	0.00	0.00	0.00	0.00	0.00	0.00	0.00	0.00	0.00	0.00	0.00	0.00	0.00	0.00	0.00	0.00	0.00	0.00	0.00	202	--	--	--	--	--	--	--	--	--	--	--	--	--	--	--	--	--	--
c8822_g1	0.00	1.00	0.00	0.00	0.00	0.00	0.00	0.00	0.00	0.00	0.00	0.00	0.00	0.00	0.00	0.00	6.13	0.00	0.00	0.00	0.00	0.00	0.00	0.00	0.00	0.00	0.00	0.00	0.00	0.00	222	--	--	--	--	--	--	--	--	--	--	--	--	--	--	--	--	--	--
c106679_g4	81.00	45.00	55.00	70.00	103.00	59.00	101.00	139.00	85.00	156.00	41.00	111.00	29.00	61.00	30.00	7.65	4.10	5.01	7.07	9.79	5.81	9.22	14.93	7.42	14.60	3.58	10.49	2.64	5.90	2.86	939	--	--	--	--	--	--	--	--	--	--	--	--	--	--	--	--	--	--
c106679_g5	0.00	0.00	0.00	2.00	0.00	1.00	6.00	10.00	0.00	28.00	20.00	2.00	0.00	0.00	0.00	0.00	0.00	0.00	0.27	0.00	0.13	0.72	1.42	0.00	3.46	2.31	0.25	0.00	0.00	0.00	770	--	--	--	--	--	--	--	--	--	--	--	--	--	--	--	--	--	--
c97587_g8	0.00	0.00	0.00	0.00	2.00	0.00	0.00	0.00	0.00	0.00	0.00	0.00	0.00	0.00	0.00	0.00	0.00	0.00	0.00	42.08	0.00	0.00	0.00	0.00	0.00	0.00	0.00	0.00	0.00	0.00	202	731382176	XP_010644234.1	149	2.0e-08	PREDICTED: uncharacterized protein LOC104877519 [Vitis vinifera]	--	--	--	--	--	--	--	--	--	--	--	--	--
c95583_g3	0.00	2.00	2.00	1.00	2.00	1.00	1.00	0.00	0.00	1.00	1.00	0.00	0.00	2.00	0.00	0.00	0.71	0.71	0.40	0.76	0.37	0.35	0.00	0.00	0.36	0.35	0.00	0.00	0.74	0.00	420	--	--	--	--	--	--	--	--	--	--	--	--	--	--	--	--	--	--
c95583_g4	0.00	1.00	0.00	2.00	0.00	0.00	3.00	0.00	0.00	0.00	0.00	2.00	4.00	2.00	2.00	0.00	2.19	0.00	5.50	0.00	0.00	6.74	0.00	0.00	0.00	0.00	5.23	7.98	4.41	4.43	257	672194173	XP_008776223.1	245	1.9e-19	PREDICTED: WD repeat-containing protein 76 [Phoenix dactylifera]	--	--	--	--	--	--	--	--	--	--	--	--	--
c106679_g1	217.00	8.00	27.00	63.00	10.00	1.00	15.00	20.00	19.00	7.00	2.00	6.00	1.00	11.00	18.00	20.88	0.76	2.72	6.32	1.09	0.09	1.31	2.09	1.67	0.75	0.22	0.59	0.09	1.12	1.99	973	672130001	XP_008788524.1	338	1.2e-29	PREDICTED: probable WRKY transcription factor 70 [Phoenix dactylifera]	--	--	--	--	--	--	--	--	--	Q9LY00	228	9.5e-18	Probable WRKY transcription factor 70 OS=Arabidopsis thaliana GN=WRKY70 PE=2 SV=1
c106679_g2	15.00	9.00	19.00	14.00	3.00	8.00	16.00	18.00	6.00	27.00	14.00	28.00	7.00	171.00	6.00	2.13	1.78	3.12	1.97	0.35	0.80	2.75	5.09	0.47	5.83	2.48	3.73	0.90	14.46	0.76	1087	--	--	--	--	--	--	--	--	--	--	--	--	--	--	--	--	--	--
c106679_g3	3.00	3.00	0.00	1.00	19.00	2.00	5.00	1.00	0.00	0.00	3.00	0.00	0.00	12.00	3.00	1.31	1.30	0.00	0.50	9.00	0.91	2.18	0.51	0.00	0.00	1.32	0.00	0.00	5.45	1.34	386	670415334	XP_008648744.1	156	6.0e-09	PREDICTED: uncharacterized protein LOC103629382 isoform X2 [Zea mays]	--	--	--	--	--	--	--	--	--	--	--	--	--
c152303_g1	1.00	0.00	0.00	0.00	0.00	0.00	0.00	2.00	1.00	0.00	0.00	0.00	0.00	0.00	0.00	3.45	0.00	0.00	0.00	0.00	0.00	0.00	8.66	3.80	0.00	0.00	0.00	0.00	0.00	0.00	236	--	--	--	--	--	--	--	--	--	--	--	--	--	--	--	--	--	--
c97587_g3	0.00	0.00	0.00	3.00	0.00	1.00	0.00	0.00	0.00	1.00	1.00	0.00	0.00	0.00	1.00	0.00	0.00	0.00	2.22	0.00	0.65	0.00	0.00	0.00	0.65	0.65	0.00	0.00	0.00	0.64	340	--	--	--	--	--	--	--	--	--	--	--	--	--	--	--	--	--	--
c97587_g1	0.00	1.00	2.00	0.00	0.00	1.00	3.00	0.00	0.00	1.00	0.00	0.00	0.00	0.00	3.00	0.00	0.31	0.61	0.00	0.00	0.33	0.92	0.00	0.00	0.32	0.00	0.00	0.00	0.00	0.95	447	571468467	XP_006584292.1	179	1.5e-11	PREDICTED: uncharacterized protein LOC102668041 [Glycine max]	--	--	--	--	--	--	--	--	--	--	--	--	--
c97587_g6	0.00	1.00	1.00	0.00	0.00	0.00	1.00	0.00	0.00	0.00	0.00	0.00	2.00	0.00	0.00	0.00	2.96	3.07	0.00	0.00	0.00	3.07	0.00	0.00	0.00	0.00	0.00	5.35	0.00	0.00	245	--	--	--	--	--	--	--	--	--	--	--	--	--	--	--	--	--	--
c97587_g7	0.00	0.00	0.00	0.00	0.00	0.00	1.00	0.00	0.00	0.00	3.00	0.00	0.00	3.00	3.00	0.00	0.00	0.00	0.00	0.00	0.00	0.77	0.00	0.00	0.00	2.43	0.00	0.00	2.37	2.34	321	--	--	--	--	--	--	--	--	--	--	--	--	--	--	--	--	--	--
c131140_g1	0.00	0.00	0.00	0.00	0.00	0.00	0.00	0.00	0.00	0.00	0.00	0.00	0.00	0.00	0.00	0.00	0.00	0.00	0.00	0.00	0.00	0.00	0.00	0.00	0.00	0.00	0.00	0.00	0.00	0.00	221	--	--	--	--	--	--	--	--	--	--	--	--	--	--	--	--	--	--
c97587_g5	1.00	3.00	1.00	4.00	4.00	1.00	0.00	3.00	2.00	2.00	0.00	0.00	1.00	0.00	0.00	0.29	0.86	0.29	1.31	1.23	0.31	0.00	1.01	0.55	0.59	0.00	0.00	0.28	0.00	0.00	461	734329414	KHN06274.1	212	2.3e-15	Retrovirus-related Pol polyprotein from transposon TNT 1-94, partial [Glycine soja]	--	--	--	--	--	--	--	--	--	--	--	--	--
c10558_g1	1.00	0.00	0.00	0.00	3.00	1.00	0.00	0.00	0.00	3.00	2.00	0.00	0.00	0.00	0.00	0.36	0.00	0.00	0.00	1.14	0.37	0.00	0.00	0.00	1.09	0.70	0.00	0.00	0.00	0.00	421	--	--	--	--	--	--	--	--	--	--	--	--	--	--	--	--	--	--
c98036_g3	10.00	11.00	29.00	12.00	4.00	9.00	8.00	0.00	7.00	2.00	5.00	19.00	6.00	10.00	6.00	2.42	2.60	6.85	3.20	1.01	2.27	1.90	0.00	1.59	0.49	1.16	4.75	1.40	2.49	1.47	509	--	--	--	--	--	549438923	KC425378.1	34	2.74533e-06	Diospyros kaki microsatellite DKES25 sequence	--	--	--	--	--	--	--	--
c143941_g1	1.00	2.00	1.00	0.00	1.00	0.00	0.00	0.00	0.00	0.00	0.00	0.00	0.00	0.00	0.00	1.51	3.18	1.62	0.00	1.94	0.00	0.00	0.00	0.00	0.00	0.00	0.00	0.00	0.00	0.00	272	571493541	XP_006592586.1	213	1.0e-15	PREDICTED: proteasome subunit alpha type-6-like [Glycine max]>gi|734362268|gb|KHN16010.1| Proteasome subunit alpha type-6 [Glycine soja]	890820673	NM_001310583.1	272	6.85353e-139	Mus musculus proteasome (prosome, macropain) subunit, alpha type 6 (Psma6), transcript variant 2, mRNA	K02730	PSMA6	20S proteasome subunit alpha 1	http://www.genome.jp/dbget-bin/www_bget?ko:K02730	P60900	350	1.9e-32	Proteasome subunit alpha type-6 OS=Homo sapiens GN=PSMA6 PE=1 SV=1
c98036_g1	13241.00	1133.00	638.00	2736.00	13752.00	695.00	3990.00	2921.00	5912.00	427.00	409.00	1197.00	420.00	547.00	1822.00	1038.27	93.73	49.31	219.67	1068.35	57.90	308.57	259.68	445.14	35.74	29.48	98.27	33.22	51.81	166.18	1368	44889626	AAS48416.1	1374	1.2e-149	cinammate 4-hydroxylase [Allium cepa]	743788818	XM_010924459.1	366	0	PREDICTED: Elaeis guineensis trans-cinnamate 4-monooxygenase-like (LOC105045995), mRNA	K00487	CYP73A	trans-cinnamate 4-monooxygenase	http://www.genome.jp/dbget-bin/www_bget?ko:K00487	O24312	1312	2.7e-143	Trans-cinnamate 4-monooxygenase OS=Populus tremuloides GN=CYP73A13 PE=2 SV=1
c15049_g1	15.00	3.00	1.00	1.00	0.00	0.00	0.00	0.00	3.00	0.00	0.00	0.00	0.00	1.00	6.00	2.85	0.56	0.18	0.21	0.00	0.00	0.00	0.00	0.53	0.00	0.00	0.00	0.00	0.20	1.15	584	743767134	XP_010913819.1	168	3.7e-10	PREDICTED: uncharacterized protein LOC105039376 [Elaeis guineensis]	--	--	--	--	--	--	--	--	--	--	--	--	--
c100188_g1	124.00	603.00	291.00	137.00	6.00	235.00	194.00	143.00	272.00	195.00	380.00	72.00	308.00	221.00	232.00	8.00	37.48	18.06	9.40	0.39	15.80	12.07	10.48	16.17	12.43	22.51	4.62	19.17	14.58	15.07	1266	672116212	XP_008781263.1	1063	1.3e-113	PREDICTED: chitin elicitor-binding protein [Phoenix dactylifera]	--	--	--	--	--	--	--	--	--	Q8H8C7	673	3.1e-69	Chitin elicitor-binding protein OS=Oryza sativa subsp. japonica GN=CEBIP PE=1 SV=1
c62616_g1	3.00	2.00	0.00	2.00	0.00	2.00	0.00	0.00	1.00	7.00	2.00	1.00	5.00	0.00	0.00	0.37	0.24	0.00	0.26	0.00	0.26	0.00	0.00	0.12	0.83	0.23	0.12	0.59	0.00	0.00	795	645279791	XP_008244894.1	626	3.9e-63	PREDICTED: protein NYNRIN-like [Prunus mume]	--	--	--	--	--	--	--	--	--	P03356	127	4.0e-06	Pol polyprotein OS=AKV murine leukemia virus GN=pol PE=3 SV=2
c105059_g2	155.00	218.00	210.00	205.00	199.00	84.00	131.00	147.00	162.00	122.00	117.00	198.00	153.00	235.00	257.00	15.03	20.13	16.90	18.82	18.36	8.01	12.06	15.79	14.41	10.39	10.35	17.76	14.37	21.77	21.52	2057	720030219	XP_010265456.1	573	1.4e-56	PREDICTED: uncharacterized protein LOC104603183 isoform X1 [Nelumbo nucifera]>gi|720030222|ref|XP_010265457.1| PREDICTED: uncharacterized protein LOC104603183 isoform X1 [Nelumbo nucifera]	743766795	XM_010915344.1	235	2.14394e-117	PREDICTED: Elaeis guineensis uncharacterized LOC105039256 (LOC105039256), transcript variant X3, mRNA	--	--	--	--	Q9FKL6	508	6.8e-50	Calmodulin-binding protein 60 B OS=Arabidopsis thaliana GN=CBP60B PE=2 SV=1
c105059_g1	405.00	365.00	342.00	367.00	522.00	525.00	533.00	277.00	377.00	337.00	342.00	437.00	569.00	320.00	368.00	19.22	16.49	15.12	18.02	24.69	26.73	24.97	14.16	15.57	14.96	14.76	19.87	26.62	15.06	16.88	1782	743767711	XP_010914125.1	917	1.6e-96	PREDICTED: uncharacterized protein LOC105039615 [Elaeis guineensis]>gi|743767713|ref|XP_010914126.1| PREDICTED: uncharacterized protein LOC105039615 [Elaeis guineensis]	743766795	XM_010915344.1	445	0	PREDICTED: Elaeis guineensis uncharacterized LOC105039256 (LOC105039256), transcript variant X3, mRNA	--	--	--	--	Q0WVV6	816	1.1e-85	Calmodulin-binding protein 60 D OS=Arabidopsis thaliana GN=CBP60D PE=2 SV=1
c157117_g1	0.00	0.00	0.00	0.00	0.00	0.00	0.00	0.00	0.00	1.00	0.00	0.00	0.00	0.00	0.00	0.00	0.00	0.00	0.00	0.00	0.00	0.00	0.00	0.00	10.20	0.00	0.00	0.00	0.00	0.00	212	--	--	--	--	--	--	--	--	--	--	--	--	--	--	--	--	--	--
c79217_g1	0.00	0.00	10.00	2.00	2.00	2.00	4.00	0.00	0.00	1.00	2.00	9.00	0.00	0.00	3.00	0.00	0.00	1.06	0.24	0.22	0.23	0.42	0.00	0.00	0.11	0.20	0.99	0.00	0.00	0.33	841	--	--	--	--	--	--	--	--	--	--	--	--	--	--	--	--	--	--
c55902_g1	3.00	4.00	3.00	2.00	4.00	6.00	20.00	3.00	4.00	1.00	4.00	1.00	7.00	6.00	6.00	0.82	1.07	0.61	0.61	0.95	1.71	5.00	0.94	0.43	0.28	0.85	0.28	1.52	1.29	1.20	806	695003404	XP_009385293.1	198	1.7e-13	PREDICTED: mitogen-activated protein kinase kinase kinase NPK1-like [Musa acuminata subsp. malaccensis]	743766518	XM_010915197.1	47	2.64124e-13	PREDICTED: Elaeis guineensis mitogen-activated protein kinase kinase kinase NPK1-like (LOC105039162), transcript variant X3, mRNA	--	--	--	--	--	--	--	--
c145006_g1	0.00	0.00	0.00	0.00	0.00	0.00	0.00	1.00	0.00	1.00	0.00	0.00	0.00	0.00	0.00	0.00	0.00	0.00	0.00	0.00	0.00	0.00	5.04	0.00	4.92	0.00	0.00	0.00	0.00	0.00	231	--	--	--	--	--	--	--	--	--	--	--	--	--	--	--	--	--	--
c25577_g1	0.00	0.00	0.00	0.00	0.00	0.00	0.00	0.00	3.00	0.00	0.00	0.00	1.00	0.00	0.00	0.00	0.00	0.00	0.00	0.00	0.00	0.00	0.00	6.03	0.00	0.00	0.00	1.87	0.00	0.00	260	--	--	--	--	--	--	--	--	--	--	--	--	--	--	--	--	--	--
c147814_g1	0.00	0.00	0.00	0.00	0.00	0.00	0.00	0.00	0.00	1.00	0.00	0.00	0.00	0.00	0.00	0.00	0.00	0.00	0.00	0.00	0.00	0.00	0.00	0.00	5.09	0.00	0.00	0.00	0.00	0.00	230	--	--	--	--	--	--	--	--	--	--	--	--	--	--	--	--	--	--
c172755_g1	0.00	0.00	0.00	0.00	0.00	0.00	0.00	0.00	0.00	0.00	0.00	0.00	0.00	0.00	0.00	0.00	0.00	0.00	0.00	0.00	0.00	0.00	0.00	0.00	0.00	0.00	0.00	0.00	0.00	0.00	211	--	--	--	--	--	--	--	--	--	--	--	--	--	--	--	--	--	--
c90928_g2	589.45	588.75	829.80	597.00	616.50	642.77	716.80	614.00	617.00	1237.00	1167.00	855.00	709.00	664.73	102.00	46.61	44.81	63.39	51.16	49.13	52.95	55.60	55.36	45.27	95.21	85.82	67.89	54.52	53.25	8.33	1134	743863585	XP_010943829.1	955	3.9e-101	PREDICTED: vesicle-associated membrane protein 727 [Elaeis guineensis]	743889993	XM_010912673.1	345	8.28508e-179	PREDICTED: Elaeis guineensis vesicle-associated membrane protein 727-like (LOC105036956), mRNA	K08511	ATVAMP72	vesicle-associated membrane protein 72	http://www.genome.jp/dbget-bin/www_bget?ko:K08511	Q9M376	924	2.2e-98	Vesicle-associated membrane protein 727 OS=Arabidopsis thaliana GN=VAMP727 PE=2 SV=1
c90928_g3	31.82	35.55	39.72	32.32	17.84	41.90	53.39	38.12	19.65	60.09	37.68	56.01	95.79	25.85	14.65	1.69	1.82	2.03	1.82	0.95	2.32	2.74	2.30	0.96	3.15	1.83	2.96	4.91	1.41	0.78	1486	695053003	XP_009414577.1	260	2.0e-20	PREDICTED: vesicle-associated membrane protein 727 [Musa acuminata subsp. malaccensis]>gi|695053005|ref|XP_009414578.1| PREDICTED: vesicle-associated membrane protein 727 [Musa acuminata subsp. malaccensis]	--	--	--	--	--	K08511	ATVAMP72	vesicle-associated membrane protein 72	http://www.genome.jp/dbget-bin/www_bget?ko:K08511	Q9M376	244	2.0e-19	Vesicle-associated membrane protein 727 OS=Arabidopsis thaliana GN=VAMP727 PE=2 SV=1
c166621_g1	0.00	0.00	0.00	0.00	0.00	2.00	1.00	0.00	0.00	0.00	0.00	0.00	0.00	0.00	0.00	0.00	0.00	0.00	0.00	0.00	2.11	1.05	0.00	0.00	0.00	0.00	0.00	0.00	0.00	0.00	297	--	--	--	--	--	--	--	--	--	--	--	--	--	--	--	--	--	--
c90928_g1	540.72	479.69	552.48	476.68	510.66	501.33	508.80	465.88	513.35	446.91	561.32	496.99	503.21	584.42	494.35	20.74	17.56	19.86	19.48	19.39	19.64	17.91	20.08	17.62	16.53	19.63	17.97	17.98	23.12	18.95	3404	743889994	XP_010910975.1	746	2.0e-76	PREDICTED: vesicle-associated membrane protein 727-like [Elaeis guineensis]	743889993	XM_010912673.1	245	9.85592e-123	PREDICTED: Elaeis guineensis vesicle-associated membrane protein 727-like (LOC105036956), mRNA	K08511	ATVAMP72	vesicle-associated membrane protein 72	http://www.genome.jp/dbget-bin/www_bget?ko:K08511	Q9M376	675	4.9e-69	Vesicle-associated membrane protein 727 OS=Arabidopsis thaliana GN=VAMP727 PE=2 SV=1
c12375_g1	0.00	2.00	0.00	0.00	0.00	0.00	0.00	0.00	0.00	0.00	0.00	0.00	0.00	0.00	0.00	0.00	18.21	0.00	0.00	0.00	0.00	0.00	0.00	0.00	0.00	0.00	0.00	0.00	0.00	0.00	212	672143877	XP_008795825.1	262	1.7e-21	PREDICTED: uncharacterized protein LOC103711466 [Phoenix dactylifera]	--	--	--	--	--	--	--	--	--	--	--	--	--
c38993_g1	0.00	0.00	0.00	3.00	0.00	1.00	0.00	1.00	1.00	0.00	0.00	3.00	2.00	0.00	0.00	0.00	0.00	0.00	1.25	0.00	0.38	0.00	0.42	0.35	0.00	0.00	1.17	0.71	0.00	0.00	415	--	--	--	--	--	--	--	--	--	--	--	--	--	--	--	--	--	--
c72972_g1	0.00	1.00	0.00	19.00	1.00	0.00	0.00	1.00	0.00	0.00	0.00	2.00	0.00	0.00	0.00	0.00	0.47	0.00	6.46	0.51	0.00	0.00	0.54	0.00	0.00	0.00	1.01	0.00	0.00	0.00	506	--	--	--	--	--	--	--	--	--	--	--	--	--	--	--	--	--	--
c150318_g1	0.00	0.00	0.00	0.00	0.00	2.00	0.00	0.00	0.00	0.00	0.00	0.00	0.00	0.00	0.00	0.00	0.00	0.00	0.00	0.00	8.75	0.00	0.00	0.00	0.00	0.00	0.00	0.00	0.00	0.00	230	--	--	--	--	--	--	--	--	--	--	--	--	--	--	--	--	--	--
c155970_g1	0.00	5.00	0.00	0.00	0.00	0.00	0.00	0.00	0.00	0.00	0.00	0.00	0.00	0.00	0.00	0.00	6.18	0.00	0.00	0.00	0.00	0.00	0.00	0.00	0.00	0.00	0.00	0.00	0.00	0.00	286	--	--	--	--	--	--	--	--	--	--	--	--	--	--	--	--	--	--
c55293_g1	0.00	0.00	0.00	0.00	0.00	0.00	0.00	0.00	0.00	0.00	0.00	0.00	0.00	0.00	0.00	0.00	0.00	0.00	0.00	0.00	0.00	0.00	0.00	0.00	0.00	0.00	0.00	0.00	0.00	0.00	232	--	--	--	--	--	--	--	--	--	--	--	--	--	--	--	--	--	--
c158875_g1	0.00	0.00	0.00	0.00	0.00	0.00	0.00	0.00	1.00	0.00	0.00	3.00	0.00	1.00	0.00	0.00	0.00	0.00	0.00	0.00	0.00	0.00	0.00	1.69	0.00	0.00	6.10	0.00	1.74	0.00	268	--	--	--	--	--	--	--	--	--	--	--	--	--	--	--	--	--	--
c117494_g1	1.00	0.00	0.00	0.00	6.00	0.00	0.00	0.00	0.00	0.00	0.00	0.00	0.00	0.00	0.00	0.49	0.00	0.00	0.00	3.24	0.00	0.00	0.00	0.00	0.00	0.00	0.00	0.00	0.00	0.00	369	--	--	--	--	--	--	--	--	--	--	--	--	--	--	--	--	--	--
c87407_g1	26.00	29.00	52.00	38.00	43.00	15.00	29.00	28.00	37.00	21.00	22.00	25.00	32.00	17.00	26.00	5.69	6.04	10.24	10.20	10.59	3.65	6.62	7.07	7.54	3.99	4.48	6.60	6.36	4.43	5.76	596	--	--	--	--	--	--	--	--	--	--	--	--	--	--	--	--	--	--
c109980_g2	30.00	47.00	34.00	20.00	25.00	40.00	30.00	67.00	25.00	34.00	18.00	69.00	52.00	81.00	32.00	1.19	1.80	1.14	0.72	1.23	1.39	0.96	2.52	1.00	1.14	0.55	2.48	1.68	3.36	1.07	2288	--	--	--	--	--	--	--	--	--	--	--	--	--	--	--	--	--	--
c109980_g3	2.00	1.00	0.00	3.00	3.00	0.00	8.00	3.00	3.00	1.00	0.00	2.00	1.00	4.00	0.00	0.24	0.12	0.00	0.39	0.37	0.00	0.94	0.41	0.34	0.12	0.00	0.24	0.12	0.50	0.00	783	--	--	--	--	--	--	--	--	--	--	--	--	--	--	--	--	--	--
c109980_g1	28.00	37.00	19.00	17.00	16.00	26.00	6.00	15.00	15.00	11.00	10.00	45.00	28.00	33.00	17.00	3.01	3.85	1.97	1.96	1.74	2.91	0.62	1.84	1.49	1.17	1.00	4.86	2.90	3.64	1.84	853	--	--	--	--	--	--	--	--	--	--	--	--	--	--	--	--	--	--
c127667_g1	0.00	0.00	0.00	0.00	0.00	0.00	0.00	0.00	0.00	0.00	0.00	0.00	0.00	0.00	0.00	0.00	0.00	0.00	0.00	0.00	0.00	0.00	0.00	0.00	0.00	0.00	0.00	0.00	0.00	0.00	219	--	--	--	--	--	--	--	--	--	--	--	--	--	--	--	--	--	--
c78337_g1	0.00	2.00	3.00	3.00	2.00	7.00	4.00	2.00	5.00	15.00	7.00	1.00	4.00	6.00	3.00	0.00	0.18	0.27	0.30	0.19	0.68	0.36	0.21	0.43	1.38	0.60	0.09	0.36	0.57	0.28	953	56407681	AAV88069.1	157	1.1e-08	hypothetical retrotransposon [Ipomoea batatas]	--	--	--	--	--	--	--	--	--	--	--	--	--
c138714_g1	0.00	0.00	0.00	0.00	0.00	0.00	0.00	0.00	0.00	0.00	0.00	0.00	0.00	0.00	0.00	0.00	0.00	0.00	0.00	0.00	0.00	0.00	0.00	0.00	0.00	0.00	0.00	0.00	0.00	0.00	234	--	--	--	--	--	--	--	--	--	--	--	--	--	--	--	--	--	--
c149399_g1	0.00	0.00	2.00	0.00	0.00	8.00	0.00	0.00	0.00	0.00	0.00	0.00	0.00	0.00	0.00	0.00	0.00	2.04	0.00	0.00	8.23	0.00	0.00	0.00	0.00	0.00	0.00	0.00	0.00	0.00	299	--	--	--	--	--	--	--	--	--	--	--	--	--	--	--	--	--	--
c169187_g1	0.00	1.00	0.00	0.00	0.00	0.00	0.00	1.00	2.00	0.00	0.00	0.00	0.00	0.00	0.00	0.00	1.65	0.00	0.00	0.00	0.00	0.00	1.90	3.24	0.00	0.00	0.00	0.00	0.00	0.00	270	--	--	--	--	--	--	--	--	--	--	--	--	--	--	--	--	--	--
c178115_g1	0.00	0.00	0.00	0.00	0.00	0.00	0.00	0.00	0.00	0.00	0.00	0.00	0.00	0.00	0.00	0.00	0.00	0.00	0.00	0.00	0.00	0.00	0.00	0.00	0.00	0.00	0.00	0.00	0.00	0.00	222	--	--	--	--	--	--	--	--	--	--	--	--	--	--	--	--	--	--
c49460_g1	1.00	0.00	0.00	2.00	0.00	0.00	0.00	0.00	0.00	1.00	0.00	0.00	3.00	0.00	0.00	6.19	0.00	0.00	18.06	0.00	0.00	0.00	0.00	0.00	7.94	0.00	0.00	19.06	0.00	0.00	218	--	--	--	--	--	--	--	--	--	--	--	--	--	--	--	--	--	--
c166572_g1	1.00	0.00	2.00	0.00	0.00	1.00	2.00	0.00	0.00	0.00	0.00	0.00	0.00	0.00	0.00	0.72	0.00	1.47	0.00	0.00	0.75	1.47	0.00	0.00	0.00	0.00	0.00	0.00	0.00	0.00	325	--	--	--	--	--	--	--	--	--	--	--	--	--	--	--	--	--	--
c96252_g1	23.00	9.00	23.00	18.00	37.00	0.00	10.00	5.00	316.00	24.00	24.00	14.00	20.00	22.00	1.00	1.32	0.62	1.63	1.22	2.84	0.00	0.33	0.36	34.30	1.51	1.54	0.77	1.85	1.60	0.09	2152	77554891	ABA97687.1	416	2.4e-38	retrotransposon protein, putative, unclassified [Oryza sativa Japonica Group]	--	--	--	--	--	K14972	PAXIP1, PTIP	PAX-interacting protein 1	http://www.genome.jp/dbget-bin/www_bget?ko:K14972	P0C2F6	202	2.2e-14	Putative ribonuclease H protein At1g65750 OS=Arabidopsis thaliana GN=At1g65750 PE=3 SV=1
c96252_g2	0.00	0.00	1.00	0.00	0.00	0.00	2.00	0.00	31.00	0.00	0.00	0.00	0.00	0.00	0.00	0.00	0.00	1.53	0.00	0.00	0.00	3.05	0.00	45.59	0.00	0.00	0.00	0.00	0.00	0.00	275	--	--	--	--	--	--	--	--	--	--	--	--	--	--	--	--	--	--
c11448_g1	0.00	0.00	0.00	0.00	0.00	0.00	0.00	0.00	0.00	0.00	0.00	0.00	0.00	0.00	0.00	0.00	0.00	0.00	0.00	0.00	0.00	0.00	0.00	0.00	0.00	0.00	0.00	0.00	0.00	0.00	226	731423604	XP_010662546.1	207	4.3e-15	PREDICTED: uncharacterized protein LOC104882159 [Vitis vinifera]	--	--	--	--	--	--	--	--	--	P04146	134	1.7e-07	Copia protein OS=Drosophila melanogaster GN=GIP PE=1 SV=3
c143388_g1	0.00	0.00	0.00	0.00	0.00	0.00	0.00	0.00	0.00	0.00	0.00	0.00	0.00	0.00	0.00	0.00	0.00	0.00	0.00	0.00	0.00	0.00	0.00	0.00	0.00	0.00	0.00	0.00	0.00	0.00	226	--	--	--	--	--	--	--	--	--	--	--	--	--	--	--	--	--	--
c73453_g2	0.00	2.00	1.00	0.00	18.00	3.00	2.00	0.00	7.00	3.00	0.00	7.00	1.00	3.00	2.00	0.00	0.70	0.35	0.00	6.82	1.11	0.70	0.00	2.36	1.09	0.00	2.64	0.34	1.10	0.72	421	--	--	--	--	--	--	--	--	--	--	--	--	--	--	--	--	--	--
c17273_g1	0.00	3.00	3.00	2.00	1.00	1.00	4.00	0.00	1.00	6.00	4.00	1.00	0.00	3.00	0.00	0.00	0.48	0.33	0.19	0.17	0.09	0.55	0.00	0.08	0.66	0.47	0.09	0.00	0.35	0.00	971	--	--	--	--	--	--	--	--	--	--	--	--	--	--	--	--	--	--
c130753_g1	0.00	0.00	0.00	0.00	0.00	1.00	0.00	0.00	0.00	0.00	0.00	0.00	0.00	0.00	0.00	0.00	0.00	0.00	0.00	0.00	2.51	0.00	0.00	0.00	0.00	0.00	0.00	0.00	0.00	0.00	250	4775494	CAB42620.1	141	2.1e-07	putative coat protein [Nicotiana tabacum]	--	--	--	--	--	--	--	--	--	--	--	--	--
c152894_g1	0.00	0.00	0.00	0.00	0.00	0.00	0.00	1.00	0.00	0.00	0.00	0.00	0.00	2.00	0.00	0.00	0.00	0.00	0.00	0.00	0.00	0.00	7.33	0.00	0.00	0.00	0.00	0.00	12.94	0.00	220	--	--	--	--	--	--	--	--	--	--	--	--	--	--	--	--	--	--
c179641_g1	0.00	1.00	0.00	0.00	0.00	0.00	1.00	0.00	0.00	1.00	2.00	0.00	0.00	0.00	0.00	0.00	1.00	0.00	0.00	0.00	0.00	1.01	0.00	0.00	1.05	2.17	0.00	0.00	0.00	0.00	300	--	--	--	--	--	--	--	--	--	--	--	--	--	--	--	--	--	--
c73161_g1	5.00	14.00	17.00	16.00	8.00	11.00	6.00	4.00	16.00	9.00	7.00	9.00	10.00	18.00	6.00	0.70	1.89	2.30	2.41	1.13	1.60	0.81	0.64	2.07	1.25	0.91	1.27	1.35	2.58	0.85	711	--	--	--	--	--	--	--	--	--	--	--	--	--	--	--	--	--	--
c19133_g1	0.00	0.00	0.00	1.00	0.00	0.00	0.00	0.00	0.00	0.00	0.00	0.00	0.00	0.00	0.00	0.00	0.00	0.00	5.02	0.00	0.00	0.00	0.00	0.00	0.00	0.00	0.00	0.00	0.00	0.00	235	--	--	--	--	--	--	--	--	--	--	--	--	--	--	--	--	--	--
c111691_g1	0.00	0.00	0.00	0.00	0.00	0.00	0.00	0.00	0.00	0.00	0.00	0.00	0.00	0.00	1.00	0.00	0.00	0.00	0.00	0.00	0.00	0.00	0.00	0.00	0.00	0.00	0.00	0.00	0.00	2.93	246	--	--	--	--	--	--	--	--	--	--	--	--	--	--	--	--	--	--
c73918_g1	193.00	91.98	116.00	69.86	359.00	179.95	81.00	101.00	137.00	57.00	88.00	84.96	102.95	33.00	87.00	12.81	5.76	7.25	4.87	23.52	12.06	5.17	7.53	8.43	3.69	5.22	5.54	6.45	2.19	5.71	1269	743759594	XP_010932898.1	1182	2.1e-127	PREDICTED: protein NRT1/ PTR FAMILY 2.11-like [Elaeis guineensis]	186478631	NM_101745.4	50	9.0715e-15	Arabidopsis thaliana probable peptide/nitrate transporter mRNA, complete cds	K14638	SLC15A3_4, PHT	solute carrier family 15 (peptide/histidine transporter), member 3/4	http://www.genome.jp/dbget-bin/www_bget?ko:K14638	Q9LV10	977	1.7e-104	Protein NRT1/ PTR FAMILY 2.11 OS=Arabidopsis thaliana GN=NPF2.11 PE=1 SV=1
c73918_g2	4.00	2.02	4.00	11.14	18.00	10.05	2.00	0.00	10.00	2.00	3.00	3.04	5.05	3.00	3.00	0.25	0.12	0.24	0.74	1.12	0.65	0.12	0.00	0.57	0.12	0.17	0.19	0.30	0.19	0.19	1304	743790946	XP_010923294.1	308	4.8e-26	PREDICTED: protein NRT1/ PTR FAMILY 2.11-like [Elaeis guineensis]	--	--	--	--	--	K14638	SLC15A3_4, PHT	solute carrier family 15 (peptide/histidine transporter), member 3/4	http://www.genome.jp/dbget-bin/www_bget?ko:K14638	Q9M9V7	235	2.0e-18	Protein NRT1/ PTR FAMILY 2.9 OS=Arabidopsis thaliana GN=NPF2.9 PE=1 SV=1
c87759_g4	1.00	12.00	11.00	2.00	1.00	5.00	10.00	1.00	0.00	5.00	8.00	9.00	3.00	4.00	6.00	0.09	1.03	0.94	0.19	0.09	0.46	0.86	0.10	0.00	0.44	0.66	0.80	0.26	0.36	0.54	984	--	--	--	--	--	--	--	--	--	--	--	--	--	--	--	--	--	--
c61773_g1	0.00	1.00	0.00	0.00	0.00	0.00	0.00	0.00	0.00	2.00	0.00	0.00	1.00	1.00	1.00	0.00	1.39	0.00	0.00	0.00	0.00	0.00	0.00	0.00	2.95	0.00	0.00	1.29	1.42	1.41	279	--	--	--	--	--	--	--	--	--	--	--	--	--	--	--	--	--	--
c87759_g1	0.00	0.00	0.00	0.00	0.00	0.00	0.00	0.00	0.00	0.00	0.00	5.00	0.00	0.00	0.00	0.00	0.00	0.00	0.00	0.00	0.00	0.00	0.00	0.00	0.00	0.00	29.33	0.00	0.00	0.00	229	--	--	--	--	--	--	--	--	--	--	--	--	--	--	--	--	--	--
c87759_g2	0.00	4.00	1.00	4.00	0.00	7.00	6.00	4.00	7.00	2.00	4.00	5.00	12.00	9.00	8.00	0.00	0.67	0.38	0.34	0.00	3.65	0.46	1.13	0.86	0.16	0.29	0.40	0.92	1.42	1.26	1072	--	--	--	--	--	--	--	--	--	--	--	--	--	--	--	--	--	--
c87759_g3	0.00	0.00	243.00	287.00	0.00	0.00	0.00	0.00	0.00	0.00	0.00	176.00	0.00	0.00	0.00	0.00	0.00	77.11	115.68	0.00	0.00	0.00	0.00	0.00	0.00	0.00	90.34	0.00	0.00	0.00	474	--	--	--	--	--	--	--	--	--	--	--	--	--	--	--	--	--	--
c101896_g4	823.00	1433.00	2170.00	1792.00	747.00	244.00	154.00	1257.00	368.00	90.00	1060.00	185.00	67.00	195.00	1528.00	52.46	82.92	129.88	113.28	46.39	17.22	9.12	85.94	23.06	5.61	58.49	10.86	3.82	12.15	94.48	1361	743755899	XP_010913954.1	625	8.7e-63	PREDICTED: probable WRKY transcription factor 53 [Elaeis guineensis]	--	--	--	--	--	--	--	--	--	Q8H0Y8	359	8.6e-33	Probable WRKY transcription factor 41 OS=Arabidopsis thaliana GN=WRKY41 PE=2 SV=2
c13075_g1	0.00	0.00	0.00	0.00	0.00	0.00	0.00	0.00	0.00	0.00	0.00	0.00	0.00	0.00	0.00	0.00	0.00	0.00	0.00	0.00	0.00	0.00	0.00	0.00	0.00	0.00	0.00	0.00	0.00	0.00	258	--	--	--	--	--	--	--	--	--	--	--	--	--	--	--	--	--	--
c153208_g1	0.00	0.00	0.00	0.00	0.00	0.00	2.00	0.00	0.00	0.00	0.00	0.00	0.00	0.00	0.00	0.00	0.00	0.00	0.00	0.00	0.00	7.30	0.00	0.00	0.00	0.00	0.00	0.00	0.00	0.00	239	--	--	--	--	--	--	--	--	--	--	--	--	--	--	--	--	--	--
c177293_g1	1.00	0.00	0.00	0.00	0.00	0.00	0.00	0.00	0.00	0.00	0.00	0.00	0.00	0.00	0.00	2.45	0.00	0.00	0.00	0.00	0.00	0.00	0.00	0.00	0.00	0.00	0.00	0.00	0.00	0.00	249	--	--	--	--	--	--	--	--	--	--	--	--	--	--	--	--	--	--
c131593_g1	0.00	1.00	2.00	0.00	0.00	0.00	0.00	0.00	0.00	0.00	0.00	2.00	0.00	0.00	1.00	0.00	0.76	1.54	0.00	0.00	0.00	0.00	0.00	0.00	0.00	0.00	1.72	0.00	0.00	0.78	321	--	--	--	--	--	--	--	--	--	--	--	--	--	--	--	--	--	--
c42405_g1	1.00	0.00	0.00	0.00	0.00	2.00	0.00	1.00	1.00	1.00	1.00	1.00	0.00	2.00	0.00	6.67	0.00	0.00	0.00	0.00	14.22	0.00	8.51	7.70	8.61	9.95	9.48	0.00	15.06	0.00	216	--	--	--	--	--	--	--	--	--	--	--	--	--	--	--	--	--	--
c158926_g1	0.00	0.00	0.00	0.00	0.00	0.00	0.00	0.00	0.00	0.00	0.00	0.00	0.00	0.00	0.00	0.00	0.00	0.00	0.00	0.00	0.00	0.00	0.00	0.00	0.00	0.00	0.00	0.00	0.00	0.00	233	--	--	--	--	--	--	--	--	--	--	--	--	--	--	--	--	--	--
c23120_g1	0.00	1.00	0.00	0.00	0.00	1.00	0.00	0.00	0.00	1.00	0.00	0.00	0.00	0.00	2.00	0.00	0.61	0.00	0.00	0.00	0.63	0.00	0.00	0.00	0.63	0.00	0.00	0.00	0.00	1.25	343	--	--	--	--	--	--	--	--	--	--	--	--	--	--	--	--	--	--
c14901_g1	1.00	2.00	0.00	1.00	6.00	5.00	2.00	0.00	1.00	3.00	1.00	1.00	1.00	1.00	1.00	0.14	0.27	0.00	0.15	0.86	0.73	0.27	0.00	0.13	0.42	0.13	0.14	0.14	0.14	0.14	708	--	--	--	--	--	--	--	--	--	--	--	--	--	--	--	--	--	--
c99221_g1	1273.00	1477.00	1304.00	1250.00	1292.00	1610.00	1268.00	1044.00	1695.00	1549.00	1664.00	1492.00	971.00	1336.00	1621.00	80.33	90.36	85.61	86.30	84.34	107.80	78.44	73.51	101.28	95.89	99.53	93.43	64.04	94.63	101.15	1990	695041903	XP_009408578.1	1096	3.1e-117	PREDICTED: succinate dehydrogenase [ubiquinone] flavoprotein subunit, mitochondrial [Musa acuminata subsp. malaccensis]	743857063	XM_010943721.1	405	0	PREDICTED: Elaeis guineensis succinate dehydrogenase [ubiquinone] flavoprotein subunit, mitochondrial-like (LOC105060109), mRNA	K00234	SDHA, SDH1	succinate dehydrogenase (ubiquinone) flavoprotein subunit	http://www.genome.jp/dbget-bin/www_bget?ko:K00234	O82663	1062	3.8e-114	Succinate dehydrogenase [ubiquinone] flavoprotein subunit 1, mitochondrial OS=Arabidopsis thaliana GN=SDH1-1 PE=1 SV=1
c157878_g1	0.00	0.00	0.00	0.00	0.00	0.00	0.00	2.00	0.00	0.00	0.00	0.00	0.00	0.00	0.00	0.00	0.00	0.00	0.00	0.00	0.00	0.00	11.88	0.00	0.00	0.00	0.00	0.00	0.00	0.00	226	--	--	--	--	--	--	--	--	--	--	--	--	--	--	--	--	--	--
c39725_g1	0.00	0.00	0.00	1.00	0.00	0.00	1.00	0.00	0.00	3.00	0.00	0.00	1.00	0.00	0.00	0.00	0.00	0.00	0.44	0.00	0.00	0.39	0.00	0.00	2.02	0.00	0.00	0.62	0.00	0.00	405	--	--	--	--	--	--	--	--	--	--	--	--	--	--	--	--	--	--
c106462_g2	14.00	50.00	15.00	12.00	2.00	19.00	14.00	4.00	5.00	23.00	17.00	16.00	25.00	13.00	8.00	0.90	3.33	0.93	0.82	0.14	1.29	0.86	0.31	0.32	1.56	1.05	0.97	1.69	0.83	0.54	1339	--	--	--	--	--	--	--	--	--	--	--	--	--	--	--	--	--	--
c106462_g1	0.00	13.00	2.00	11.00	14.00	9.00	3.00	4.00	2.00	0.00	9.00	9.00	4.00	3.00	4.00	0.00	1.23	0.19	1.15	1.38	0.92	0.28	0.44	0.18	0.00	0.81	0.88	0.38	0.30	0.39	916	--	--	--	--	--	--	--	--	--	--	--	--	--	--	--	--	--	--
c160048_g1	0.00	0.00	0.00	0.00	0.00	0.00	0.00	0.00	0.00	0.00	0.00	0.00	0.00	0.00	0.00	0.00	0.00	0.00	0.00	0.00	0.00	0.00	0.00	0.00	0.00	0.00	0.00	0.00	0.00	0.00	210	--	--	--	--	--	--	--	--	--	--	--	--	--	--	--	--	--	--
c26543_g1	2.00	0.00	0.00	0.00	0.00	0.00	0.00	0.00	0.00	0.00	0.00	0.00	0.00	1.00	0.00	2.50	0.00	0.00	0.00	0.00	0.00	0.00	0.00	0.00	0.00	0.00	0.00	0.00	1.33	0.00	283	731345613	XP_010684010.1	200	3.4e-14	PREDICTED: uncharacterized protein LOC104898613 [Beta vulgaris subsp. vulgaris]	--	--	--	--	--	--	--	--	--	--	--	--	--
c77360_g1	0.00	0.00	0.00	0.00	1.00	2.00	1.00	0.00	0.00	1.00	0.00	0.00	0.00	0.00	0.00	0.00	0.00	0.00	0.00	3.52	5.28	2.82	0.00	0.00	2.95	0.00	0.00	0.00	0.00	0.00	248	--	--	--	--	--	--	--	--	--	--	--	--	--	--	--	--	--	--
c137855_g1	0.00	1.00	2.00	0.00	0.00	0.00	0.00	1.00	0.00	0.00	0.00	0.00	1.00	0.00	0.00	0.00	2.66	5.50	0.00	0.00	0.00	0.00	3.03	0.00	0.00	0.00	0.00	2.41	0.00	0.00	249	--	--	--	--	--	--	--	--	--	--	--	--	--	--	--	--	--	--
c17645_g1	1.00	1.00	1.00	0.00	0.00	0.00	2.00	1.00	0.00	6.00	1.00	0.00	0.00	0.00	0.00	0.24	0.23	0.23	0.00	0.00	0.00	0.46	0.27	0.00	1.42	0.23	0.00	0.00	0.00	0.00	516	--	--	--	--	--	--	--	--	--	--	--	--	--	--	--	--	--	--
c155354_g1	0.00	0.00	1.00	0.00	0.00	0.00	0.00	0.00	1.00	0.00	0.00	3.00	0.00	0.00	1.00	0.00	0.00	2.05	0.00	0.00	0.00	0.00	0.00	1.96	0.00	0.00	7.13	0.00	0.00	2.02	261	--	--	--	--	--	--	--	--	--	--	--	--	--	--	--	--	--	--
c111957_g1	0.00	0.00	0.00	0.00	0.00	0.00	0.00	0.00	0.00	0.00	0.00	1.00	0.00	1.00	0.00	0.00	0.00	0.00	0.00	0.00	0.00	0.00	0.00	0.00	0.00	0.00	1.41	0.00	1.24	0.00	287	--	--	--	--	--	--	--	--	--	--	--	--	--	--	--	--	--	--
c123801_g1	0.00	0.00	0.00	0.00	0.00	0.00	0.00	0.00	0.00	0.00	0.00	0.00	0.00	0.00	0.00	0.00	0.00	0.00	0.00	0.00	0.00	0.00	0.00	0.00	0.00	0.00	0.00	0.00	0.00	0.00	229	--	--	--	--	--	--	--	--	--	--	--	--	--	--	--	--	--	--
c12157_g1	0.00	0.00	0.00	0.00	0.00	0.00	0.00	0.00	0.00	0.00	0.00	0.00	0.00	0.00	0.00	0.00	0.00	0.00	0.00	0.00	0.00	0.00	0.00	0.00	0.00	0.00	0.00	0.00	0.00	0.00	233	--	--	--	--	--	--	--	--	--	--	--	--	--	--	--	--	--	--
c118847_g1	0.00	0.00	1.00	1.00	0.00	0.00	0.00	0.00	1.00	0.00	0.00	0.00	0.00	0.00	0.00	0.00	0.00	1.83	2.24	0.00	0.00	0.00	0.00	1.76	0.00	0.00	0.00	0.00	0.00	0.00	266	672182691	XP_008811597.1	185	1.8e-12	PREDICTED: katanin p60 ATPase-containing subunit A1-like isoform X3 [Phoenix dactylifera]	--	--	--	--	--	K07767	KATNA1	katanin p60 ATPase-containing subunit A1	http://www.genome.jp/dbget-bin/www_bget?ko:K07767	Q9SEX2	153	1.3e-09	Katanin p60 ATPase-containing subunit A1 OS=Arabidopsis thaliana GN=AAA1 PE=1 SV=1
c98281_g1	34.00	37.00	34.00	44.00	25.00	16.00	38.00	39.00	42.00	34.00	60.00	33.00	36.00	49.00	72.00	1.47	1.19	1.28	2.30	1.02	0.54	1.71	1.87	1.79	1.12	2.64	1.16	1.47	1.83	3.21	2410	672123928	XP_008785335.1	2653	1.1e-297	PREDICTED: uncharacterized protein LOC103703999 [Phoenix dactylifera]	672123927	XM_008787113.1	191	7.2537e-93	PREDICTED: Phoenix dactylifera uncharacterized LOC103703999 (LOC103703999), mRNA	--	--	--	--	--	--	--	--
c8621_g1	1.00	1.00	0.00	0.00	1.00	0.00	0.00	1.00	0.00	0.00	0.00	0.00	2.00	5.00	0.00	2.39	2.59	0.00	0.00	3.33	0.00	0.00	2.96	0.00	0.00	0.00	0.00	4.71	13.01	0.00	250	--	--	--	--	--	--	--	--	--	--	--	--	--	--	--	--	--	--
c66489_g1	9.00	6.00	5.00	7.00	7.00	0.00	2.00	3.00	4.00	5.00	7.00	5.00	5.00	2.00	0.00	0.78	0.50	0.42	0.65	0.61	0.00	0.17	0.30	0.32	0.43	0.56	0.43	0.42	0.18	0.00	999	--	--	--	--	--	--	--	--	--	--	--	--	--	--	--	--	--	--
c146025_g1	0.00	0.00	0.00	0.00	0.00	0.00	0.00	0.00	0.00	0.00	0.00	0.00	0.00	0.00	0.00	0.00	0.00	0.00	0.00	0.00	0.00	0.00	0.00	0.00	0.00	0.00	0.00	0.00	0.00	0.00	210	--	--	--	--	--	--	--	--	--	--	--	--	--	--	--	--	--	--
c39428_g1	0.00	0.00	0.00	0.00	3.00	0.00	0.00	0.00	0.00	0.00	0.00	0.00	0.00	0.00	0.00	0.00	0.00	0.00	0.00	11.89	0.00	0.00	0.00	0.00	0.00	0.00	0.00	0.00	0.00	0.00	244	--	--	--	--	--	--	--	--	--	--	--	--	--	--	--	--	--	--
c134326_g1	0.00	0.00	3.00	0.00	0.00	0.00	0.00	0.00	0.00	0.00	0.00	0.00	0.00	0.00	0.00	0.00	0.00	3.30	0.00	0.00	0.00	0.00	0.00	0.00	0.00	0.00	0.00	0.00	0.00	0.00	294	--	--	--	--	--	354794859	JN959360.1	294	4.40986e-151	Mus musculus targeted non-conditional, lacZ-tagged mutant allele Usf1:tm1e(KOMP)Wtsi; transgenic	--	--	--	--	Q640N3	396	9.4e-38	Rho GTPase-activating protein 30 OS=Mus musculus GN=Arhgap30 PE=1 SV=3
c11097_g1	0.00	0.00	0.00	0.00	0.00	0.00	0.00	0.00	0.00	0.00	0.00	0.00	0.00	0.00	0.00	0.00	0.00	0.00	0.00	0.00	0.00	0.00	0.00	0.00	0.00	0.00	0.00	0.00	0.00	0.00	222	--	--	--	--	--	--	--	--	--	--	--	--	--	--	--	--	--	--
c101361_g9	0.00	0.00	0.00	0.00	0.00	0.00	0.00	20.00	0.00	0.00	0.00	0.00	0.00	0.00	0.00	0.00	0.00	0.00	0.00	0.00	0.00	0.00	5.16	0.00	0.00	0.00	0.00	0.00	0.00	0.00	530	--	--	--	--	--	--	--	--	--	--	--	--	--	--	--	--	--	--
c101361_g8	30.00	4.00	26.00	1.00	2.00	49.00	0.00	18.00	0.00	7.00	0.00	49.00	0.00	0.00	0.00	3.76	0.65	7.55	0.13	0.62	6.40	0.00	2.57	0.00	0.87	0.00	6.19	0.00	0.00	0.00	765	--	--	--	--	--	--	--	--	--	--	--	--	--	--	--	--	--	--
c101361_g5	0.00	6.00	0.00	0.00	0.00	0.00	0.00	0.00	0.00	0.00	0.00	3.00	0.00	2.00	0.00	0.00	2.02	0.00	0.00	0.00	0.00	0.00	0.00	0.00	0.00	0.00	1.08	0.00	2.84	0.00	429	--	--	--	--	--	--	--	--	--	--	--	--	--	--	--	--	--	--
c101361_g4	20.00	7.00	0.00	0.00	0.00	0.00	5.00	0.00	1.00	1.00	15.00	0.00	0.00	0.00	0.00	3.43	1.17	0.00	0.00	0.00	0.00	0.83	0.00	0.16	0.17	2.42	0.00	0.00	0.00	0.00	622	673037814	XP_008872868.1	135	2.6e-06	hypothetical protein H310_08775 [Aphanomyces invadans]>gi|574471664|gb|ETV98671.1| hypothetical protein H310_08775 [Aphanomyces invadans]	--	--	--	--	--	--	--	--	--	--	--	--	--
c106932_g2	2.00	6.00	2.00	1.00	10.00	0.00	0.00	0.00	0.00	0.00	0.00	0.00	1.00	0.00	7.00	0.65	1.91	0.64	0.36	3.41	0.00	0.00	0.00	0.00	0.00	0.00	0.00	0.31	0.00	2.30	440	--	--	--	--	--	--	--	--	--	--	--	--	--	--	--	--	--	--
c101361_g6	0.00	0.00	6.00	0.00	0.00	9.00	4.00	1.00	0.00	0.00	0.00	0.00	0.00	0.00	0.00	0.00	0.00	6.61	0.00	0.00	9.92	4.41	1.26	0.00	0.00	0.00	0.00	0.00	0.00	0.00	294	--	--	--	--	--	--	--	--	--	--	--	--	--	--	--	--	--	--
c101361_g1	21.00	6.00	0.00	0.00	0.00	86.00	4.00	0.00	0.00	0.00	72.00	48.00	8.00	39.00	4.00	8.65	1.42	0.00	0.00	0.00	14.28	1.59	0.00	0.00	0.00	12.83	17.24	1.87	16.92	2.27	786	--	--	--	--	--	--	--	--	--	--	--	--	--	--	--	--	--	--
c104180_g2	37.00	15.00	21.00	119.00	2.00	31.00	55.00	38.00	24.00	0.00	12.00	64.00	80.00	16.00	4.00	0.85	0.35	0.50	2.91	0.05	0.83	1.21	1.02	0.53	0.00	0.25	1.50	1.85	0.39	0.10	3153	695007803	XP_009390462.1	276	6.0e-22	PREDICTED: L-arabinokinase-like [Musa acuminata subsp. malaccensis]>gi|695007805|ref|XP_009390463.1| PREDICTED: L-arabinokinase-like [Musa acuminata subsp. malaccensis]>gi|695007807|ref|XP_009390464.1| PREDICTED: L-arabinokinase-like [Musa acuminata subsp. malaccensis]	743767075	XM_010915486.1	78	6.2352e-30	PREDICTED: Elaeis guineensis L-arabinokinase-like (LOC105039348), mRNA	K12446	E2.7.1.46	L-arabinokinase	http://www.genome.jp/dbget-bin/www_bget?ko:K12446	O23461	205	1.4e-14	L-arabinokinase OS=Arabidopsis thaliana GN=ARA1 PE=1 SV=1
c101361_g3	0.00	0.00	2.00	0.00	10.00	3.00	0.00	0.00	0.00	0.00	0.00	0.00	0.00	14.00	7.00	0.00	0.00	0.58	0.00	3.09	0.92	0.00	0.00	0.00	0.00	0.00	0.00	0.00	9.49	4.71	460	--	--	--	--	--	--	--	--	--	--	--	--	--	--	--	--	--	--
c101361_g2	0.00	0.00	0.00	1.00	12.00	15.00	0.00	0.00	0.00	0.00	0.00	0.00	0.00	22.00	0.00	0.00	0.00	0.00	0.15	1.66	2.13	0.00	0.00	0.00	0.00	0.00	0.00	0.00	3.08	0.00	722	--	--	--	--	--	--	--	--	--	--	--	--	--	--	--	--	--	--
c103142_g1	2437.00	3957.00	2727.00	2674.00	3603.00	3653.00	3476.00	2846.00	3697.00	3782.00	4395.00	4072.00	4389.00	5532.00	4478.00	79.41	122.45	86.47	91.49	113.18	125.91	107.48	103.62	110.25	123.00	136.84	128.66	136.46	182.31	147.63	2789	672113881	XP_008813049.1	2561	5.8e-287	PREDICTED: auxin response factor 12-like isoform X1 [Phoenix dactylifera]	672113884	XM_008814842.1	589	0	PREDICTED: Phoenix dactylifera auxin response factor 12-like (LOC103723789), transcript variant X3, mRNA	--	--	--	--	Q258Y5	2223	1.3e-248	Auxin response factor 12 OS=Oryza sativa subsp. indica GN=ARF12 PE=3 SV=1
c16665_g1	0.00	4.00	0.00	3.00	0.00	0.00	1.00	0.00	0.00	1.00	0.00	0.00	0.00	0.00	0.00	0.00	2.04	0.00	1.78	0.00	0.00	0.51	0.00	0.00	0.53	0.00	0.00	0.00	0.00	0.00	364	--	--	--	--	--	--	--	--	--	--	--	--	--	--	--	--	--	--
c176495_g1	0.00	0.00	0.00	0.00	0.00	0.00	0.00	0.00	0.00	0.00	0.00	0.00	0.00	0.00	0.00	0.00	0.00	0.00	0.00	0.00	0.00	0.00	0.00	0.00	0.00	0.00	0.00	0.00	0.00	0.00	306	--	--	--	--	--	--	--	--	--	--	--	--	--	--	--	--	--	--
c180118_g1	0.00	1.00	0.00	0.00	0.00	1.00	1.00	0.00	0.00	0.00	0.00	0.00	0.00	0.00	1.00	0.00	0.92	0.00	0.00	0.00	0.94	0.93	0.00	0.00	0.00	0.00	0.00	0.00	0.00	0.94	306	--	--	--	--	--	--	--	--	--	--	--	--	--	--	--	--	--	--
c124094_g1	0.00	0.00	0.00	0.00	0.00	0.00	0.00	0.00	0.00	0.00	0.00	0.00	0.00	0.00	0.00	0.00	0.00	0.00	0.00	0.00	0.00	0.00	0.00	0.00	0.00	0.00	0.00	0.00	0.00	0.00	203	--	--	--	--	--	--	--	--	--	--	--	--	--	--	--	--	--	--
c81885_g1	12.00	12.00	10.00	12.00	4.00	2.00	7.00	16.00	10.00	4.00	11.00	9.00	3.00	7.00	7.00	5.25	5.21	4.34	6.03	1.90	0.91	3.05	8.12	4.19	1.80	4.83	4.24	1.26	3.18	3.13	386	670362646	XP_008652973.1	530	2.6e-52	PREDICTED: probable E3 ubiquitin-protein ligase ARI2 [Zea mays]>gi|414865623|tpg|DAA44180.1| TPA: putative RING zinc finger domain superfamily protein [Zea mays]	--	--	--	--	--	K11968	ARIH1	ariadne-1	http://www.genome.jp/dbget-bin/www_bget?ko:K11968	Q84RR2	456	1.4e-44	Probable E3 ubiquitin-protein ligase ARI2 OS=Arabidopsis thaliana GN=ARI2 PE=2 SV=1
c50075_g1	0.00	0.00	0.00	1.00	0.00	0.00	1.00	0.00	1.00	0.00	1.00	0.00	2.00	5.00	0.00	0.00	0.00	0.00	1.37	0.00	0.00	1.14	0.00	1.10	0.00	1.24	0.00	2.10	5.76	0.00	292	--	--	--	--	--	--	--	--	--	--	--	--	--	--	--	--	--	--
c131555_g1	0.00	0.00	0.00	2.00	0.00	0.00	0.00	2.00	0.00	2.00	0.00	0.00	0.00	0.00	0.00	0.00	0.00	0.00	0.96	0.00	0.00	0.00	0.98	0.00	0.86	0.00	0.00	0.00	0.00	0.00	392	--	--	--	--	--	--	--	--	--	--	--	--	--	--	--	--	--	--
c87839_g1	4.00	0.00	0.00	0.00	6.00	0.00	5.00	0.00	0.00	8.00	0.00	2.00	0.00	5.00	0.00	11.30	0.00	0.00	0.00	1.79	0.00	1.40	0.00	0.00	2.30	0.00	0.59	0.00	1.47	0.00	468	--	--	--	--	--	--	--	--	--	--	--	--	--	--	--	--	--	--
c60403_g1	257.00	263.00	307.00	128.00	261.00	315.00	250.00	198.00	261.00	292.00	226.00	219.00	266.00	259.00	295.00	380.52	409.54	487.04	247.66	495.68	487.94	396.72	355.43	398.88	482.87	400.94	401.31	382.53	410.13	465.51	273	--	--	--	--	--	--	--	--	--	--	--	--	--	--	--	--	--	--
c56408_g1	1.00	0.00	0.00	7.00	0.00	0.00	1.00	0.00	4.00	4.00	8.00	1.00	0.00	0.00	0.00	1.12	0.00	0.00	9.94	0.00	0.00	1.17	0.00	4.53	4.88	10.24	1.34	0.00	0.00	0.00	290	208659723	ACI31201.1	340	2.1e-30	pathogenesis-related protein [Lycoris radiata]	--	--	--	--	--	--	--	--	--	P43082	296	3.7e-26	Hevein-like preproprotein OS=Arabidopsis thaliana GN=HEL PE=1 SV=1
c77258_g1	4.00	7.00	2.00	6.00	3.00	9.00	1.00	3.00	4.00	6.00	9.00	7.00	4.00	1.00	6.00	0.22	0.36	0.11	0.35	0.16	0.51	0.05	0.19	0.20	0.32	0.45	0.36	0.21	0.06	0.33	1510	--	--	--	--	--	--	--	--	--	--	--	--	--	--	--	--	--	--
c42589_g1	1.00	0.00	1.00	0.00	1.00	1.00	0.00	2.00	0.00	2.00	0.00	3.00	2.00	4.00	0.00	0.21	0.00	0.20	0.00	0.21	0.22	0.00	0.47	0.00	0.41	0.00	0.64	0.40	0.85	0.00	556	--	--	--	--	--	--	--	--	--	--	--	--	--	--	--	--	--	--
c79407_g1	0.00	16.00	6.00	0.00	3.00	10.00	3.00	4.00	1.00	4.00	10.00	19.00	4.00	2.00	0.00	0.00	2.10	0.79	0.00	0.41	1.41	0.39	0.62	0.13	0.54	1.27	2.60	0.52	0.28	0.00	725	--	--	--	--	--	--	--	--	--	--	--	--	--	--	--	--	--	--
c176109_g1	1.00	0.00	0.00	0.00	0.00	0.00	0.00	0.00	1.00	1.00	0.00	0.00	0.00	0.00	1.00	0.62	0.00	0.00	0.00	0.00	0.00	0.00	0.00	0.60	0.65	0.00	0.00	0.00	0.00	0.64	341	--	--	--	--	--	--	--	--	--	--	--	--	--	--	--	--	--	--
c144498_g1	0.00	0.00	0.00	0.00	0.00	0.00	0.00	0.00	0.00	0.00	0.00	0.00	1.00	0.00	0.00	0.00	0.00	0.00	0.00	0.00	0.00	0.00	0.00	0.00	0.00	0.00	0.00	3.90	0.00	0.00	232	--	--	--	--	--	--	--	--	--	--	--	--	--	--	--	--	--	--
c46180_g1	10.00	2.00	5.00	1.00	1.00	5.00	4.00	1.00	4.00	8.00	7.00	1.00	7.00	1.00	3.00	2.23	0.35	0.88	0.20	0.19	0.94	0.70	0.21	0.67	1.45	1.19	0.23	1.22	0.23	0.55	602	--	--	--	--	--	--	--	--	--	--	--	--	--	--	--	--	--	--
c169584_g1	0.00	0.00	0.00	0.00	1.00	0.00	0.00	0.00	0.00	0.00	1.00	2.00	0.00	1.00	1.00	0.00	0.00	0.00	0.00	0.56	0.00	0.00	0.00	0.00	0.00	0.52	1.12	0.00	0.53	0.52	364	--	--	--	--	--	--	--	--	--	--	--	--	--	--	--	--	--	--
c58897_g1	46.00	63.00	36.00	68.00	53.00	46.00	43.00	45.00	44.00	32.00	42.00	43.00	40.00	46.00	38.00	31.92	44.14	25.35	56.71	41.97	33.28	30.34	36.72	29.92	23.39	30.94	33.71	26.73	33.41	27.21	329	743850652	XP_010939936.1	129	6.9e-06	PREDICTED: uncharacterized protein LOC105058648 [Elaeis guineensis]>gi|743850656|ref|XP_010939937.1| PREDICTED: uncharacterized protein LOC105058648 [Elaeis guineensis]>gi|743850660|ref|XP_010939938.1| PREDICTED: uncharacterized protein LOC105058648 [Elaeis guineensis]	--	--	--	--	--	--	--	--	--	--	--	--	--
c24033_g1	0.00	1.00	0.00	0.00	0.00	0.00	4.00	2.00	4.00	0.00	0.00	0.00	0.00	1.00	0.00	0.00	0.23	0.00	0.00	0.00	0.00	0.93	1.68	1.46	0.00	0.00	0.00	0.00	0.75	0.00	514	--	--	--	--	--	--	--	--	--	--	--	--	--	--	--	--	--	--
c97341_g1	20.00	52.00	44.00	29.00	19.00	44.00	28.00	71.00	36.00	50.00	51.00	41.00	19.00	105.00	31.00	1.98	5.53	4.60	2.34	1.41	3.10	2.28	6.34	2.35	3.75	3.76	3.82	1.24	8.86	2.11	1220	672136092	XP_008791730.1	633	9.2e-64	PREDICTED: leucine-rich repeat receptor-like protein CLAVATA2 [Phoenix dactylifera]	--	--	--	--	--	--	--	--	--	O80809	521	1.3e-51	Leucine-rich repeat receptor-like protein CLAVATA2 OS=Arabidopsis thaliana GN=CLV2 PE=1 SV=1
c92833_g3	0.00	1.00	2.00	0.00	0.00	0.00	0.00	0.00	0.00	4.00	0.00	0.00	2.00	6.00	2.00	0.00	4.80	10.09	0.00	0.00	0.00	0.00	0.00	0.00	21.08	0.00	0.00	8.59	28.41	9.86	229	565392111	XP_006361751.1	132	2.2e-06	PREDICTED: putative disease resistance RPP13-like protein 1-like [Solanum tuberosum]	--	--	--	--	--	--	--	--	--	--	--	--	--
c92833_g2	1.00	1.00	8.00	6.00	0.00	3.00	0.00	2.00	0.00	3.00	0.00	0.00	1.00	0.00	2.00	1.33	1.39	11.33	10.34	0.00	4.18	0.00	5.25	0.00	4.43	0.00	0.00	1.29	0.00	3.74	279	--	--	--	--	--	--	--	--	--	--	--	--	--	--	--	--	--	--
c92833_g1	6.00	20.00	6.00	66.00	1.00	12.00	4.00	2.00	3.00	3.00	3.00	2.00	4.00	2.00	8.00	0.60	1.92	0.57	7.01	0.10	1.24	0.38	0.23	0.28	0.30	0.28	0.20	0.39	0.20	0.81	905	--	--	--	--	--	--	--	--	--	--	--	--	--	--	--	--	--	--
c100902_g1	35.00	44.00	25.00	33.00	16.00	4.00	26.00	52.00	25.00	14.00	67.00	61.00	37.00	24.00	17.00	5.13	4.08	2.19	36.81	1.54	0.97	1.43	5.01	3.22	1.12	3.54	4.19	9.07	3.05	3.50	1773	743828502	XP_010933882.1	249	4.5e-19	PREDICTED: putative 4-hydroxy-tetrahydrodipicolinate reductase 3, chloroplastic [Elaeis guineensis]	764637866	XM_011472097.1	44	2.76564e-11	PREDICTED: Fragaria vesca subsp. vesca putative 4-hydroxy-tetrahydrodipicolinate reductase 3, chloroplastic (LOC101301250), transcript variant X2, mRNA	K16908	CRR1	chloroplast NAD(P)H dehydrogenase	http://www.genome.jp/dbget-bin/www_bget?ko:K16908	Q9FJ82	190	4.4e-13	Dihydrodipicolinate reductase-like protein CRR1, chloroplastic OS=Arabidopsis thaliana GN=DAPB3 PE=2 SV=1
c100902_g3	0.00	17.00	18.00	5.00	3.00	1.00	11.00	1.00	3.00	1.00	4.00	2.00	30.00	74.00	16.00	0.00	0.67	0.71	0.22	0.12	0.04	0.44	0.05	0.11	0.04	0.15	0.08	1.19	3.12	0.66	1848	--	--	--	--	--	--	--	--	--	--	--	--	--	--	--	--	--	--
c100902_g2	17.00	13.00	5.00	19.00	18.00	12.00	39.00	19.00	78.00	14.00	8.00	27.00	35.00	37.00	16.00	1.51	1.11	0.43	1.80	1.61	1.11	3.35	1.92	6.40	1.49	1.05	2.59	3.00	3.56	1.43	984	729322969	XP_010534024.1	283	2.9e-23	PREDICTED: uncharacterized protein LOC104809678 [Tarenaya hassleriana]	160358410	AC214471.1	34	5.47741e-06	Populus trichocarpa clone POP110-D23, complete sequence	--	--	--	--	P04146	165	1.9e-10	Copia protein OS=Drosophila melanogaster GN=GIP PE=1 SV=3
c36800_g1	0.00	0.00	2.00	1.00	0.00	0.00	0.00	1.00	0.00	0.00	0.00	4.00	0.00	0.00	0.00	0.00	0.00	1.14	0.67	0.00	0.00	0.00	0.66	0.00	0.00	0.00	2.50	0.00	0.00	0.00	351	--	--	--	--	--	--	--	--	--	--	--	--	--	--	--	--	--	--
c135292_g1	2.00	2.00	0.00	2.00	0.00	0.00	1.00	0.00	1.00	0.00	0.00	0.00	0.00	0.00	0.00	1.37	1.39	0.00	1.65	0.00	0.00	0.70	0.00	0.67	0.00	0.00	0.00	0.00	0.00	0.00	330	--	--	--	--	--	358030286	NM_007798.3	330	4.8781e-171	Mus musculus cathepsin B (Ctsb), mRNA	--	--	--	--	--	--	--	--
c13184_g1	2.00	1.00	1.00	0.00	0.00	1.00	2.00	0.00	2.00	0.00	0.00	0.00	0.00	1.00	1.00	1.49	0.76	0.76	0.00	0.00	0.78	1.52	0.00	1.47	0.00	0.00	0.00	0.00	0.78	0.77	322	--	--	--	--	--	--	--	--	--	--	--	--	--	--	--	--	--	--
c133462_g1	0.00	0.00	0.00	1.00	0.00	0.00	2.00	0.00	0.00	0.00	0.00	2.00	0.00	0.00	0.00	0.00	0.00	0.00	1.08	0.00	0.00	1.81	0.00	0.00	0.00	0.00	2.04	0.00	0.00	0.00	308	--	--	--	--	--	--	--	--	--	--	--	--	--	--	--	--	--	--
c160719_g1	0.00	0.00	0.00	0.00	0.00	0.00	0.00	0.00	0.00	0.00	0.00	5.00	0.00	0.00	0.00	0.00	0.00	0.00	0.00	0.00	0.00	0.00	0.00	0.00	0.00	0.00	1.48	0.00	0.00	0.00	468	--	--	--	--	--	--	--	--	--	--	--	--	--	--	--	--	--	--
c97268_g1	12.00	33.00	30.00	69.00	5.00	58.00	40.00	36.00	29.00	119.00	120.00	55.00	52.00	37.00	9.00	0.81	1.89	1.52	4.24	0.22	3.70	2.42	2.20	1.63	7.96	5.55	2.83	2.82	2.18	0.60	1739	--	--	--	--	--	--	--	--	--	--	--	--	--	--	--	--	--	--
c97268_g2	0.00	0.00	0.00	0.00	0.00	0.00	0.00	0.00	0.00	0.00	0.00	0.00	0.00	3.00	0.00	0.00	0.00	0.00	0.00	0.00	0.00	0.00	0.00	0.00	0.00	0.00	0.00	0.00	7.61	0.00	251	--	--	--	--	--	--	--	--	--	--	--	--	--	--	--	--	--	--
c177250_g1	0.00	0.00	0.00	0.00	0.00	0.00	0.00	0.00	0.00	0.00	0.00	0.00	0.00	0.00	0.00	0.00	0.00	0.00	0.00	0.00	0.00	0.00	0.00	0.00	0.00	0.00	0.00	0.00	0.00	0.00	225	--	--	--	--	--	--	--	--	--	--	--	--	--	--	--	--	--	--
c83372_g1	11.00	5.00	12.00	5.00	9.00	5.00	15.00	5.00	12.00	9.00	2.00	8.00	6.00	13.00	11.00	0.92	0.40	0.97	0.45	0.76	0.44	1.21	0.48	0.93	0.75	0.15	0.67	0.48	1.11	0.93	1030	--	--	--	--	--	--	--	--	--	--	--	--	--	--	--	--	--	--
c165484_g1	0.00	0.00	0.00	0.00	0.00	1.00	0.00	0.00	0.00	0.00	0.00	0.00	0.00	0.00	0.00	0.00	0.00	0.00	0.00	0.00	1.21	0.00	0.00	0.00	0.00	0.00	0.00	0.00	0.00	0.00	288	--	--	--	--	--	--	--	--	--	--	--	--	--	--	--	--	--	--
c75293_g1	0.00	5.00	5.00	0.00	7.00	5.00	35.00	5.00	29.00	22.00	0.00	34.00	19.00	15.00	25.00	0.00	0.66	0.66	0.00	0.97	0.71	5.05	0.79	5.09	2.99	0.00	4.68	2.50	2.10	3.44	722	475534563	EMT08581.1	131	8.9e-06	Putative invertase inhibitor [Aegilops tauschii]	--	--	--	--	--	--	--	--	--	--	--	--	--
c103323_g4	0.00	0.00	0.00	0.00	0.00	0.00	0.00	0.00	0.00	0.00	0.00	0.00	0.00	0.00	0.00	0.00	0.00	0.00	0.00	0.00	0.00	0.00	0.00	0.00	0.00	0.00	0.00	0.00	0.00	0.00	232	--	--	--	--	--	--	--	--	--	--	--	--	--	--	--	--	--	--
c153620_g1	0.00	0.00	2.00	0.00	0.00	1.00	0.00	0.00	0.00	0.00	0.00	0.00	0.00	0.00	0.00	0.00	0.00	1.24	0.00	0.00	0.64	0.00	0.00	0.00	0.00	0.00	0.00	0.00	0.00	0.00	342	--	--	--	--	--	--	--	--	--	--	--	--	--	--	--	--	--	--
c99578_g1	11.00	13.00	9.00	9.00	3.00	11.00	4.00	13.00	6.00	12.00	5.00	21.00	13.00	4.00	13.00	0.79	0.90	2.80	0.69	0.22	0.82	0.28	1.06	0.40	0.85	0.33	1.50	0.90	2.42	3.08	1163	--	--	--	--	--	--	--	--	--	--	--	--	--	--	--	--	--	--
c53339_g1	0.00	0.00	0.00	0.00	0.00	0.00	0.00	0.00	0.00	0.00	0.00	0.00	0.00	0.00	0.00	0.00	0.00	0.00	0.00	0.00	0.00	0.00	0.00	0.00	0.00	0.00	0.00	0.00	0.00	0.00	345	--	--	--	--	--	--	--	--	--	--	--	--	--	--	--	--	--	--
c143329_g1	1.00	0.00	0.00	0.00	0.00	0.00	0.00	0.00	0.00	0.00	0.00	0.00	0.00	0.00	0.00	1.25	0.00	0.00	0.00	0.00	0.00	0.00	0.00	0.00	0.00	0.00	0.00	0.00	0.00	0.00	283	--	--	--	--	--	--	--	--	--	--	--	--	--	--	--	--	--	--
c123090_g1	0.00	0.00	0.00	0.00	0.00	0.00	0.00	0.00	0.00	0.00	0.00	0.00	0.00	0.00	0.00	0.00	0.00	0.00	0.00	0.00	0.00	0.00	0.00	0.00	0.00	0.00	0.00	0.00	0.00	0.00	206	--	--	--	--	--	--	--	--	--	--	--	--	--	--	--	--	--	--
c94499_g1	16.00	11.00	3.00	0.00	11.00	10.00	8.00	8.00	7.00	13.00	4.00	5.00	81.00	29.00	21.00	2.39	0.81	0.23	0.00	1.29	1.14	0.45	1.50	1.24	0.82	0.22	0.29	4.84	4.00	1.50	1367	720025889	XP_010264086.1	148	1.8e-07	PREDICTED: uncharacterized protein LOC104602183 [Nelumbo nucifera]	672186952	XM_008814991.1	39	1.27566e-08	PREDICTED: Phoenix dactylifera uncharacterized LOC103723904 (LOC103723904), mRNA	--	--	--	--	--	--	--	--
c31174_g1	2.00	3.00	0.00	1.00	0.00	0.00	2.00	2.00	0.00	4.00	0.00	0.00	0.00	0.00	0.00	0.76	1.13	0.00	0.43	0.00	0.00	0.76	10.42	0.00	1.56	0.00	0.00	0.00	0.00	0.00	408	--	--	--	--	--	--	--	--	--	--	--	--	--	--	--	--	--	--
c94499_g2	288.00	261.00	229.00	258.00	295.00	203.00	337.00	244.00	339.00	237.00	270.00	293.00	280.00	273.00	363.00	14.36	12.53	10.97	13.64	14.67	10.55	16.19	13.81	15.56	11.66	12.32	14.49	13.47	13.92	18.22	1569	672115545	XP_008780921.1	1324	8.9e-144	PREDICTED: uncharacterized protein LOC103700821 isoform X1 [Phoenix dactylifera]	--	--	--	--	--	--	--	--	--	--	--	--	--
c166189_g1	0.00	0.00	0.00	0.00	0.00	0.00	0.00	0.00	0.00	0.00	0.00	0.00	0.00	1.00	0.00	0.00	0.00	0.00	0.00	0.00	0.00	0.00	0.00	0.00	0.00	0.00	0.00	0.00	3.21	0.00	242	--	--	--	--	--	--	--	--	--	--	--	--	--	--	--	--	--	--
c88670_g2	146.41	95.96	189.75	239.00	299.97	104.43	93.44	95.00	225.00	372.00	479.87	96.12	214.76	183.00	138.52	20.34	13.04	25.87	35.97	42.57	15.72	12.68	15.22	29.03	51.97	62.91	13.57	28.78	26.23	20.17	713	--	--	--	--	--	--	--	--	--	--	--	--	--	--	--	--	--	--
c3259_g1	0.00	0.00	0.00	0.00	0.00	0.00	1.00	2.00	0.00	3.00	0.00	0.00	0.00	1.00	0.00	0.00	0.00	0.00	0.00	0.00	0.00	0.65	1.51	0.00	2.02	0.00	0.00	0.00	2.11	0.00	337	743869184	XP_010905751.1	172	7.3e-11	PREDICTED: probable LRR receptor-like serine/threonine-protein kinase At3g47570 [Elaeis guineensis]	--	--	--	--	--	--	--	--	--	--	--	--	--
c1282_g1	0.00	0.00	0.00	0.00	0.00	0.00	0.00	0.00	0.00	0.00	0.00	1.00	0.00	0.00	0.00	0.00	0.00	0.00	0.00	0.00	0.00	0.00	0.00	0.00	0.00	0.00	8.43	0.00	0.00	0.00	219	731340677	XP_010681528.1	163	5.2e-10	PREDICTED: uncharacterized protein LOC104896476 [Beta vulgaris subsp. vulgaris]	--	--	--	--	--	--	--	--	--	--	--	--	--
c79377_g1	19.00	28.00	8.00	12.00	15.00	10.00	8.00	1.00	16.00	6.00	12.00	14.00	13.00	12.00	7.00	20.34	31.02	8.93	16.76	20.22	11.52	8.94	1.05	17.83	6.00	13.95	17.71	13.86	13.56	8.11	307	--	--	--	--	--	--	--	--	--	--	--	--	--	--	--	--	--	--
c99781_g3	32.00	7.00	10.00	16.00	17.00	0.00	8.00	1.00	35.00	2.00	5.00	3.00	2.00	21.00	25.00	3.43	0.73	1.04	1.84	1.84	0.00	0.83	0.12	3.33	0.21	0.50	0.32	0.21	2.31	2.71	881	--	--	--	--	--	--	--	--	--	--	--	--	--	--	--	--	--	--
c50045_g1	0.00	0.00	0.00	0.00	0.00	0.00	0.00	0.00	4.00	0.00	0.00	0.00	0.00	0.00	0.00	0.00	0.00	0.00	0.00	0.00	0.00	0.00	0.00	13.49	0.00	0.00	0.00	0.00	0.00	0.00	242	--	--	--	--	--	--	--	--	--	--	--	--	--	--	--	--	--	--
c50045_g2	0.00	1.00	0.00	0.00	0.00	0.00	0.00	0.00	6.00	0.00	0.00	0.00	0.00	0.00	0.00	0.00	0.24	0.00	0.00	0.00	0.00	0.00	0.00	1.36	0.00	0.00	0.00	0.00	0.00	0.00	510	--	--	--	--	--	--	--	--	--	--	--	--	--	--	--	--	--	--
c114458_g1	0.00	0.00	3.00	0.00	0.00	6.00	0.00	0.00	0.00	1.00	0.00	0.00	0.00	1.00	0.00	0.00	0.00	0.91	0.00	0.00	1.94	0.00	0.00	0.00	0.31	0.00	0.00	0.00	0.32	0.00	449	--	--	--	--	--	--	--	--	--	--	--	--	--	--	--	--	--	--
c64798_g2	0.00	0.00	0.00	0.00	0.00	0.00	0.00	1.00	3.00	0.00	0.00	0.00	1.00	0.00	0.00	0.00	0.00	0.00	0.00	0.00	0.00	0.00	0.65	1.62	0.00	0.00	0.00	0.54	0.00	0.00	353	--	--	--	--	--	--	--	--	--	--	--	--	--	--	--	--	--	--
c163195_g1	0.00	0.00	0.00	0.00	0.00	0.00	0.00	0.00	0.00	0.00	0.00	1.00	0.00	0.00	1.00	0.00	0.00	0.00	0.00	0.00	0.00	0.00	0.00	0.00	0.00	0.00	1.11	0.00	0.00	0.99	302	--	--	--	--	--	--	--	--	--	--	--	--	--	--	--	--	--	--
c64798_g3	3.00	0.00	0.00	2.00	1.00	0.00	0.00	2.00	2.00	1.00	0.00	0.00	2.00	2.00	0.00	0.50	0.00	0.00	0.36	0.17	0.00	0.00	0.38	0.31	0.17	0.00	0.00	0.32	0.34	0.00	635	--	--	--	--	--	--	--	--	--	--	--	--	--	--	--	--	--	--
c79138_g1	0.00	1.00	0.00	1.00	1.00	3.00	0.00	4.00	2.00	5.00	1.00	1.00	2.00	0.00	0.00	0.00	0.80	0.00	0.96	0.92	2.47	0.00	3.73	1.56	4.19	0.85	0.90	1.52	0.00	0.00	317	--	--	--	--	--	--	--	--	--	--	--	--	--	--	--	--	--	--
c152965_g1	1.00	0.00	0.00	0.00	0.00	0.00	0.00	0.00	0.00	1.00	0.00	0.00	2.00	2.00	1.00	0.39	0.00	0.00	0.00	0.00	0.00	0.00	0.00	0.00	0.40	0.00	0.00	0.76	0.82	0.40	403	--	--	--	--	--	--	--	--	--	--	--	--	--	--	--	--	--	--
c169363_g1	1.00	1.00	0.00	1.00	1.00	0.00	1.00	0.00	0.00	0.00	1.00	1.00	0.00	0.00	0.00	0.90	0.92	0.00	1.11	1.06	0.00	0.93	0.00	0.00	0.00	0.99	1.05	0.00	0.00	0.00	306	--	--	--	--	--	--	--	--	--	--	--	--	--	--	--	--	--	--
c91434_g3	2.00	7.00	3.00	5.00	1.00	4.00	2.00	0.00	0.00	7.00	14.00	6.00	4.00	6.00	0.00	0.69	2.60	1.07	2.23	0.42	1.51	0.78	0.00	0.00	2.80	5.22	1.98	1.40	2.43	0.00	457	400131576	CCH50976.1	246	2.6e-19	T4.15 [Malus x robusta]	--	--	--	--	--	--	--	--	--	--	--	--	--
c150293_g1	0.00	0.00	0.00	0.00	0.00	0.00	0.00	0.00	0.00	1.00	0.00	0.00	0.00	0.00	0.00	0.00	0.00	0.00	0.00	0.00	0.00	0.00	0.00	0.00	0.69	0.00	0.00	0.00	0.00	0.00	334	--	--	--	--	--	--	--	--	--	--	--	--	--	--	--	--	--	--
c96443_g1	386.00	155.00	140.00	241.00	459.00	175.00	283.00	190.00	760.00	58.00	89.00	278.00	110.00	210.00	257.00	24.47	9.48	8.54	16.26	29.13	11.58	17.32	13.70	44.38	3.64	5.18	17.54	6.74	13.64	16.43	1285	672127906	XP_008787432.1	578	2.3e-57	PREDICTED: sec-independent protein translocase protein TATB, chloroplastic-like [Phoenix dactylifera]	--	--	--	--	--	--	--	--	--	O48950	437	7.3e-42	Sec-independent protein translocase protein TATB, chloroplastic OS=Zea mays GN=TATB PE=1 SV=1
c103857_g5	481.00	459.00	510.00	509.00	453.00	562.00	589.00	525.00	554.00	543.00	520.00	1045.00	392.00	336.00	493.00	115.14	107.33	119.83	134.32	113.27	140.26	140.48	145.59	127.33	130.84	119.08	260.97	92.14	82.84	119.69	512	30686662	NP_850259.1	420	1.9e-39	MMS ZWEI-like protein 3 [Arabidopsis thaliana]>gi|330254106|gb|AEC09200.1| MMS ZWEI-like protein 3 [Arabidopsis thaliana]	743830894	XM_010936236.1	180	1.90709e-87	PREDICTED: Elaeis guineensis ubiquitin-conjugating enzyme E2 variant 1C-like (LOC105054664), mRNA	K10704	UBE2V	ubiquitin-conjugating enzyme E2 variant	http://www.genome.jp/dbget-bin/www_bget?ko:K10704	Q93YP0	372	1.0e-34	Ubiquitin-conjugating enzyme E2 variant 1A OS=Arabidopsis thaliana GN=UEV1A PE=1 SV=1
c103857_g4	724.00	725.00	715.00	633.00	687.00	965.00	779.00	597.00	952.00	707.00	641.00	726.00	749.00	516.00	546.00	163.32	159.60	157.33	156.97	160.41	226.97	171.88	154.42	201.20	160.32	137.89	168.55	162.92	119.83	124.86	529	571440932	XP_006575294.1	409	3.8e-38	PREDICTED: ubiquitin-conjugating enzyme E2 variant 1D-like [Glycine max]	--	--	--	--	--	K10704	UBE2V	ubiquitin-conjugating enzyme E2 variant	http://www.genome.jp/dbget-bin/www_bget?ko:K10704	Q9SJ44	383	5.5e-36	Ubiquitin-conjugating enzyme E2 variant 1C OS=Arabidopsis thaliana GN=UEV1C PE=1 SV=1
c96443_g4	0.00	1.00	0.00	1.00	0.00	0.00	0.00	2.00	2.00	0.00	0.00	0.00	2.00	3.00	3.00	0.00	0.21	0.00	0.24	0.00	0.00	0.00	0.50	0.41	0.00	0.00	0.00	0.42	0.67	0.66	541	--	--	--	--	--	--	--	--	--	--	--	--	--	--	--	--	--	--
c96443_g5	0.00	0.00	0.00	0.00	0.00	0.00	0.00	2.00	2.00	0.00	0.00	0.00	0.00	0.00	1.00	0.00	0.00	0.00	0.00	0.00	0.00	0.00	1.62	1.35	0.00	0.00	0.00	0.00	0.00	0.71	330	--	--	--	--	--	--	--	--	--	--	--	--	--	--	--	--	--	--
c83246_g1	3.00	2.00	5.00	17.00	1.00	10.00	1.00	8.00	7.00	0.00	1.00	1.00	1.00	3.00	4.00	0.41	0.27	0.66	2.52	0.14	1.43	0.13	1.25	0.89	0.00	0.13	0.14	0.13	0.42	0.55	719	--	--	--	--	--	--	--	--	--	--	--	--	--	--	--	--	--	--
c160660_g1	0.00	0.00	0.00	0.00	0.00	0.00	0.00	0.00	0.00	0.00	0.00	0.00	0.00	0.00	0.00	0.00	0.00	0.00	0.00	0.00	0.00	0.00	0.00	0.00	0.00	0.00	0.00	0.00	0.00	0.00	219	697192116	XP_009605135.1	137	5.4e-07	PREDICTED: uncharacterized protein LOC104099750 [Nicotiana tomentosiformis]	--	--	--	--	--	--	--	--	--	--	--	--	--
c72503_g1	3.00	0.00	5.00	2.00	7.00	2.00	8.00	1.00	1.00	12.00	1.00	0.00	0.00	6.00	0.00	0.98	0.00	1.60	0.73	2.41	0.68	2.57	0.38	0.31	3.98	0.32	0.00	0.00	2.02	0.00	438	326510831	BAJ91763.1	355	5.7e-32	predicted protein [Hordeum vulgare subsp. vulgare]	593383379	XM_007140236.1	69	8.16676e-26	Phaseolus vulgaris hypothetical protein (PHAVU_008G100400g) mRNA, complete cds	K05909	E1.10.3.2	laccase	http://www.genome.jp/dbget-bin/www_bget?ko:K05909	Q0DHL2	334	2.2e-30	Laccase-12/13 OS=Oryza sativa subsp. japonica GN=LAC12 PE=2 SV=1
c36802_g1	0.00	2.00	0.00	2.00	0.00	2.00	0.00	1.00	0.00	1.00	0.00	2.00	0.00	1.00	1.00	0.00	0.36	0.00	0.67	0.00	0.38	0.00	0.35	0.00	0.18	0.00	0.63	0.00	0.19	0.19	596	--	--	--	--	--	--	--	--	--	--	--	--	--	--	--	--	--	--
c90659_g1	21.00	26.00	41.00	19.00	8.00	18.00	22.00	28.00	13.00	48.00	20.00	10.00	22.00	46.00	24.00	0.97	1.15	1.81	0.93	0.37	0.86	0.98	1.46	0.55	2.18	0.84	0.46	0.98	2.17	1.11	1679	--	--	--	--	--	--	--	--	--	--	--	--	--	--	--	--	--	--
c117534_g1	0.00	0.00	0.00	0.00	0.00	0.00	0.00	0.00	0.00	0.00	0.00	0.00	0.00	0.00	0.00	0.00	0.00	0.00	0.00	0.00	0.00	0.00	0.00	0.00	0.00	0.00	0.00	0.00	0.00	0.00	207	--	--	--	--	--	--	--	--	--	--	--	--	--	--	--	--	--	--
c62487_g1	0.00	0.00	0.00	2.00	0.00	1.00	2.00	0.00	1.00	3.00	0.00	0.00	3.00	0.00	0.00	0.00	0.00	0.00	0.93	0.00	0.42	0.81	0.00	0.39	1.25	0.00	0.00	1.17	0.00	0.00	398	731345613	XP_010684010.1	237	2.5e-18	PREDICTED: uncharacterized protein LOC104898613 [Beta vulgaris subsp. vulgaris]	--	--	--	--	--	--	--	--	--	--	--	--	--
c15587_g1	0.00	0.00	0.00	1.00	0.00	0.00	1.00	0.00	0.00	0.00	0.00	0.00	0.00	0.00	0.00	0.00	0.00	0.00	2.56	0.00	0.00	2.09	0.00	0.00	0.00	0.00	0.00	0.00	0.00	0.00	260	--	--	--	--	--	--	--	--	--	--	--	--	--	--	--	--	--	--
c124321_g1	0.00	0.00	0.00	2.00	0.00	2.00	3.00	0.00	0.00	0.00	0.00	0.00	0.00	0.00	0.00	0.00	0.00	0.00	2.58	0.00	2.14	3.21	0.00	0.00	0.00	0.00	0.00	0.00	0.00	0.00	296	--	--	--	--	--	--	--	--	--	--	--	--	--	--	--	--	--	--
c82727_g1	33.00	70.00	76.00	16.00	86.00	178.00	78.00	60.00	44.00	202.00	76.00	34.00	210.00	67.00	15.00	6.88	14.23	15.44	3.66	18.50	38.72	15.89	14.34	8.58	42.29	15.06	7.27	42.25	14.38	3.17	553	--	--	--	--	--	--	--	--	--	--	--	--	--	--	--	--	--	--
c40581_g1	5.00	1.00	8.00	2.00	0.00	1.00	0.00	1.00	0.00	0.00	0.00	0.00	1.00	3.00	1.00	1.60	0.31	2.52	0.72	0.00	0.33	0.00	0.37	0.00	0.00	0.00	0.00	0.31	0.99	0.33	442	--	--	--	--	--	--	--	--	--	--	--	--	--	--	--	--	--	--
c124334_g1	0.00	0.00	0.00	0.00	3.00	0.00	0.00	0.00	0.00	0.00	0.00	0.00	0.00	0.00	0.00	0.00	0.00	0.00	0.00	2.52	0.00	0.00	0.00	0.00	0.00	0.00	0.00	0.00	0.00	0.00	324	--	--	--	--	--	--	--	--	--	--	--	--	--	--	--	--	--	--
c20118_g1	0.00	0.00	0.00	0.00	0.00	0.00	0.00	0.00	0.00	0.00	0.00	0.00	0.00	0.00	0.00	0.00	0.00	0.00	0.00	0.00	0.00	0.00	0.00	0.00	0.00	0.00	0.00	0.00	0.00	0.00	288	--	--	--	--	--	--	--	--	--	--	--	--	--	--	--	--	--	--
c160542_g1	1.00	1.00	0.00	1.00	3.00	2.00	0.00	1.00	0.00	1.00	0.00	1.00	2.00	0.00	1.00	0.24	0.23	0.00	0.26	0.75	0.50	0.00	0.28	0.00	0.24	0.00	0.25	0.46	0.00	0.24	511	--	--	--	--	--	--	--	--	--	--	--	--	--	--	--	--	--	--
c171098_g1	1.00	0.00	1.00	0.00	0.00	0.00	0.00	0.00	1.00	0.00	0.00	0.00	0.00	0.00	0.00	11.43	0.00	14.78	0.00	0.00	0.00	0.00	0.00	13.68	0.00	0.00	0.00	0.00	0.00	0.00	203	--	--	--	--	--	160333306	NM_011112.3	203	1.11568e-100	Mus musculus poly (A) polymerase alpha (Papola), mRNA	--	--	--	--	--	--	--	--
c38917_g1	4.00	6.00	0.00	0.00	0.00	0.00	0.00	0.00	0.00	16.00	0.00	0.00	0.00	0.00	0.00	0.53	0.77	0.00	0.00	0.00	0.00	0.00	0.00	0.00	2.10	0.00	0.00	0.00	0.00	0.00	739	--	--	--	--	--	--	--	--	--	--	--	--	--	--	--	--	--	--
c53702_g1	0.00	2.00	4.00	0.00	0.00	2.00	0.00	0.00	1.00	1.00	2.00	0.00	0.00	0.00	2.00	0.00	0.40	0.81	0.00	0.00	0.43	0.00	0.00	0.19	0.21	0.39	0.00	0.00	0.00	0.42	555	--	--	--	--	--	--	--	--	--	--	--	--	--	--	--	--	--	--
c80068_g2	0.00	0.00	0.00	0.00	0.00	0.00	1.00	1.00	3.00	0.00	0.00	0.00	0.00	0.00	0.00	0.00	0.00	0.00	0.00	0.00	0.00	1.19	1.36	3.45	0.00	0.00	0.00	0.00	0.00	0.00	289	695015187	XP_009394452.1	264	1.3e-21	PREDICTED: transcription factor bHLH92-like [Musa acuminata subsp. malaccensis]	--	--	--	--	--	--	--	--	--	Q9FIX5	145	1.2e-08	Transcription factor bHLH92 OS=Arabidopsis thaliana GN=BHLH92 PE=2 SV=1
c80068_g3	77.00	34.00	121.00	327.00	190.00	9.00	24.00	28.00	82.00	1.00	0.00	6.00	0.00	28.00	72.00	6.86	2.93	10.39	31.15	17.02	0.84	2.07	2.84	6.75	0.09	0.00	0.53	0.00	2.55	6.47	981	--	--	--	--	--	--	--	--	--	--	--	--	--	--	--	--	--	--
c118008_g1	0.00	0.00	0.00	0.00	0.00	0.00	0.00	0.00	0.00	0.00	0.00	0.00	0.00	0.00	0.00	0.00	0.00	0.00	0.00	0.00	0.00	0.00	0.00	0.00	0.00	0.00	0.00	0.00	0.00	0.00	227	--	--	--	--	--	--	--	--	--	--	--	--	--	--	--	--	--	--
c80068_g1	872.00	414.00	589.00	3163.00	1779.00	36.00	577.00	344.00	821.00	12.00	15.00	37.00	10.00	158.00	611.00	65.99	29.85	44.57	256.22	136.25	2.58	40.91	30.19	57.43	0.91	0.96	2.61	0.67	13.01	45.89	1270	--	--	--	--	--	--	--	--	--	--	--	--	--	--	--	--	--	--
c128708_g1	1.00	0.00	0.00	0.00	0.00	0.00	0.00	0.00	0.00	2.00	1.00	0.00	3.00	0.00	0.00	0.38	0.00	0.00	0.00	0.00	0.00	0.00	0.00	0.00	0.77	0.37	0.00	1.09	0.00	0.00	410	--	--	--	--	--	--	--	--	--	--	--	--	--	--	--	--	--	--
c92845_g2	0.00	0.00	0.00	0.00	0.00	0.00	0.00	0.00	0.00	0.00	0.00	0.00	0.00	0.00	0.00	0.00	0.00	0.00	0.00	0.00	0.00	0.00	0.00	0.00	0.00	0.00	0.00	0.00	0.00	0.00	223	672208752	XP_008780410.1	142	1.4e-07	PREDICTED: uncharacterized protein LOC103700232, partial [Phoenix dactylifera]	--	--	--	--	--	--	--	--	--	--	--	--	--
c138099_g1	0.00	0.00	0.00	0.00	0.00	0.00	0.00	0.00	2.00	0.00	0.00	0.00	0.00	0.00	0.00	0.00	0.00	0.00	0.00	0.00	0.00	0.00	0.00	28.74	0.00	0.00	0.00	0.00	0.00	0.00	202	--	--	--	--	--	--	--	--	--	--	--	--	--	--	--	--	--	--
c51537_g1	0.00	0.00	0.00	0.00	0.00	0.00	0.00	0.00	0.00	0.00	0.00	0.00	0.00	5.00	0.00	0.00	0.00	0.00	0.00	0.00	0.00	0.00	0.00	0.00	0.00	0.00	0.00	0.00	9.46	0.00	264	--	--	--	--	--	--	--	--	--	--	--	--	--	--	--	--	--	--
c174619_g1	0.00	1.00	0.00	0.00	0.00	0.00	0.00	0.00	0.00	0.00	0.00	0.00	0.00	0.00	0.00	0.00	0.56	0.00	0.00	0.00	0.00	0.00	0.00	0.00	0.00	0.00	0.00	0.00	0.00	0.00	353	--	--	--	--	--	--	--	--	--	--	--	--	--	--	--	--	--	--
c127581_g1	0.00	0.00	0.00	0.00	1.00	1.00	0.00	0.00	0.00	0.00	0.00	0.00	0.00	0.00	0.00	0.00	0.00	0.00	0.00	1.22	1.06	0.00	0.00	0.00	0.00	0.00	0.00	0.00	0.00	0.00	297	--	--	--	--	--	--	--	--	--	--	--	--	--	--	--	--	--	--
c92741_g1	344.00	430.00	400.00	313.00	294.00	350.00	486.00	415.00	364.00	553.00	665.00	396.00	591.00	748.00	526.00	5.66	6.75	6.66	5.42	4.86	6.04	8.04	8.07	5.75	9.03	10.10	6.54	9.44	12.96	8.68	4789	743841966	XP_010937674.1	4261	0.0e+00	PREDICTED: LOW QUALITY PROTEIN: elongator complex protein 1 [Elaeis guineensis]	567887033	XM_006435976.1	193	1.12185e-93	Citrus clementina hypothetical protein (CICLE_v10030528mg) mRNA, complete cds	K11373	ELP1, IKI3, IKBKAP	elongator complex protein 1	http://www.genome.jp/dbget-bin/www_bget?ko:K11373	Q9FNA4	3168	0.0e+00	Elongator complex protein 1 OS=Arabidopsis thaliana GN=ELP1 PE=1 SV=1
c141445_g1	0.00	0.00	0.00	0.00	0.00	0.00	0.00	0.00	0.00	0.00	0.00	0.00	0.00	0.00	0.00	0.00	0.00	0.00	0.00	0.00	0.00	0.00	0.00	0.00	0.00	0.00	0.00	0.00	0.00	0.00	215	--	--	--	--	--	--	--	--	--	--	--	--	--	--	--	--	--	--
c38299_g1	0.00	2.00	0.00	0.00	0.00	0.00	0.00	2.00	0.00	0.00	0.00	0.00	0.00	0.00	0.00	0.00	6.10	0.00	0.00	0.00	0.00	0.00	7.94	0.00	0.00	0.00	0.00	0.00	0.00	0.00	250	--	--	--	--	--	--	--	--	--	--	--	--	--	--	--	--	--	--
c79387_g1	1.00	7.00	7.00	2.00	3.00	0.00	23.00	1.00	2.00	0.00	4.00	0.00	2.00	116.00	161.00	0.36	2.48	2.48	0.81	1.15	0.00	8.18	0.42	0.68	0.00	1.42	0.00	0.69	43.16	58.99	419	--	--	--	--	--	--	--	--	--	--	--	--	--	--	--	--	--	--
c120725_g1	0.00	1.00	0.00	0.00	4.00	0.00	1.00	0.00	0.00	0.00	2.00	0.00	0.00	0.00	0.00	0.00	3.61	0.00	0.00	19.14	0.00	3.76	0.00	0.00	0.00	8.87	0.00	0.00	0.00	0.00	238	--	--	--	--	--	--	--	--	--	--	--	--	--	--	--	--	--	--
c157854_g1	0.00	4.00	6.00	0.00	0.00	0.00	0.00	0.00	0.00	0.00	0.00	0.00	0.00	0.00	0.00	0.00	1.18	1.77	0.00	0.00	0.00	0.00	0.00	0.00	0.00	0.00	0.00	0.00	0.00	0.00	456	--	--	--	--	--	--	--	--	--	--	--	--	--	--	--	--	--	--
c179867_g1	0.00	0.00	0.00	0.00	0.00	0.00	0.00	0.00	0.00	1.00	1.00	0.00	0.00	0.00	0.00	0.00	0.00	0.00	0.00	0.00	0.00	0.00	0.00	0.00	2.65	2.94	0.00	0.00	0.00	0.00	252	--	--	--	--	--	--	--	--	--	--	--	--	--	--	--	--	--	--
c106058_g1	28.00	83.00	33.00	16.00	26.00	50.00	39.00	32.00	55.00	89.00	38.00	73.00	107.00	84.00	36.00	0.73	2.07	0.82	0.44	0.67	1.35	0.97	0.94	1.31	2.27	0.90	1.87	2.67	2.22	0.94	2804	--	--	--	--	--	--	--	--	--	--	--	--	--	--	--	--	--	--
c32475_g1	0.00	0.00	0.00	0.00	0.00	0.00	0.00	0.00	0.00	0.00	0.00	0.00	0.00	0.00	0.00	0.00	0.00	0.00	0.00	0.00	0.00	0.00	0.00	0.00	0.00	0.00	0.00	0.00	0.00	0.00	249	--	--	--	--	--	--	--	--	--	--	--	--	--	--	--	--	--	--
c43473_g1	0.00	0.00	0.00	1.00	0.00	0.00	1.00	2.00	0.00	0.00	1.00	2.00	0.00	0.00	0.00	0.00	0.00	0.00	0.69	0.00	0.00	0.59	1.37	0.00	0.00	0.61	1.30	0.00	0.00	0.00	347	734373022	KHN20047.1	198	7.2e-14	Putative ribonuclease H protein, partial [Glycine soja]	--	--	--	--	--	--	--	--	--	--	--	--	--
c64004_g1	1.00	2.00	4.00	0.00	1.00	0.00	6.00	0.00	3.00	3.00	1.00	2.00	12.00	1.00	0.00	0.12	6.99	0.45	0.00	0.12	0.00	6.95	0.00	0.32	0.34	0.11	0.23	1.34	0.12	0.00	811	--	--	--	--	--	--	--	--	--	--	--	--	--	--	--	--	--	--
c82391_g1	20.00	50.00	49.00	50.00	32.00	49.00	41.00	41.00	30.00	55.00	48.00	41.00	41.00	26.00	47.00	3.34	8.12	7.95	9.08	5.47	8.54	6.67	7.83	14.87	9.19	7.55	6.97	6.61	4.47	7.95	632	672164465	XP_008802110.1	372	8.8e-34	PREDICTED: zinc finger CCCH domain-containing protein 6-like [Phoenix dactylifera]	--	--	--	--	--	--	--	--	--	Q5NAV3	319	1.7e-28	Zinc finger CCCH domain-containing protein 5 OS=Oryza sativa subsp. japonica GN=Os01g0257400 PE=2 SV=1
c103004_g1	4.00	10.00	2.00	2.00	0.00	7.00	3.00	5.00	3.00	8.00	2.00	3.00	4.00	15.00	2.00	2.69	9.07	1.36	1.61	0.00	4.92	2.05	3.96	1.98	13.14	4.29	7.91	2.59	10.57	1.39	332	--	--	--	--	--	--	--	--	--	--	--	--	--	--	--	--	--	--
c89622_g2	3.00	3.00	1.00	0.00	1.00	2.00	0.00	0.00	4.00	0.00	2.00	1.00	5.00	0.00	0.00	3.26	3.37	1.14	0.00	1.33	2.27	0.00	0.00	4.39	0.00	2.47	1.30	5.25	0.00	0.00	292	--	--	--	--	--	--	--	--	--	--	--	--	--	--	--	--	--	--
c119469_g1	0.00	0.00	0.00	5.00	0.00	0.00	0.00	0.00	0.00	0.00	0.00	0.00	0.00	0.00	0.00	0.00	0.00	0.00	10.07	0.00	0.00	0.00	0.00	0.00	0.00	0.00	0.00	0.00	0.00	0.00	271	--	--	--	--	--	--	--	--	--	--	--	--	--	--	--	--	--	--
c14810_g1	0.00	0.00	0.00	0.00	0.00	0.00	1.00	0.00	0.00	0.00	0.00	0.00	0.00	0.00	0.00	0.00	0.00	0.00	0.00	0.00	0.00	1.30	0.00	0.00	0.00	0.00	0.00	0.00	0.00	0.00	284	--	--	--	--	--	--	--	--	--	--	--	--	--	--	--	--	--	--
c109525_g2	2.00	4.00	10.00	5.00	7.00	8.00	7.00	3.00	12.00	4.00	3.00	6.00	9.00	4.00	17.00	0.63	1.23	3.08	1.76	2.32	2.62	2.16	1.09	3.56	1.27	0.92	1.97	2.72	1.30	5.43	446	672168649	XP_008804331.1	292	1.2e-24	PREDICTED: probable serine/threonine-protein kinase WNK1 isoform X2 [Phoenix dactylifera]	672186165	XM_008814791.1	48	3.92989e-14	PREDICTED: Phoenix dactylifera probable serine/threonine-protein kinase WNK9 (LOC103723763), transcript variant X2, mRNA	K08867	WNK, PRKWNK	WNK lysine deficient protein kinase	http://www.genome.jp/dbget-bin/www_bget?ko:K08867	A2YMV6	199	1.0e-14	Probable serine/threonine-protein kinase WNK1 OS=Oryza sativa subsp. indica GN=WNK1 PE=2 SV=2
c109525_g1	410.00	570.00	610.00	818.00	362.00	388.00	509.00	477.00	823.00	1018.00	805.00	523.00	592.00	314.00	480.00	32.00	29.83	31.50	48.07	21.86	21.44	27.65	36.53	42.34	57.29	42.68	28.43	30.00	22.36	35.46	2461	743760009	XP_010934871.1	1878	8.0e-208	PREDICTED: LOW QUALITY PROTEIN: probable serine/threonine-protein kinase WNK9 [Elaeis guineensis]	695050657	XM_009415050.1	352	0	PREDICTED: Musa acuminata subsp. malaccensis probable serine/threonine-protein kinase WNK9 (LOC103994652), mRNA	K08867	WNK, PRKWNK	WNK lysine deficient protein kinase	http://www.genome.jp/dbget-bin/www_bget?ko:K08867	A2YMV6	1773	1.7e-196	Probable serine/threonine-protein kinase WNK1 OS=Oryza sativa subsp. indica GN=WNK1 PE=2 SV=2
c957_g1	0.00	0.00	0.00	0.00	0.00	0.00	0.00	0.00	0.00	0.00	0.00	0.00	0.00	0.00	0.00	0.00	0.00	0.00	0.00	0.00	0.00	0.00	0.00	0.00	0.00	0.00	0.00	0.00	0.00	0.00	221	--	--	--	--	--	--	--	--	--	--	--	--	--	--	--	--	--	--
c63899_g2	0.00	0.00	0.00	0.00	0.00	4.00	0.00	0.00	0.00	0.00	0.00	0.00	0.00	0.00	0.00	0.00	0.00	0.00	0.00	0.00	10.83	0.00	0.00	0.00	0.00	0.00	0.00	0.00	0.00	0.00	247	848880251	XP_012840508.1	246	1.4e-19	PREDICTED: uncharacterized protein LOC105960845 [Erythranthe guttatus]	698486077	XM_009791487.1	35	3.43166e-07	PREDICTED: Nicotiana sylvestris uncharacterized LOC104237350 (LOC104237350), mRNA	--	--	--	--	--	--	--	--
c63899_g1	0.00	0.00	0.00	1.00	0.00	0.00	1.00	3.00	0.00	1.00	3.00	1.00	0.00	0.00	0.00	0.00	0.00	0.00	0.33	0.00	0.00	0.30	1.04	0.00	0.30	0.87	0.31	0.00	0.00	0.00	456	--	--	--	--	--	--	--	--	--	--	--	--	--	--	--	--	--	--
c123985_g1	0.00	1.00	2.00	0.00	0.00	1.00	0.00	0.00	1.00	1.00	1.00	0.00	0.00	7.00	2.00	0.00	0.74	1.49	0.00	0.00	0.76	0.00	0.00	0.72	0.77	0.78	0.00	0.00	5.36	1.51	324	--	--	--	--	--	--	--	--	--	--	--	--	--	--	--	--	--	--
c25848_g1	0.00	2.00	0.00	1.00	2.00	0.00	0.00	0.00	0.00	1.00	0.00	1.00	3.00	2.00	2.00	0.00	0.62	0.00	0.35	0.67	0.00	0.00	0.00	0.00	0.32	0.00	0.33	0.91	0.65	0.64	445	--	--	--	--	--	--	--	--	--	--	--	--	--	--	--	--	--	--
c95902_g1	406.00	516.00	478.00	405.00	535.00	564.00	636.00	352.00	449.00	807.00	472.00	401.00	644.00	487.00	612.00	25.80	31.61	29.23	27.39	34.02	37.38	39.00	25.42	26.31	50.71	27.55	25.36	39.51	31.67	39.19	1281	743758799	XP_010928868.1	587	2.1e-58	PREDICTED: protein yippee-like At5g53940 isoform X1 [Elaeis guineensis]	567919555	XM_006451721.1	109	1.45869e-47	Citrus clementina hypothetical protein (CICLE_v10009870mg) mRNA, complete cds	--	--	--	--	Q9FN32	533	5.4e-53	Protein yippee-like At5g53940 OS=Arabidopsis thaliana GN=At5g53940 PE=2 SV=1
c11135_g1	0.00	0.00	0.00	2.00	0.00	0.00	0.00	1.00	1.00	0.00	1.00	2.00	0.00	0.00	0.00	0.00	0.00	0.00	1.45	0.00	0.00	0.00	0.39	0.32	0.00	0.33	0.70	0.00	0.00	0.00	433	--	--	--	--	--	--	--	--	--	--	--	--	--	--	--	--	--	--
c98200_g1	538.00	523.00	713.00	501.00	470.00	469.00	740.00	476.00	734.00	431.00	688.00	935.00	494.00	687.00	872.00	23.76	22.23	30.24	23.45	20.68	21.60	31.48	23.85	29.82	18.78	27.78	40.92	21.06	31.02	38.77	1741	743772043	XP_010916317.1	1785	3.5e-197	PREDICTED: uncharacterized protein LOC105041163 [Elaeis guineensis]	--	--	--	--	--	--	--	--	--	O14197	173	4.0e-11	Uncharacterized transporter C5D6.04 OS=Schizosaccharomyces pombe (strain 972 / ATCC 24843) GN=SPAC5D6.04 PE=3 SV=1
c76855_g1	8.00	24.00	14.00	11.00	2.00	6.00	8.00	13.00	13.00	20.00	14.00	3.00	12.00	9.00	6.00	0.34	0.99	0.58	0.50	0.09	0.27	0.33	0.64	0.52	0.85	0.55	0.13	0.50	0.40	0.26	1779	--	--	--	--	--	--	--	--	--	--	--	--	--	--	--	--	--	--
c37788_g1	0.00	1.00	0.00	0.00	0.00	0.00	0.00	5.00	7.00	0.00	0.00	1.00	0.00	0.00	1.00	0.00	0.13	0.00	0.00	0.00	0.00	0.00	0.79	0.90	0.00	0.00	0.14	0.00	0.00	0.14	715	--	--	--	--	--	--	--	--	--	--	--	--	--	--	--	--	--	--
c177342_g1	0.00	0.00	0.00	0.00	2.00	0.00	0.00	0.00	0.00	0.00	1.00	0.00	0.00	0.00	0.00	0.00	0.00	0.00	0.00	15.73	0.00	0.00	0.00	0.00	0.00	7.23	0.00	0.00	0.00	0.00	224	--	--	--	--	--	--	--	--	--	--	--	--	--	--	--	--	--	--
c112763_g1	0.00	0.00	2.00	0.00	1.00	1.00	1.00	0.00	0.00	0.00	3.00	0.00	0.00	0.00	0.00	0.00	0.00	0.64	0.00	0.34	0.34	0.32	0.00	0.00	0.00	0.95	0.00	0.00	0.00	0.00	439	--	--	--	--	--	--	--	--	--	--	--	--	--	--	--	--	--	--
c24354_g1	2.00	0.00	2.00	0.00	0.00	4.00	6.00	1.00	0.00	0.00	3.00	0.00	1.00	1.00	1.00	0.46	0.00	0.44	0.00	0.00	0.95	1.34	0.26	0.00	0.00	0.65	0.00	0.22	0.23	0.23	526	--	--	--	--	--	--	--	--	--	--	--	--	--	--	--	--	--	--
c108818_g1	0.00	1.00	0.00	3.00	0.00	0.00	0.00	0.00	8.00	15.00	0.00	1.00	8.24	1.00	0.00	0.00	0.13	0.00	0.44	0.00	0.00	0.00	0.00	0.99	2.00	0.00	0.14	1.05	0.14	0.00	739	--	--	--	--	--	--	--	--	--	--	--	--	--	--	--	--	--	--
c147096_g1	0.00	0.00	0.00	0.00	0.00	0.00	0.00	0.00	0.00	0.00	1.00	0.00	0.00	0.00	0.00	0.00	0.00	0.00	0.00	0.00	0.00	0.00	0.00	0.00	0.00	5.06	0.00	0.00	0.00	0.00	234	--	--	--	--	--	--	--	--	--	--	--	--	--	--	--	--	--	--
c83151_g1	5.00	5.00	9.00	22.00	2.00	17.00	4.00	6.00	6.00	10.00	10.00	16.00	1.00	1.00	5.00	0.20	0.19	0.34	1.57	0.08	0.81	0.25	0.28	0.22	0.68	0.36	0.62	0.04	0.04	0.20	1939	--	--	--	--	--	--	--	--	--	--	--	--	--	--	--	--	--	--
c103252_g2	840.00	920.00	897.00	928.00	693.00	718.00	511.00	635.00	574.00	518.00	687.00	526.00	399.00	416.00	691.00	119.96	127.40	124.08	143.25	100.66	106.91	70.88	103.49	76.16	73.73	91.76	75.97	54.97	60.97	99.72	700	225443554	XP_002277579.1	667	6.1e-68	PREDICTED: ras-related protein RABA1f [Vitis vinifera]	743865693	XM_010906582.1	194	4.37337e-95	PREDICTED: Elaeis guineensis ras-related protein RABA1f-like (LOC105032202), mRNA	K07904	RAB11A	Ras-related protein Rab-11A	http://www.genome.jp/dbget-bin/www_bget?ko:K07904	Q9FJH0	657	1.2e-67	Ras-related protein RABA1f OS=Arabidopsis thaliana GN=RABA1F PE=2 SV=1
c132409_g1	1.00	0.00	0.00	0.00	0.00	0.00	0.00	0.00	0.00	0.00	0.00	0.00	0.00	2.00	0.00	2.28	0.00	0.00	0.00	0.00	0.00	0.00	0.00	0.00	0.00	0.00	0.00	0.00	4.95	0.00	252	--	--	--	--	--	--	--	--	--	--	--	--	--	--	--	--	--	--
c103252_g1	3.00	5.00	5.00	9.00	3.00	1.00	2.00	10.00	4.00	13.00	5.00	5.00	10.00	44.00	8.00	0.52	0.82	0.82	1.43	0.60	0.20	0.32	1.80	0.72	2.21	0.92	0.99	1.57	6.13	1.26	734	--	--	--	--	--	--	--	--	--	--	--	--	--	--	--	--	--	--
c69221_g1	6.00	7.00	27.00	6.00	0.00	12.00	8.00	11.00	6.00	4.00	4.00	1.00	21.00	7.00	4.00	5.91	7.09	27.61	7.39	0.00	12.34	8.19	12.92	5.93	4.26	4.41	1.16	19.97	7.28	4.12	299	--	--	--	--	--	--	--	--	--	--	--	--	--	--	--	--	--	--
c103252_g4	334.00	228.00	391.00	254.00	203.00	282.00	323.00	167.00	389.00	350.00	511.00	217.00	400.00	284.00	454.00	24.26	15.98	27.35	19.67	14.78	21.36	22.66	13.79	26.07	25.16	34.17	15.71	28.05	21.12	33.24	1150	719975936	XP_010248363.1	1032	4.7e-110	PREDICTED: ras-related protein RIC2 [Nelumbo nucifera]	731404759	XM_002268779.3	263	3.22194e-133	PREDICTED: Vitis vinifera ras-related protein RABA1d (LOC100249712), mRNA	K07904	RAB11A	Ras-related protein Rab-11A	http://www.genome.jp/dbget-bin/www_bget?ko:K07904	P40393	966	3.0e-103	Ras-related protein RIC2 OS=Oryza sativa subsp. japonica GN=RIC2 PE=2 SV=2
c75933_g1	27.00	4.00	1.00	5.00	3.00	10.00	9.00	5.00	17.00	5.00	1.00	1.00	4.00	5.00	3.00	4.68	0.67	0.17	0.94	0.53	1.81	1.52	0.99	2.75	0.87	0.16	0.18	0.67	0.89	0.53	618	33465870	AAQ19320.1	871	1.2e-91	chalcone synthase [Triticum aestivum]	699048976	KJ879937.1	413	0	Narcissus tazetta var. chinensis cultivar Jinzhanyintai chalcone synthase 2 (CHS2) mRNA, partial cds	K00660	CHS	chalcone synthase	http://www.genome.jp/dbget-bin/www_bget?ko:K00660	Q9FSB7	879	2.0e-93	Chalcone synthase 3 OS=Ruta graveolens GN=CHS3 PE=2 SV=1
c75933_g2	1.00	1.00	5.00	5.00	0.00	8.00	11.00	1.00	3.00	0.00	39.00	41.00	1.00	56.00	37.00	0.15	0.15	0.74	0.83	0.00	1.28	1.64	0.17	0.43	0.00	5.59	6.36	0.15	8.80	5.72	669	725827537	AIY34670.1	794	1.1e-82	chalcone synthase [Ornithogalum saundersiae]	725827536	KM393184.1	258	1.10334e-130	Galtonia saundersiae chalcone synthase (CS2) mRNA, complete cds	K00660	CHS	chalcone synthase	http://www.genome.jp/dbget-bin/www_bget?ko:K00660	P24826	751	1.5e-78	Chalcone synthase 1 OS=Glycine max GN=CHS1 PE=3 SV=1
c85348_g1	9.00	9.00	12.00	13.00	16.00	10.00	34.00	7.00	15.00	19.00	15.00	12.00	9.00	12.00	14.00	1.09	1.35	1.41	1.70	2.51	1.27	4.00	0.97	1.69	2.60	1.70	1.47	1.34	1.49	1.72	782	--	--	--	--	--	--	--	--	--	--	--	--	--	--	--	--	--	--
c163923_g1	0.00	0.00	0.00	0.00	0.00	1.00	1.00	0.00	0.00	0.00	0.00	0.00	0.00	0.00	0.00	0.00	0.00	0.00	0.00	0.00	0.87	0.86	0.00	0.00	0.00	0.00	0.00	0.00	0.00	0.00	312	--	--	--	--	--	--	--	--	--	--	--	--	--	--	--	--	--	--
c101468_g2	2.00	1.00	3.00	0.00	2.00	3.00	0.00	0.00	0.00	1.00	1.00	1.00	0.00	0.00	1.00	0.69	0.34	1.01	0.00	0.73	1.07	0.00	0.00	0.00	0.35	0.34	0.36	0.00	0.00	0.35	428	--	--	--	--	--	--	--	--	--	--	--	--	--	--	--	--	--	--
c101468_g1	182.00	223.00	213.00	192.00	229.00	261.00	246.00	323.00	238.00	257.00	202.00	219.00	268.00	222.00	222.00	11.71	15.15	13.95	14.36	16.88	19.19	16.23	27.46	13.24	17.98	13.09	13.03	19.15	15.03	15.63	1756	743778725	XP_010919829.1	628	5.1e-63	PREDICTED: probable dolichyl pyrophosphate Glc1Man9GlcNAc2 alpha-1,3-glucosyltransferase isoform X1 [Elaeis guineensis]	672142014	XM_008796635.1	116	2.5879e-51	PREDICTED: Phoenix dactylifera probable dolichyl pyrophosphate Glc1Man9GlcNAc2 alpha-1,3-glucosyltransferase (LOC103710756), mRNA	K03849	ALG8	alpha-1,3-glucosyltransferase	http://www.genome.jp/dbget-bin/www_bget?ko:K03849	O80505	556	1.6e-55	Probable dolichyl pyrophosphate Glc1Man9GlcNAc2 alpha-1,3-glucosyltransferase OS=Arabidopsis thaliana GN=At2g44660 PE=2 SV=3
c96290_g2	5250.20	2474.83	2171.91	2903.23	10045.78	2808.49	4438.97	3198.01	6891.53	2354.00	3158.00	4774.82	1995.72	2681.41	2376.99	318.78	144.80	126.85	187.43	609.89	177.81	259.97	220.58	385.61	141.27	175.98	288.28	116.95	166.58	145.40	1330	743849660	XP_010939684.1	1316	6.4e-143	PREDICTED: phospho-2-dehydro-3-deoxyheptonate aldolase 1, chloroplastic-like [Elaeis guineensis]	568823705	XM_006466188.1	293	7.86463e-150	PREDICTED: Citrus sinensis phospho-2-dehydro-3-deoxyheptonate aldolase 1, chloroplastic-like (LOC102620305), mRNA	K01626	E2.5.1.54, aroF, aroG, aroH	3-deoxy-7-phosphoheptulonate synthase	http://www.genome.jp/dbget-bin/www_bget?ko:K01626	Q75W16	1278	2.3e-139	Phospho-2-dehydro-3-deoxyheptonate aldolase 2, chloroplastic OS=Oryza sativa subsp. japonica GN=DAHPS2 PE=2 SV=1
c136619_g1	1.00	0.00	2.00	0.00	0.00	0.00	0.00	0.00	0.00	2.00	0.00	0.00	0.00	0.00	0.00	0.35	0.00	0.69	0.00	0.00	0.00	0.00	0.00	0.00	0.71	0.00	0.00	0.00	0.00	0.00	424	--	--	--	--	--	--	--	--	--	--	--	--	--	--	--	--	--	--
c104387_g2	13.00	25.00	13.00	12.00	11.00	17.00	17.00	17.00	16.00	58.00	20.00	20.00	21.00	36.00	17.00	1.31	2.45	1.25	1.80	2.05	1.82	1.57	1.82	1.47	6.32	1.89	1.93	2.10	3.49	1.66	961	18767374	AAL79340.1	260	1.3e-20	Putative 22 kDa kafirin cluster; Ty3-Gypsy type [Oryza sativa]>gi|21327374|gb|AAM48279.1|AC122148_32 Putative 22 kDa kafirin cluster; Ty3-Gypsy type [Oryza sativa Japonica Group]>gi|31431495|gb|AAP53268.1| retrotransposon protein, putative, Ty3-gypsy subclass [Oryza sativa Japonica Group]	--	--	--	--	--	--	--	--	--	--	--	--	--
c107515_g2	0.00	3.00	0.00	0.00	0.00	1.00	0.00	2.00	0.00	8.00	4.00	2.00	0.00	12.00	5.00	0.00	4.57	0.00	0.00	0.00	0.94	0.00	2.14	0.00	7.71	6.26	2.10	0.00	13.16	4.68	306	--	--	--	--	--	--	--	--	--	--	--	--	--	--	--	--	--	--
c107515_g3	0.00	0.00	1.00	1.00	1.00	0.00	1.00	2.00	5.00	2.00	1.00	0.00	1.00	0.00	2.00	0.00	0.00	2.36	2.88	2.91	0.00	2.36	5.25	11.30	4.92	2.71	0.00	2.09	0.00	4.65	255	297829352	XP_002882558.1	131	3.1e-06	hypothetical protein ARALYDRAFT_896965 [Arabidopsis lyrata subsp. lyrata]>gi|297328398|gb|EFH58817.1| hypothetical protein ARALYDRAFT_896965 [Arabidopsis lyrata subsp. lyrata]	--	--	--	--	--	--	--	--	--	Q0IGK1	124	2.8e-06	Methyl-CpG-binding domain protein 4-like protein OS=Arabidopsis thaliana GN=MBD4L PE=1 SV=1
c107515_g1	5.00	0.00	0.00	0.00	0.00	7.00	0.00	0.00	2.00	12.00	0.00	0.00	0.00	4.00	0.00	2.57	0.00	0.00	0.00	0.00	3.76	0.00	0.00	0.99	6.40	0.00	0.00	0.00	2.14	0.00	363	--	--	--	--	--	--	--	--	--	--	--	--	--	--	--	--	--	--
c17635_g1	0.00	1.00	1.00	0.00	2.00	4.00	2.00	0.00	2.00	1.00	4.00	1.00	0.00	2.00	0.00	0.00	0.13	0.13	0.00	0.28	0.57	0.27	0.00	0.25	0.14	0.51	0.14	0.00	0.28	0.00	719	--	--	--	--	--	--	--	--	--	--	--	--	--	--	--	--	--	--
c139782_g1	0.00	0.00	0.00	0.00	0.00	0.00	0.00	0.00	0.00	0.00	0.00	0.00	0.00	0.00	0.00	0.00	0.00	0.00	0.00	0.00	0.00	0.00	0.00	0.00	0.00	0.00	0.00	0.00	0.00	0.00	217	--	--	--	--	--	--	--	--	--	--	--	--	--	--	--	--	--	--
c178760_g1	0.00	0.00	2.00	0.00	0.00	0.00	0.00	0.00	0.00	0.00	0.00	0.00	0.00	2.00	0.00	0.00	0.00	1.10	0.00	0.00	0.00	0.00	0.00	0.00	0.00	0.00	0.00	0.00	1.14	0.00	355	--	--	--	--	--	--	--	--	--	--	--	--	--	--	--	--	--	--
c159554_g1	0.00	1.00	0.00	0.00	1.00	1.00	2.00	1.00	1.00	6.00	1.00	2.00	0.00	3.00	2.00	0.00	0.12	0.00	0.00	0.12	0.12	0.23	0.14	0.11	0.71	0.11	0.24	0.00	0.37	0.24	794	--	--	--	--	--	--	--	--	--	--	--	--	--	--	--	--	--	--
c82697_g1	0.00	1.00	5.00	1.00	5.00	4.00	0.00	2.00	0.00	1.00	0.00	0.00	2.00	0.00	0.00	0.00	1.24	6.26	1.52	7.36	3.50	0.00	1.99	0.00	1.30	0.00	0.00	2.30	0.00	0.00	371	--	--	--	--	--	--	--	--	--	--	--	--	--	--	--	--	--	--
c42781_g1	3.00	4.00	0.00	9.00	3.00	17.00	4.00	1.00	7.00	0.00	0.00	15.00	1.00	8.00	0.00	0.22	0.28	0.00	0.71	0.22	1.30	0.28	0.08	0.47	0.00	0.00	1.10	0.07	0.60	0.00	1139	--	--	--	--	--	--	--	--	--	--	--	--	--	--	--	--	--	--
c130791_g1	0.00	0.00	0.00	0.00	0.00	0.00	4.00	0.00	0.00	0.00	0.00	0.00	0.00	0.00	1.00	0.00	0.00	0.00	0.00	0.00	0.00	7.02	0.00	0.00	0.00	0.00	0.00	0.00	0.00	1.74	268	--	--	--	--	--	--	--	--	--	--	--	--	--	--	--	--	--	--
c60814_g1	2.00	2.00	0.00	0.00	0.00	0.00	2.00	1.00	0.00	0.00	0.00	1.00	0.00	0.00	1.00	1.25	1.25	0.00	0.00	0.00	0.00	1.26	0.73	0.00	0.00	0.00	0.70	0.00	0.00	0.64	340	--	--	--	--	--	--	--	--	--	--	--	--	--	--	--	--	--	--
c49845_g1	0.00	1.00	0.00	2.00	3.00	8.00	5.00	0.00	2.00	0.00	8.00	14.00	20.00	0.00	0.00	0.00	0.07	0.00	0.16	0.23	0.63	0.36	0.00	0.14	0.00	0.56	1.05	1.46	0.00	0.00	1116	--	--	--	--	--	--	--	--	--	--	--	--	--	--	--	--	--	--
c63928_g1	6.00	5.00	2.00	4.00	2.00	13.00	21.00	14.00	22.00	9.00	6.00	23.00	2.00	4.00	1.00	0.28	0.23	0.09	0.20	0.09	0.64	0.95	0.75	0.95	0.42	0.26	1.07	0.09	0.19	0.05	1649	--	--	--	--	--	--	--	--	--	--	--	--	--	--	--	--	--	--
c138008_g1	0.00	0.00	0.00	0.00	0.00	0.00	0.00	0.00	0.00	0.00	0.00	0.00	0.00	1.00	0.00	0.00	0.00	0.00	0.00	0.00	0.00	0.00	0.00	0.00	0.00	0.00	0.00	0.00	6.47	0.00	220	--	--	--	--	--	--	--	--	--	--	--	--	--	--	--	--	--	--
c38009_g1	0.00	1.00	2.00	0.00	0.00	0.00	0.00	1.00	1.00	0.00	0.00	1.00	2.00	0.00	2.00	0.00	0.39	0.79	0.00	0.00	0.00	0.00	0.46	0.38	0.00	0.00	0.43	0.77	0.00	0.81	401	--	--	--	--	--	--	--	--	--	--	--	--	--	--	--	--	--	--
c168910_g1	0.00	0.00	0.00	0.00	0.00	0.00	0.00	0.00	0.00	0.00	0.00	0.00	0.00	0.00	0.00	0.00	0.00	0.00	0.00	0.00	0.00	0.00	0.00	0.00	0.00	0.00	0.00	0.00	0.00	0.00	229	--	--	--	--	--	--	--	--	--	--	--	--	--	--	--	--	--	--
c65956_g1	0.00	0.00	1.00	3.00	1.00	0.00	1.00	0.00	0.00	0.00	0.00	0.00	0.00	0.00	0.00	0.00	0.00	2.19	8.05	2.69	0.00	2.19	0.00	0.00	0.00	0.00	0.00	0.00	0.00	0.00	258	743850013	XP_010939770.1	132	2.4e-06	PREDICTED: uncharacterized protein LOC105058510 [Elaeis guineensis]	--	--	--	--	--	--	--	--	--	--	--	--	--
c155112_g1	0.00	0.00	0.00	0.00	0.00	0.00	2.00	0.00	0.00	0.00	0.00	0.00	0.00	0.00	0.00	0.00	0.00	0.00	0.00	0.00	0.00	2.43	0.00	0.00	0.00	0.00	0.00	0.00	0.00	0.00	288	--	--	--	--	--	--	--	--	--	--	--	--	--	--	--	--	--	--
c14071_g1	3.00	1.00	0.00	0.00	0.00	2.00	1.00	0.00	2.00	2.00	2.00	0.00	0.00	3.00	1.00	0.98	0.32	0.00	0.00	0.00	0.68	0.32	0.00	0.62	0.67	0.64	0.00	0.00	1.02	0.33	437	--	--	--	--	--	--	--	--	--	--	--	--	--	--	--	--	--	--
c44849_g1	0.00	0.00	0.00	0.00	0.00	0.00	18.00	0.00	0.00	0.00	0.00	0.00	0.00	3.00	0.00	0.00	0.00	0.00	0.00	0.00	0.00	5.03	0.00	0.00	0.00	0.00	0.00	0.00	0.88	0.00	468	--	--	--	--	--	--	--	--	--	--	--	--	--	--	--	--	--	--
c179256_g1	0.00	0.00	0.00	0.00	0.00	1.00	0.00	0.00	0.00	0.00	0.00	0.00	0.00	0.00	0.00	0.00	0.00	0.00	0.00	0.00	6.85	0.00	0.00	0.00	0.00	0.00	0.00	0.00	0.00	0.00	217	--	--	--	--	--	--	--	--	--	--	--	--	--	--	--	--	--	--
c128198_g1	0.00	0.00	0.00	0.00	3.00	0.00	0.00	0.00	0.00	0.00	0.00	0.00	0.00	0.00	0.00	0.00	0.00	0.00	0.00	8.28	0.00	0.00	0.00	0.00	0.00	0.00	0.00	0.00	0.00	0.00	257	--	--	--	--	--	--	--	--	--	--	--	--	--	--	--	--	--	--
c116243_g1	3.00	1.00	0.00	0.00	0.00	2.00	1.00	1.00	0.00	1.00	1.00	0.00	2.00	2.00	1.00	0.83	0.27	0.00	0.00	0.00	0.58	0.27	0.32	0.00	0.28	0.27	0.00	0.53	0.57	0.28	475	--	--	--	--	--	--	--	--	--	--	--	--	--	--	--	--	--	--
c79130_g1	34.00	36.00	39.00	23.00	29.00	49.00	18.00	25.00	29.00	46.00	39.00	29.00	18.00	35.00	42.00	7.23	7.46	8.08	5.36	6.36	10.86	3.74	6.09	5.77	9.82	7.88	6.33	3.69	7.66	9.05	547	590586582	XP_007015745.1	396	1.3e-36	Uncharacterized protein TCM_041341 [Theobroma cacao]>gi|508786108|gb|EOY33364.1| Uncharacterized protein TCM_041341 [Theobroma cacao]	--	--	--	--	--	--	--	--	--	Q66GQ2	160	4.1e-10	Uncharacterized protein At5g41620 OS=Arabidopsis thaliana GN=At5g41620 PE=2 SV=2
c18087_g1	1.00	0.00	0.00	1.00	0.00	0.00	0.00	0.00	4.00	0.00	0.00	0.00	0.00	3.00	0.00	0.36	0.00	0.00	0.41	0.00	0.00	0.00	0.00	1.37	0.00	0.00	0.00	0.00	1.12	0.00	419	--	--	--	--	--	--	--	--	--	--	--	--	--	--	--	--	--	--
c58759_g1	0.00	0.00	0.00	0.00	1.00	1.00	0.00	2.00	1.00	4.00	0.00	0.00	2.00	3.00	0.00	0.00	0.00	0.00	0.00	0.27	0.27	0.00	0.59	0.24	1.04	0.00	0.00	0.50	0.80	0.00	491	--	--	--	--	--	--	--	--	--	--	--	--	--	--	--	--	--	--
c37828_g1	4.00	2.00	2.00	1.00	1.00	3.00	2.00	1.00	1.00	0.00	1.00	4.00	2.00	2.00	2.00	0.58	0.28	0.28	0.16	0.15	0.45	0.28	0.17	0.13	0.00	0.14	0.59	0.28	0.30	0.29	693	--	--	--	--	--	--	--	--	--	--	--	--	--	--	--	--	--	--
c171135_g1	0.00	0.00	0.00	1.00	0.00	0.00	2.00	2.00	0.00	2.00	1.00	1.00	3.00	1.00	1.00	0.00	0.00	0.00	0.26	0.00	0.00	0.46	0.54	0.00	0.48	0.23	0.24	0.69	0.24	0.24	515	--	--	--	--	--	--	--	--	--	--	--	--	--	--	--	--	--	--
c16375_g1	0.00	1.00	2.00	0.00	0.00	0.00	0.00	0.00	1.00	0.00	0.00	0.00	3.00	1.00	0.00	0.00	0.75	1.50	0.00	0.00	0.00	0.00	0.00	0.73	0.00	0.00	0.00	2.13	0.77	0.00	323	--	--	--	--	--	--	--	--	--	--	--	--	--	--	--	--	--	--
c39694_g1	1.00	0.00	0.00	0.00	0.00	0.00	0.00	0.00	0.00	0.00	0.00	0.00	0.00	0.00	4.00	1.79	0.00	0.00	0.00	0.00	0.00	0.00	0.00	0.00	0.00	0.00	0.00	0.00	0.00	7.74	263	--	--	--	--	--	--	--	--	--	--	--	--	--	--	--	--	--	--
c168516_g1	0.00	0.00	0.00	0.00	0.00	0.00	0.00	0.00	0.00	0.00	0.00	0.00	0.00	0.00	0.00	0.00	0.00	0.00	0.00	0.00	0.00	0.00	0.00	0.00	0.00	0.00	0.00	0.00	0.00	0.00	214	--	--	--	--	--	--	--	--	--	--	--	--	--	--	--	--	--	--
c179502_g1	0.00	0.00	0.00	0.00	0.00	0.00	0.00	0.00	0.00	0.00	0.00	0.00	0.00	0.00	0.00	0.00	0.00	0.00	0.00	0.00	0.00	0.00	0.00	0.00	0.00	0.00	0.00	0.00	0.00	0.00	248	--	--	--	--	--	--	--	--	--	--	--	--	--	--	--	--	--	--
c174586_g1	0.00	0.00	1.00	0.00	1.00	1.00	0.00	1.00	2.00	0.00	1.00	2.00	0.00	0.00	0.00	0.00	0.00	0.33	0.00	0.36	0.35	0.00	0.39	0.64	0.00	0.33	0.72	0.00	0.00	0.00	430	--	--	--	--	--	--	--	--	--	--	--	--	--	--	--	--	--	--
c95815_g1	0.00	0.00	0.00	1.00	0.00	0.00	3.00	2.00	0.00	0.00	0.00	0.00	0.00	0.00	0.00	0.00	0.00	0.00	0.43	0.00	0.00	1.13	0.88	0.00	0.00	0.00	0.00	0.00	0.00	0.00	409	743784095	XP_010921570.1	161	1.7e-09	PREDICTED: GDSL esterase/lipase At1g09390 [Elaeis guineensis]	--	--	--	--	--	--	--	--	--	--	--	--	--
c95815_g2	145.00	141.00	144.00	175.00	112.00	151.00	170.00	114.00	97.00	131.00	152.00	175.00	119.00	156.00	202.00	11.23	9.63	9.83	12.49	8.07	10.83	11.60	9.32	6.18	9.10	9.65	12.17	8.15	11.05	14.86	1297	743877929	XP_010908052.1	1129	3.0e-121	PREDICTED: lysosomal beta glucosidase-like isoform X1 [Elaeis guineensis]	590585989	XM_007015519.1	65	4.25568e-23	Theobroma cacao Glycosyl hydrolase family protein (TCM_041165) mRNA, complete cds	K05349	bglX	beta-glucosidase	http://www.genome.jp/dbget-bin/www_bget?ko:K05349	A7LXU3	294	2.8e-25	Beta-glucosidase BoGH3B OS=Bacteroides ovatus (strain ATCC 8483 / DSM 1896 / JCM 5824 / NCTC 11153) GN=BACOVA_02659 PE=1 SV=1
c133664_g1	0.00	1.00	0.00	0.00	0.00	2.00	0.00	0.00	0.00	0.00	0.00	0.00	0.00	0.00	0.00	0.00	3.61	0.00	0.00	0.00	6.89	0.00	0.00	0.00	0.00	0.00	0.00	0.00	0.00	0.00	238	743800957	XP_010926205.1	131	2.9e-06	PREDICTED: uncharacterized protein LOC105048562 [Elaeis guineensis]	--	--	--	--	--	--	--	--	--	--	--	--	--
c110200_g1	1697.00	3218.00	2917.00	2932.00	1749.00	2368.00	2589.00	1892.00	2315.00	2082.00	2400.00	2530.00	2333.00	2478.00	1447.00	66.85	127.71	125.31	128.57	62.98	99.17	108.61	103.32	78.29	89.61	89.57	101.24	75.38	98.05	59.29	4716	743854996	XP_010941176.1	782	1.9e-80	PREDICTED: LOW QUALITY PROTEIN: protein LHY-like [Elaeis guineensis]	--	--	--	--	--	K12133	LHY	MYB-related transcription factor LHY	http://www.genome.jp/dbget-bin/www_bget?ko:K12133	Q6R0H1	403	2.3e-37	Protein LHY OS=Arabidopsis thaliana GN=LHY PE=1 SV=2
c161696_g1	0.00	0.00	0.00	1.00	0.00	0.00	0.00	0.00	0.00	0.00	0.00	0.00	0.00	0.00	0.00	0.00	0.00	0.00	7.24	0.00	0.00	0.00	0.00	0.00	0.00	0.00	0.00	0.00	0.00	0.00	224	--	--	--	--	--	--	--	--	--	--	--	--	--	--	--	--	--	--
c37024_g1	0.00	0.00	0.00	0.00	0.00	0.00	1.00	0.00	0.00	0.00	0.00	0.00	0.00	3.00	0.00	0.00	0.00	0.00	0.00	0.00	0.00	1.21	0.00	0.00	0.00	0.00	0.00	0.00	3.67	0.00	288	--	--	--	--	--	--	--	--	--	--	--	--	--	--	--	--	--	--
c98252_g1	106.00	239.00	208.00	217.00	77.00	287.00	108.00	123.00	243.00	391.00	722.00	141.00	145.00	250.00	592.00	6.19	13.45	11.69	13.47	4.50	17.48	6.09	8.16	13.08	22.57	38.70	8.19	8.18	14.94	34.84	1373	743926363	XP_011007343.1	1157	1.8e-124	PREDICTED: DNA-damage-repair/toleration protein DRT100-like [Populus euphratica]	134303530	EF469919.1	50	9.83604e-15	Helianthus annuus RFLP probe ZVG60 mRNA sequence	--	--	--	--	Q00874	989	7.6e-106	DNA-damage-repair/toleration protein DRT100 OS=Arabidopsis thaliana GN=DRT100 PE=2 SV=2
c150058_g1	0.00	0.00	0.00	0.00	0.00	0.00	0.00	0.00	0.00	0.00	2.00	0.00	0.00	0.00	0.00	0.00	0.00	0.00	0.00	0.00	0.00	0.00	0.00	0.00	0.00	25.86	0.00	0.00	0.00	0.00	210	--	--	--	--	--	--	--	--	--	--	--	--	--	--	--	--	--	--
c84560_g1	145.00	120.00	149.00	104.00	109.00	121.00	98.00	153.00	120.00	58.00	91.00	108.00	116.00	104.00	123.00	47.53	44.27	56.65	38.27	37.80	45.43	31.69	59.44	37.23	19.31	29.14	37.23	36.64	35.23	41.03	437	743774674	XP_010917699.1	298	2.3e-25	PREDICTED: mitochondrial import inner membrane translocase subunit TIM22-2-like [Elaeis guineensis]	326510910	AK360594.1	41	2.99289e-10	Hordeum vulgare subsp. vulgare mRNA for predicted protein, complete cds, clone: NIASHv1121K15	K17790	TIM22	mitochondrial import inner membrane translocase subunit TIM22	http://www.genome.jp/dbget-bin/www_bget?ko:K17790	Q6NKU9	211	4.0e-16	Mitochondrial import inner membrane translocase subunit TIM22-3 OS=Arabidopsis thaliana GN=TIM22-3 PE=2 SV=1
c73024_g1	0.00	3.00	3.00	1.00	1.00	3.00	5.00	4.00	2.00	1.00	2.00	8.00	2.00	5.00	1.00	0.00	0.49	0.49	0.17	0.16	0.51	0.80	0.73	0.30	0.16	0.30	1.32	0.31	0.83	0.17	651	--	--	--	--	--	--	--	--	--	--	--	--	--	--	--	--	--	--
c87242_g1	4.00	7.00	12.00	2.00	3.00	18.00	11.00	11.00	5.00	5.00	4.00	11.00	2.00	20.00	3.00	0.27	0.46	0.79	0.14	0.20	1.28	0.72	0.85	0.31	0.34	0.25	0.75	0.13	1.39	0.21	1212	--	--	--	--	--	--	--	--	--	--	--	--	--	--	--	--	--	--
c52760_g1	2.00	0.00	0.00	1.00	2.00	0.00	1.00	0.00	5.00	0.00	0.00	13.00	0.00	0.00	1.00	0.82	0.00	0.00	0.47	0.88	0.00	0.41	0.00	1.96	0.00	0.00	5.71	0.00	0.00	0.42	396	--	--	--	--	--	--	--	--	--	--	--	--	--	--	--	--	--	--
c91488_g1	8.00	10.00	24.00	21.00	9.00	29.00	16.00	13.00	18.00	36.00	14.00	24.00	38.00	17.00	8.00	3.62	10.67	10.79	16.89	6.43	16.65	10.40	8.59	11.81	20.09	6.37	11.72	33.25	12.62	3.70	381	--	--	--	--	--	--	--	--	--	--	--	--	--	--	--	--	--	--
c111615_g1	0.00	0.00	0.00	0.00	0.00	0.00	0.00	0.00	0.00	0.00	0.00	0.00	0.00	0.00	0.00	0.00	0.00	0.00	0.00	0.00	0.00	0.00	0.00	0.00	0.00	0.00	0.00	0.00	0.00	0.00	202	--	--	--	--	--	--	--	--	--	--	--	--	--	--	--	--	--	--
c152199_g1	0.00	0.00	8.00	14.00	0.00	0.00	0.00	0.00	0.00	0.00	0.00	0.00	0.00	0.00	1.00	0.00	0.00	1.77	3.48	0.00	0.00	0.00	0.00	0.00	0.00	0.00	0.00	0.00	0.00	0.23	528	--	--	--	--	--	--	--	--	--	--	--	--	--	--	--	--	--	--
c97715_g1	9.00	6.00	12.00	10.00	7.00	5.00	7.00	10.00	20.00	3.00	8.00	16.00	20.00	2.00	5.00	2.95	1.93	3.87	3.68	2.43	1.71	2.26	3.78	7.55	1.00	5.79	7.16	7.55	0.68	4.41	437	--	--	--	--	--	--	--	--	--	--	--	--	--	--	--	--	--	--
c72366_g1	1.00	3.00	1.00	0.00	2.00	2.00	0.00	1.00	2.00	0.00	4.00	2.00	3.00	2.00	3.00	0.54	1.62	0.54	0.00	1.19	1.12	0.00	0.63	1.04	0.00	2.22	1.19	1.56	1.12	1.66	357	--	--	--	--	--	--	--	--	--	--	--	--	--	--	--	--	--	--
c148101_g1	0.00	0.00	0.00	0.00	0.00	2.00	1.00	0.00	0.00	0.00	0.00	0.00	0.00	0.00	0.00	0.00	0.00	0.00	0.00	0.00	7.29	4.01	0.00	0.00	0.00	0.00	0.00	0.00	0.00	0.00	236	--	--	--	--	--	--	--	--	--	--	--	--	--	--	--	--	--	--
c168011_g1	2.00	0.00	0.00	0.00	1.00	0.00	0.00	0.00	0.00	0.00	0.00	0.00	2.00	0.00	2.00	0.83	0.00	0.00	0.00	0.45	0.00	0.00	0.00	0.00	0.00	0.00	0.00	0.80	0.00	0.84	395	--	--	--	--	--	--	--	--	--	--	--	--	--	--	--	--	--	--
c71689_g1	0.00	1.00	2.00	0.00	0.00	0.00	0.00	0.00	0.00	0.00	0.00	0.00	0.00	0.00	0.00	0.00	1.37	2.78	0.00	0.00	0.00	0.00	0.00	0.00	0.00	0.00	0.00	0.00	0.00	0.00	280	702489301	XP_010035361.1	219	2.1e-16	PREDICTED: paladin isoform X3 [Eucalyptus grandis]	--	--	--	--	--	--	--	--	--	--	--	--	--
c123325_g1	0.00	0.00	0.00	0.00	0.00	0.00	0.00	0.00	0.00	1.00	0.00	0.00	0.00	0.00	0.00	0.00	0.00	0.00	0.00	0.00	0.00	0.00	0.00	0.00	6.30	0.00	0.00	0.00	0.00	0.00	224	--	--	--	--	--	--	--	--	--	--	--	--	--	--	--	--	--	--
c171150_g1	0.00	0.00	0.00	0.00	0.00	1.00	0.00	0.00	0.00	2.00	0.00	0.00	0.00	0.00	0.00	0.00	0.00	0.00	0.00	0.00	0.75	0.00	0.00	0.00	1.53	0.00	0.00	0.00	0.00	0.00	325	--	--	--	--	--	--	--	--	--	--	--	--	--	--	--	--	--	--
c137620_g1	2.00	4.00	1.00	3.00	0.00	0.00	2.00	0.00	2.00	0.00	0.00	0.00	0.00	0.00	0.00	0.48	0.94	0.24	0.80	0.00	0.00	0.47	0.00	0.45	0.00	0.00	0.00	0.00	0.00	0.00	510	--	--	--	--	--	568999108	XM_006523701.1	510	0	PREDICTED: Mus musculus histocompatibility 2, T region locus 22 (H2-T22), transcript variant X3, mRNA	--	--	--	--	--	--	--	--
c104424_g4	3.00	3.00	2.00	1.00	1.00	3.00	1.00	1.00	1.00	6.00	1.00	4.00	0.00	2.00	1.00	1.11	1.09	0.73	0.42	0.39	1.16	0.37	0.43	0.35	4.74	0.36	1.57	0.00	0.77	0.38	414	--	--	--	--	--	--	--	--	--	--	--	--	--	--	--	--	--	--
c104424_g5	6.00	6.00	4.00	10.00	1.00	1.00	8.00	5.00	13.00	1.00	5.00	1.00	14.00	2.00	5.00	1.54	3.46	2.32	2.18	0.64	0.60	1.50	3.37	2.56	0.10	1.97	0.64	1.76	1.20	0.98	928	--	--	--	--	--	--	--	--	--	--	--	--	--	--	--	--	--	--
c94491_g1	39.00	42.00	22.00	24.00	13.00	44.00	25.00	37.00	12.00	41.00	36.00	33.00	41.00	22.00	19.00	3.70	3.91	2.16	2.41	1.23	4.25	2.30	4.47	1.02	4.28	3.32	3.31	4.02	2.18	1.90	967	672132653	XP_008789912.1	505	5.1e-49	PREDICTED: uncharacterized protein LOC103707268 [Phoenix dactylifera]	695006269	XM_009391344.1	133	4.97664e-61	PREDICTED: Musa acuminata subsp. malaccensis uncharacterized LOC103976142 (LOC103976142), mRNA	--	--	--	--	--	--	--	--
c104424_g3	0.00	1.00	0.00	0.00	1.00	0.00	0.00	0.00	3.00	0.00	1.00	1.00	2.00	0.00	0.00	0.00	0.21	0.00	0.00	0.23	0.00	0.00	0.00	3.15	0.00	0.21	0.22	0.42	0.00	0.00	538	--	--	--	--	--	--	--	--	--	--	--	--	--	--	--	--	--	--
c104424_g1	0.00	8.00	3.00	2.00	2.00	10.00	2.00	1.00	1.00	5.00	2.00	0.00	0.00	2.00	0.00	0.00	2.97	1.11	0.85	0.80	3.92	0.74	0.43	0.36	1.92	0.74	0.00	0.00	0.78	0.00	411	--	--	--	--	--	--	--	--	--	--	--	--	--	--	--	--	--	--
c105762_g4	3.00	3.00	2.00	4.00	2.00	0.00	8.00	1.00	0.00	8.00	1.00	0.00	6.00	2.00	3.00	0.76	0.75	0.50	1.12	0.36	0.00	1.99	0.29	0.00	2.05	0.24	0.00	1.47	0.52	0.77	612	--	--	--	--	--	--	--	--	--	--	--	--	--	--	--	--	--	--
c112501_g1	0.00	0.00	0.00	0.00	0.00	0.00	0.00	0.00	0.00	0.00	0.00	0.00	0.00	0.00	0.00	0.00	0.00	0.00	0.00	0.00	0.00	0.00	0.00	0.00	0.00	0.00	0.00	0.00	0.00	0.00	205	--	--	--	--	--	--	--	--	--	--	--	--	--	--	--	--	--	--
c127841_g1	0.00	0.00	1.00	0.00	0.00	0.00	0.00	1.00	0.00	0.00	0.00	0.00	0.00	0.00	0.00	0.00	0.00	1.68	0.00	0.00	0.00	0.00	1.90	0.00	0.00	0.00	0.00	0.00	0.00	0.00	270	--	--	--	--	--	--	--	--	--	--	--	--	--	--	--	--	--	--
c8926_g1	0.00	0.00	0.00	0.00	0.00	0.00	0.00	0.00	3.00	0.00	0.00	0.00	0.00	0.00	0.00	0.00	0.00	0.00	0.00	0.00	0.00	0.00	0.00	8.54	0.00	0.00	0.00	0.00	0.00	0.00	246	--	--	--	--	--	--	--	--	--	--	--	--	--	--	--	--	--	--
c98867_g1	5.00	5.00	4.00	4.00	3.00	11.00	1.00	12.00	7.00	19.00	12.00	6.00	7.00	4.00	5.00	0.28	0.27	0.22	0.24	0.17	0.65	0.05	0.78	0.37	1.07	0.63	0.34	0.38	0.23	0.29	1404	--	--	--	--	--	--	--	--	--	--	--	--	--	--	--	--	--	--
c89983_g3	5.00	12.00	0.00	16.00	8.00	0.00	0.00	0.00	1.00	1.00	10.00	13.00	0.00	0.00	2.00	2.22	6.89	0.00	11.07	4.78	0.00	0.00	0.00	0.70	0.42	6.25	9.71	0.00	0.00	1.19	396	--	--	--	--	--	--	--	--	--	--	--	--	--	--	--	--	--	--
c98911_g3	1.00	8.00	9.00	1.00	1.00	1.00	1.00	2.00	2.00	2.00	19.00	10.00	0.00	2.00	0.00	0.07	0.51	0.57	0.07	0.07	0.07	0.06	0.15	0.12	0.13	1.14	0.65	0.00	0.13	0.00	1249	--	--	--	--	--	--	--	--	--	--	--	--	--	--	--	--	--	--
c97390_g2	22.00	11.00	29.00	40.00	48.00	2.00	23.00	15.00	31.00	1.00	7.00	8.00	8.00	6.00	7.00	2.39	1.15	3.04	4.66	5.26	0.23	2.42	1.85	3.12	0.11	0.71	0.87	0.84	0.67	0.77	847	--	--	--	--	--	--	--	--	--	--	--	--	--	--	--	--	--	--
c97390_g3	1.00	0.00	2.00	3.00	0.00	0.00	2.00	2.00	6.00	0.00	10.00	5.00	6.00	1.00	4.00	0.54	0.00	0.49	1.18	0.00	0.00	1.07	0.58	2.54	0.00	5.18	1.30	3.09	0.26	1.02	499	--	--	--	--	--	--	--	--	--	--	--	--	--	--	--	--	--	--
c98911_g6	0.00	0.00	0.00	0.00	0.00	0.00	0.00	0.00	0.00	0.00	0.00	0.00	0.00	1.00	0.00	0.00	0.00	0.00	0.00	0.00	0.00	0.00	0.00	0.00	0.00	0.00	0.00	0.00	2.60	0.00	250	--	--	--	--	--	--	--	--	--	--	--	--	--	--	--	--	--	--
c98911_g7	2.00	11.00	1.00	0.00	1.00	8.00	2.00	0.00	0.00	6.00	8.00	17.00	3.00	5.00	4.00	0.17	0.88	0.08	0.00	0.08	0.69	0.16	0.00	0.00	0.50	0.61	1.41	0.24	0.43	0.34	1033	--	--	--	--	--	--	--	--	--	--	--	--	--	--	--	--	--	--
c98911_g4	0.00	0.00	0.00	0.00	0.00	0.00	0.00	0.00	0.00	0.00	0.00	0.00	0.00	0.00	0.00	0.00	0.00	0.00	0.00	0.00	0.00	0.00	0.00	0.00	0.00	0.00	0.00	0.00	0.00	0.00	243	--	--	--	--	--	--	--	--	--	--	--	--	--	--	--	--	--	--
c89983_g4	39.00	44.00	39.00	32.00	56.00	33.00	57.00	60.00	39.00	48.00	37.00	46.00	47.00	69.00	69.00	7.63	8.38	7.43	6.84	11.27	6.73	10.88	13.44	7.13	9.41	6.86	9.21	8.87	13.89	13.68	574	301087183	ADK60808.1	386	1.9e-35	hypothetical protein, partial [Arachis diogoi]	338826050	HQ183497.1	556	0	Chlorophytum rhizopendulum 16S ribosomal RNA (rrn16) gene, partial sequence; plastid	--	--	--	--	--	--	--	--
c149173_g1	0.00	2.00	0.00	0.00	0.00	0.00	2.00	0.00	0.00	0.00	0.00	1.00	0.00	2.00	0.00	0.00	0.78	0.00	0.00	0.00	0.00	0.79	0.00	0.00	0.00	0.00	0.42	0.00	0.82	0.00	402	--	--	--	--	--	--	--	--	--	--	--	--	--	--	--	--	--	--
c166477_g1	0.00	0.00	0.00	0.00	1.00	0.00	1.00	0.00	0.00	0.00	0.00	0.00	0.00	0.00	0.00	0.00	0.00	0.00	0.00	4.49	0.00	3.54	0.00	0.00	0.00	0.00	0.00	0.00	0.00	0.00	240	--	--	--	--	--	--	--	--	--	--	--	--	--	--	--	--	--	--
c167567_g1	0.00	0.00	0.00	0.00	0.00	0.00	0.00	0.00	0.00	3.00	0.00	0.00	0.00	0.00	0.00	0.00	0.00	0.00	0.00	0.00	0.00	0.00	0.00	0.00	13.82	0.00	0.00	0.00	0.00	0.00	233	--	--	--	--	--	--	--	--	--	--	--	--	--	--	--	--	--	--
c116865_g1	0.00	0.00	0.00	0.00	0.00	0.00	1.00	0.00	0.00	0.00	2.00	0.00	1.00	1.00	0.00	0.00	0.00	0.00	0.00	0.00	0.00	1.37	0.00	0.00	0.00	3.02	0.00	1.25	1.37	0.00	281	--	--	--	--	--	--	--	--	--	--	--	--	--	--	--	--	--	--
c117223_g1	0.00	0.00	0.00	0.00	0.00	0.00	0.00	0.00	0.00	0.00	0.00	0.00	0.00	0.00	0.00	0.00	0.00	0.00	0.00	0.00	0.00	0.00	0.00	0.00	0.00	0.00	0.00	0.00	0.00	0.00	209	--	--	--	--	--	--	--	--	--	--	--	--	--	--	--	--	--	--
c153871_g1	0.00	0.00	0.00	0.00	0.00	0.00	2.00	0.00	0.00	0.00	0.00	0.00	0.00	0.00	0.00	0.00	0.00	0.00	0.00	0.00	0.00	2.17	0.00	0.00	0.00	0.00	0.00	0.00	0.00	0.00	295	--	--	--	--	--	--	--	--	--	--	--	--	--	--	--	--	--	--
c87695_g1	9.00	51.00	28.00	5.00	1.00	42.00	12.00	9.00	16.00	12.00	36.00	10.00	70.00	53.00	110.00	1.48	8.12	4.45	0.89	0.17	7.18	1.91	1.69	2.44	1.96	5.55	1.67	11.07	8.92	18.24	640	--	--	--	--	--	--	--	--	--	--	--	--	--	--	--	--	--	--
c24823_g1	2.00	1.00	0.00	1.00	3.00	0.00	1.00	0.00	0.00	0.00	1.00	1.00	0.00	0.00	0.00	1.11	0.55	0.00	0.65	1.84	0.00	0.56	0.00	0.00	0.00	0.57	0.61	0.00	0.00	0.00	354	--	--	--	--	--	--	--	--	--	--	--	--	--	--	--	--	--	--
c8364_g1	0.00	1.00	0.00	0.00	1.00	0.00	1.00	0.00	0.00	0.00	15.00	1.00	1.00	1.00	3.00	0.00	0.16	0.00	0.00	0.16	0.00	0.16	0.00	0.00	0.00	2.26	0.16	0.16	0.17	0.49	648	--	--	--	--	--	--	--	--	--	--	--	--	--	--	--	--	--	--
c100511_g1	0.00	0.00	0.00	0.00	0.00	0.00	0.00	0.00	0.00	0.00	3.00	0.00	0.00	0.00	0.00	0.00	0.00	0.00	0.00	0.00	0.00	0.00	0.00	0.00	0.00	8.81	0.00	0.00	0.00	0.00	252	--	--	--	--	--	--	--	--	--	--	--	--	--	--	--	--	--	--
c100511_g3	1.00	2.00	15.00	0.00	1.00	10.00	9.00	7.00	0.00	26.00	0.00	12.00	1.00	18.00	5.00	0.09	0.17	1.28	0.00	0.09	0.92	0.77	0.71	0.00	2.28	0.00	1.06	0.09	1.63	0.45	985	--	--	--	--	--	--	--	--	--	--	--	--	--	--	--	--	--	--
c100511_g2	6.00	6.00	8.00	9.00	13.00	7.00	9.00	9.00	4.00	18.00	13.00	19.00	18.00	9.00	1.00	0.76	0.90	1.06	1.23	2.02	0.92	1.10	1.30	0.47	2.35	1.61	2.61	2.20	1.25	0.13	760	--	--	--	--	--	--	--	--	--	--	--	--	--	--	--	--	--	--
c96409_g2	0.00	0.00	0.00	0.00	0.00	0.00	0.00	0.00	0.00	0.00	0.00	0.00	0.00	0.00	0.00	0.00	0.00	0.00	0.00	0.00	0.00	0.00	0.00	0.00	0.00	0.00	0.00	0.00	0.00	0.00	374	--	--	--	--	--	--	--	--	--	--	--	--	--	--	--	--	--	--
c96409_g1	9.00	22.00	18.00	1.00	19.00	10.00	21.00	10.00	11.00	34.00	2.00	21.00	44.00	59.00	2.00	0.23	0.54	0.46	0.03	0.48	0.27	0.53	0.29	0.28	0.87	0.05	0.53	1.13	1.55	0.05	2852	--	--	--	--	--	--	--	--	--	--	--	--	--	--	--	--	--	--
c79430_g1	1.00	1.00	1.00	2.00	2.00	0.00	0.00	3.00	0.00	0.00	0.00	0.00	0.00	1.00	1.00	0.26	0.25	0.25	0.57	0.53	0.00	0.00	0.88	0.00	0.00	0.00	0.00	0.00	0.26	0.26	494	--	--	--	--	--	--	--	--	--	--	--	--	--	--	--	--	--	--
c93594_g2	129.00	35.03	49.04	106.00	188.00	58.02	51.00	50.01	108.05	21.01	34.01	82.08	15.00	25.01	70.00	4.73	1.24	1.73	4.11	6.86	2.22	1.80	2.08	3.64	0.76	1.14	2.98	0.53	0.94	2.58	2049	694373143	XP_009363775.1	273	8.6e-22	PREDICTED: 60S ribosomal protein L10-like isoform X1 [Pyrus x bretschneideri]	720074228	XM_010280649.1	90	8.60094e-37	PREDICTED: Nelumbo nucifera 60S ribosomal protein L10 (LOC104612975), mRNA	K02866	RP-L10e, RPL10	large subunit ribosomal protein L10e	http://www.genome.jp/dbget-bin/www_bget?ko:K02866	Q08770	260	3.9e-21	60S ribosomal protein L10-2 OS=Arabidopsis thaliana GN=RPL10B PE=2 SV=2
c93594_g3	6411.00	5532.97	6108.96	5985.00	5839.00	5108.98	6148.00	5600.99	6517.95	4768.99	7123.99	6820.92	5416.00	7599.99	8358.00	433.83	355.82	414.96	452.55	388.87	398.15	439.37	429.70	414.59	312.46	507.41	503.22	343.82	509.28	585.01	1571	586688927	XP_006842573.1	1115	1.5e-119	PREDICTED: 60S ribosomal protein L10 [Amborella trichopoda]>gi|548844659|gb|ERN04248.1| hypothetical protein AMTR_s00077p00151750 [Amborella trichopoda]	720074228	XM_010280649.1	320	9.13235e-165	PREDICTED: Nelumbo nucifera 60S ribosomal protein L10 (LOC104612975), mRNA	K02866	RP-L10e, RPL10	large subunit ribosomal protein L10e	http://www.genome.jp/dbget-bin/www_bget?ko:K02866	Q9SPB3	1097	2.6e-118	60S ribosomal protein L10 OS=Vitis riparia GN=RPL10 PE=2 SV=1
c165435_g1	0.00	0.00	0.00	0.00	0.00	0.00	0.00	0.00	0.00	0.00	0.00	0.00	0.00	0.00	0.00	0.00	0.00	0.00	0.00	0.00	0.00	0.00	0.00	0.00	0.00	0.00	0.00	0.00	0.00	0.00	208	--	--	--	--	--	--	--	--	--	--	--	--	--	--	--	--	--	--
c93594_g1	3.00	2.00	1.00	1.00	0.00	2.00	2.00	0.00	0.00	3.00	0.00	2.00	6.00	1.00	5.00	1.69	1.12	0.56	0.66	0.00	1.17	1.13	0.00	0.00	1.75	0.00	1.24	3.25	0.59	2.88	352	--	--	--	--	--	--	--	--	--	--	--	--	--	--	--	--	--	--
c137944_g1	0.00	0.00	0.00	0.00	0.00	0.00	0.00	0.00	0.00	0.00	0.00	0.00	0.00	0.00	0.00	0.00	0.00	0.00	0.00	0.00	0.00	0.00	0.00	0.00	0.00	0.00	0.00	0.00	0.00	0.00	268	--	--	--	--	--	--	--	--	--	--	--	--	--	--	--	--	--	--
c42392_g1	0.00	0.00	0.00	0.00	0.00	0.00	0.00	0.00	0.00	0.00	0.00	0.00	0.00	0.00	0.00	0.00	0.00	0.00	0.00	0.00	0.00	0.00	0.00	0.00	0.00	0.00	0.00	0.00	0.00	0.00	202	--	--	--	--	--	--	--	--	--	--	--	--	--	--	--	--	--	--
c131316_g1	0.00	0.00	1.00	0.00	0.00	0.00	0.00	3.00	0.00	0.00	1.00	0.00	2.00	0.00	0.00	0.00	0.00	0.67	0.00	0.00	0.00	0.00	2.33	0.00	0.00	0.70	0.00	1.27	0.00	0.00	334	--	--	--	--	--	--	--	--	--	--	--	--	--	--	--	--	--	--
c144984_g1	0.00	0.00	0.00	0.00	0.00	0.00	0.00	0.00	0.00	0.00	0.00	0.00	0.00	0.00	0.00	0.00	0.00	0.00	0.00	0.00	0.00	0.00	0.00	0.00	0.00	0.00	0.00	0.00	0.00	0.00	254	--	--	--	--	--	--	--	--	--	--	--	--	--	--	--	--	--	--
c108535_g1	62.00	46.00	62.00	24.00	28.00	178.00	64.00	28.00	54.00	75.00	129.00	70.00	94.00	100.00	36.00	4.20	2.40	3.08	1.38	1.45	12.89	3.95	1.68	2.74	3.85	6.06	3.54	6.06	6.81	1.95	1541	--	--	--	--	--	--	--	--	--	--	--	--	--	--	--	--	--	--
c30536_g1	0.00	1.00	0.00	0.00	0.00	0.00	1.00	1.00	0.00	1.00	0.00	0.00	0.00	3.00	0.00	0.00	1.28	0.00	0.00	0.00	0.00	1.30	1.48	0.00	1.35	0.00	0.00	0.00	3.92	0.00	284	--	--	--	--	--	--	--	--	--	--	--	--	--	--	--	--	--	--
c106112_g2	0.00	1.00	0.00	0.00	0.00	0.00	1.00	0.00	0.00	0.00	0.00	0.00	0.00	0.00	0.00	0.00	1.12	0.00	0.00	0.00	0.00	1.14	0.00	0.00	0.00	0.00	0.00	0.00	0.00	0.00	292	--	--	--	--	--	--	--	--	--	--	--	--	--	--	--	--	--	--
c167644_g1	0.00	0.00	6.00	8.00	0.00	0.00	1.00	2.00	0.00	0.00	0.00	0.00	1.00	1.00	0.00	0.00	0.00	2.66	4.10	0.00	0.00	0.44	1.04	0.00	0.00	0.00	0.00	0.43	0.46	0.00	383	--	--	--	--	--	--	--	--	--	--	--	--	--	--	--	--	--	--
c106112_g1	285.00	321.00	220.00	272.00	314.00	335.00	237.00	261.00	359.00	470.00	167.00	225.00	246.00	449.00	394.00	21.01	22.56	15.67	18.18	22.05	23.47	16.25	20.00	23.18	25.01	12.95	16.26	17.43	34.37	30.89	2763	743775315	XP_010918036.1	816	1.3e-84	PREDICTED: uncharacterized protein LOC105042494 [Elaeis guineensis]	719963087	XM_010250318.1	151	1.43325e-70	PREDICTED: Nelumbo nucifera uncharacterized LOC104591473 (LOC104591473), mRNA	--	--	--	--	--	--	--	--
c169451_g1	1.00	0.00	0.00	0.00	0.00	0.00	0.00	0.00	0.00	0.00	0.00	0.00	0.00	0.00	0.00	1.72	0.00	0.00	0.00	0.00	0.00	0.00	0.00	0.00	0.00	0.00	0.00	0.00	0.00	0.00	265	--	--	--	--	--	--	--	--	--	--	--	--	--	--	--	--	--	--
c117090_g1	0.00	0.00	0.00	0.00	0.00	0.00	0.00	0.00	0.00	0.00	0.00	0.00	4.00	0.00	0.00	0.00	0.00	0.00	0.00	0.00	0.00	0.00	0.00	0.00	0.00	0.00	0.00	3.80	0.00	0.00	299	--	--	--	--	--	--	--	--	--	--	--	--	--	--	--	--	--	--
c148131_g1	0.00	0.00	0.00	1.00	0.00	0.00	1.00	0.00	0.00	0.00	0.00	0.00	0.00	0.00	0.00	0.00	0.00	0.00	1.08	0.00	0.00	0.90	0.00	0.00	0.00	0.00	0.00	0.00	0.00	0.00	308	--	--	--	--	--	--	--	--	--	--	--	--	--	--	--	--	--	--
c39076_g1	2.00	0.00	0.00	2.00	0.00	2.00	0.00	1.00	4.00	6.00	1.00	3.00	2.00	0.00	2.00	0.34	0.00	0.00	0.37	0.00	0.35	0.00	0.19	0.63	1.01	0.16	0.52	0.33	0.00	0.34	628	--	--	--	--	--	--	--	--	--	--	--	--	--	--	--	--	--	--
c36951_g1	0.00	0.00	1.00	2.00	0.00	0.00	0.00	0.00	0.00	2.00	1.00	0.00	2.00	2.00	3.00	0.00	0.00	0.28	0.63	0.00	0.00	0.00	0.00	0.00	0.57	0.27	0.00	0.55	0.58	0.86	469	--	--	--	--	--	--	--	--	--	--	--	--	--	--	--	--	--	--
c110716_g1	0.00	0.00	0.00	0.00	0.00	0.00	0.00	0.00	0.00	13.00	0.00	0.00	0.00	0.00	0.00	0.00	0.00	0.00	0.00	0.00	0.00	0.00	0.00	0.00	2.44	0.00	0.00	0.00	0.00	0.00	589	--	--	--	--	--	--	--	--	--	--	--	--	--	--	--	--	--	--
c123735_g1	0.00	0.00	1.00	0.00	0.00	0.00	0.00	0.00	0.00	0.00	0.00	0.00	0.00	0.00	0.00	0.00	0.00	1.83	0.00	0.00	0.00	0.00	0.00	0.00	0.00	0.00	0.00	0.00	0.00	0.00	266	--	--	--	--	--	--	--	--	--	--	--	--	--	--	--	--	--	--
c173191_g1	0.00	2.00	0.00	0.00	0.00	0.00	0.00	0.00	2.00	0.00	0.00	1.00	0.00	0.00	1.00	0.00	0.59	0.00	0.00	0.00	0.00	0.00	0.00	0.57	0.00	0.00	0.31	0.00	0.00	0.31	455	--	--	--	--	--	--	--	--	--	--	--	--	--	--	--	--	--	--
c125365_g1	0.00	0.00	0.00	0.00	0.00	0.00	0.00	0.00	11.00	0.00	0.00	0.00	0.00	0.00	0.00	0.00	0.00	0.00	0.00	0.00	0.00	0.00	0.00	7.03	0.00	0.00	0.00	0.00	0.00	0.00	335	--	--	--	--	--	--	--	--	--	--	--	--	--	--	--	--	--	--
c97242_g5	0.00	0.00	0.00	0.00	0.00	0.00	0.00	0.00	2.00	0.00	0.00	0.00	0.00	2.00	0.00	0.00	0.00	0.00	0.00	0.00	0.00	0.00	0.00	2.23	0.00	0.00	0.00	0.00	2.34	0.00	291	--	--	--	--	--	--	--	--	--	--	--	--	--	--	--	--	--	--
c51847_g1	0.00	0.00	0.00	1.00	0.00	0.00	0.00	0.00	0.00	0.00	1.00	0.00	0.00	0.00	0.00	0.00	0.00	0.00	1.35	0.00	0.00	0.00	0.00	0.00	0.00	1.22	0.00	0.00	0.00	0.00	293	--	--	--	--	--	--	--	--	--	--	--	--	--	--	--	--	--	--
c8405_g1	2.00	6.00	3.00	3.00	0.00	0.00	2.00	4.00	4.00	2.00	5.00	0.00	0.00	1.00	2.00	0.30	0.89	0.44	0.49	0.00	0.00	0.30	0.70	0.57	0.30	0.71	0.00	0.00	0.16	0.31	671	--	--	--	--	--	--	--	--	--	--	--	--	--	--	--	--	--	--
c99395_g1	1.00	4.00	5.00	0.00	1.00	1.00	5.00	4.00	1.00	7.00	8.00	3.00	4.00	0.00	0.00	0.29	1.13	1.42	0.00	0.30	0.30	1.42	1.33	0.27	2.05	2.24	0.91	1.12	0.00	0.00	464	--	--	--	--	--	--	--	--	--	--	--	--	--	--	--	--	--	--
c99395_g3	0.00	0.00	0.00	0.00	0.00	0.00	0.00	0.00	0.00	0.00	0.00	0.00	0.00	0.00	0.00	0.00	0.00	0.00	0.00	0.00	0.00	0.00	0.00	0.00	0.00	0.00	0.00	0.00	0.00	0.00	240	--	--	--	--	--	--	--	--	--	--	--	--	--	--	--	--	--	--
c99395_g2	8.00	7.00	10.00	3.00	3.00	0.00	7.00	4.00	1.00	7.00	0.00	9.00	0.00	9.00	3.00	1.89	0.59	1.19	1.03	1.51	0.00	0.59	0.74	0.08	0.61	0.00	0.79	0.00	0.81	1.41	992	--	--	--	--	--	--	--	--	--	--	--	--	--	--	--	--	--	--
c99395_g5	0.00	1.00	0.00	4.00	1.00	3.00	1.00	0.00	4.00	18.00	0.00	1.00	5.00	2.00	0.00	0.00	0.56	0.00	2.62	0.62	1.74	0.56	0.00	2.16	10.43	0.00	0.61	2.68	1.16	0.00	353	--	--	--	--	--	--	--	--	--	--	--	--	--	--	--	--	--	--
c99395_g4	0.00	0.00	0.00	0.00	0.00	0.00	0.00	0.00	0.00	0.00	0.00	0.00	0.00	0.00	0.00	0.00	0.00	0.00	0.00	0.00	0.00	0.00	0.00	0.00	0.00	0.00	0.00	0.00	0.00	0.00	220	--	--	--	--	--	--	--	--	--	--	--	--	--	--	--	--	--	--
c99395_g6	3.00	4.00	2.00	7.00	5.00	4.00	5.00	0.00	2.00	0.00	2.00	6.00	1.00	0.00	1.00	0.85	1.12	0.56	2.21	1.49	1.19	1.40	0.00	0.54	0.00	0.55	1.78	0.27	0.00	0.29	468	--	--	--	--	--	--	--	--	--	--	--	--	--	--	--	--	--	--
c146472_g1	0.00	1.00	1.00	0.00	0.00	2.00	0.00	0.00	0.00	0.00	1.00	0.00	0.00	1.00	0.00	0.00	0.74	0.74	0.00	0.00	1.52	0.00	0.00	0.00	0.00	0.78	0.00	0.00	0.77	0.00	324	--	--	--	--	--	--	--	--	--	--	--	--	--	--	--	--	--	--
c67336_g1	34.00	47.00	47.00	35.00	19.00	6.00	44.00	64.00	54.00	17.00	43.00	36.00	11.00	35.00	36.00	17.24	23.75	23.81	20.64	10.59	3.17	22.34	37.79	26.38	8.92	22.22	19.92	5.37	18.46	18.70	365	--	--	--	--	--	--	--	--	--	--	--	--	--	--	--	--	--	--
c62546_g1	0.00	0.00	2.00	0.00	0.00	0.00	1.00	0.00	0.00	0.00	0.00	0.00	0.00	0.00	0.00	0.00	0.00	7.30	0.00	0.00	0.00	3.65	0.00	0.00	0.00	0.00	0.00	0.00	0.00	0.00	239	--	--	--	--	--	--	--	--	--	--	--	--	--	--	--	--	--	--
c8171_g1	0.00	1.00	0.00	0.00	0.00	3.00	0.00	0.00	0.00	0.00	0.00	0.00	0.00	0.00	0.00	0.00	11.87	0.00	0.00	0.00	32.21	0.00	0.00	0.00	0.00	0.00	0.00	0.00	0.00	0.00	206	--	--	--	--	--	--	--	--	--	--	--	--	--	--	--	--	--	--
c145040_g1	0.00	0.00	0.00	0.00	0.00	0.00	1.00	0.00	0.00	0.00	0.00	0.00	0.00	0.00	0.00	0.00	0.00	0.00	0.00	0.00	0.00	7.03	0.00	0.00	0.00	0.00	0.00	0.00	0.00	0.00	220	--	--	--	--	--	--	--	--	--	--	--	--	--	--	--	--	--	--
c102280_g1	19.00	19.00	25.00	8.00	1.00	12.00	1.00	6.00	21.00	0.00	24.00	3.00	21.00	3.00	33.00	28.13	29.59	39.66	15.48	1.90	18.59	1.59	10.77	32.09	0.00	42.58	5.50	30.20	4.75	52.07	273	--	--	--	--	--	--	--	--	--	--	--	--	--	--	--	--	--	--
c52940_g1	0.00	4.00	1.00	2.00	1.00	4.00	2.00	5.00	1.00	2.00	2.00	4.00	7.00	2.00	2.00	0.00	0.29	0.16	0.16	0.08	0.34	0.15	0.94	0.07	0.16	0.14	0.30	0.64	0.34	0.15	1114	--	--	--	--	--	--	--	--	--	--	--	--	--	--	--	--	--	--
c136734_g1	0.00	0.00	0.00	0.00	0.00	0.00	0.00	0.00	0.00	0.00	0.00	0.00	0.00	0.00	1.00	0.00	0.00	0.00	0.00	0.00	0.00	0.00	0.00	0.00	0.00	0.00	0.00	0.00	0.00	1.61	272	--	--	--	--	--	--	--	--	--	--	--	--	--	--	--	--	--	--
c108449_g1	7162.00	9722.95	10431.00	9794.00	10045.00	8208.00	11465.00	9608.65	9195.00	6315.00	11102.00	10254.00	8556.99	8745.00	7959.99	154.36	201.93	221.66	227.42	215.05	186.75	238.80	234.18	185.88	138.55	221.79	218.63	182.09	197.20	172.62	3516	695022538	XP_009398401.1	4071	0.0e+00	PREDICTED: plasma membrane ATPase 1 isoform X2 [Musa acuminata subsp. malaccensis]	672145466	XM_008798430.1	965	0	PREDICTED: Phoenix dactylifera plasma membrane ATPase 3 (LOC103712052), transcript variant X1, mRNA >gnl|BL_ORD_ID|20700571 PREDICTED: Phoenix dactylifera plasma membrane ATPase 3 (LOC103712052), transcript variant X2, mRNA	K01535	E3.6.3.6	H+-transporting ATPase	http://www.genome.jp/dbget-bin/www_bget?ko:K01535	Q9LV11	3943	0.0e+00	ATPase 11, plasma membrane-type OS=Arabidopsis thaliana GN=AHA11 PE=1 SV=1
c84496_g1	0.00	0.00	0.00	0.00	0.00	0.00	0.00	0.00	0.00	0.00	0.00	0.00	0.00	0.00	0.00	0.00	0.00	0.00	0.00	0.00	0.00	0.00	0.00	0.00	0.00	0.00	0.00	0.00	0.00	0.00	257	--	--	--	--	--	--	--	--	--	--	--	--	--	--	--	--	--	--
c87450_g1	73.00	60.00	74.00	93.00	50.00	96.00	105.00	89.00	128.00	79.00	114.00	107.00	118.00	91.00	96.00	13.49	10.48	14.34	19.53	9.87	18.92	17.79	19.56	23.21	15.87	20.08	21.06	22.81	18.32	20.51	673	672126096	XP_008786487.1	571	7.9e-57	PREDICTED: receptor-like protein kinase HSL1 [Phoenix dactylifera]	--	--	--	--	--	--	--	--	--	Q9M0G7	318	2.4e-28	Leucine-rich repeat receptor-like protein kinase PXL2 OS=Arabidopsis thaliana GN=PXL2 PE=2 SV=1
c131784_g1	0.00	0.00	0.00	0.00	0.00	0.00	0.00	0.00	0.00	0.00	0.00	0.00	0.00	0.00	0.00	0.00	0.00	0.00	0.00	0.00	0.00	0.00	0.00	0.00	0.00	0.00	0.00	0.00	0.00	0.00	229	--	--	--	--	--	--	--	--	--	--	--	--	--	--	--	--	--	--
c153112_g1	0.00	0.00	0.00	0.00	0.00	0.00	0.00	0.00	0.00	0.00	1.00	0.00	2.00	0.00	0.00	0.00	0.00	0.00	0.00	0.00	0.00	0.00	0.00	0.00	0.00	1.48	0.00	2.46	0.00	0.00	282	--	--	--	--	--	--	--	--	--	--	--	--	--	--	--	--	--	--
c136896_g1	0.00	2.00	0.00	0.00	0.00	0.00	1.00	0.00	0.00	0.00	2.00	0.00	0.00	0.00	1.00	0.00	0.78	0.00	0.00	0.00	0.00	0.39	0.00	0.00	0.00	0.79	0.00	0.00	0.00	0.40	402	--	--	--	--	--	--	--	--	--	--	--	--	--	--	--	--	--	--
c57065_g1	0.00	0.00	0.00	0.00	0.00	0.00	0.00	0.00	0.00	0.00	1.00	0.00	2.00	3.00	0.00	0.00	0.00	0.00	0.00	0.00	0.00	0.00	0.00	0.00	0.00	1.54	0.00	2.54	4.19	0.00	280	--	--	--	--	--	--	--	--	--	--	--	--	--	--	--	--	--	--
c123366_g1	0.00	1.00	0.00	1.00	1.00	0.00	1.00	0.00	0.00	0.00	1.00	1.00	1.00	0.00	0.00	0.00	0.57	0.00	0.67	0.63	0.00	0.57	0.00	0.00	0.00	0.59	0.63	0.55	0.00	0.00	351	--	--	--	--	--	--	--	--	--	--	--	--	--	--	--	--	--	--
c171921_g1	0.00	0.00	0.00	0.00	0.00	1.00	2.00	0.00	0.00	0.00	0.00	1.00	0.00	0.00	0.00	0.00	0.00	0.00	0.00	0.00	0.72	1.41	0.00	0.00	0.00	0.00	0.78	0.00	0.00	0.00	329	--	--	--	--	--	--	--	--	--	--	--	--	--	--	--	--	--	--
c173887_g1	0.00	0.00	0.00	1.00	0.00	0.00	0.00	0.00	0.00	0.00	0.00	0.00	1.00	0.00	1.00	0.00	0.00	0.00	3.27	0.00	0.00	0.00	0.00	0.00	0.00	0.00	0.00	2.35	0.00	2.63	250	695036627	XP_009405779.1	183	2.8e-12	PREDICTED: U3 small nucleolar RNA-associated protein 18 homolog [Musa acuminata subsp. malaccensis]	--	--	--	--	--	K14553	UTP18	U3 small nucleolar RNA-associated protein 18	http://www.genome.jp/dbget-bin/www_bget?ko:K14553	--	--	--	--
c123904_g1	0.00	1.00	0.00	0.00	0.00	0.00	0.00	0.00	0.00	0.00	0.00	0.00	0.00	0.00	0.00	0.00	0.57	0.00	0.00	0.00	0.00	0.00	0.00	0.00	0.00	0.00	0.00	0.00	0.00	0.00	351	--	--	--	--	--	--	--	--	--	--	--	--	--	--	--	--	--	--
c66831_g1	1.00	1.00	0.00	2.00	0.00	2.00	2.00	1.00	3.00	1.00	0.00	4.00	2.00	2.00	2.00	0.13	0.13	0.00	0.29	0.00	0.28	0.26	0.15	0.38	0.13	0.00	0.55	0.26	0.28	0.27	727	--	--	--	--	--	--	--	--	--	--	--	--	--	--	--	--	--	--
c66831_g2	5.00	7.00	0.00	5.00	6.00	3.00	8.00	5.00	0.00	1.00	3.00	17.00	2.00	3.00	1.00	0.50	0.68	0.00	0.54	0.61	0.31	0.78	0.57	0.00	0.10	0.28	1.71	0.19	0.31	0.10	898	--	--	--	--	--	--	--	--	--	--	--	--	--	--	--	--	--	--
c161711_g1	0.00	2.00	2.00	0.00	0.00	2.00	2.00	0.00	4.00	2.00	7.00	0.00	2.00	3.00	0.00	0.00	0.26	0.26	0.00	0.00	0.28	0.26	0.00	0.49	0.26	0.86	0.00	0.25	0.41	0.00	738	--	--	--	--	--	--	--	--	--	--	--	--	--	--	--	--	--	--
c154233_g1	0.00	0.00	1.00	0.00	0.00	0.00	0.00	0.00	0.00	0.00	0.00	0.00	0.00	0.00	0.00	0.00	0.00	1.19	0.00	0.00	0.00	0.00	0.00	0.00	0.00	0.00	0.00	0.00	0.00	0.00	289	--	--	--	--	--	--	--	--	--	--	--	--	--	--	--	--	--	--
c171895_g1	0.00	0.00	2.00	0.00	0.00	0.00	0.00	0.00	0.00	0.00	0.00	0.00	0.00	0.00	0.00	0.00	0.00	29.55	0.00	0.00	0.00	0.00	0.00	0.00	0.00	0.00	0.00	0.00	0.00	0.00	203	--	--	--	--	--	--	--	--	--	--	--	--	--	--	--	--	--	--
c79471_g1	25.00	20.00	12.00	11.00	18.00	9.00	8.00	5.00	6.00	9.00	12.00	6.00	13.00	14.00	32.00	5.74	4.48	2.69	2.78	4.28	2.15	1.80	1.32	1.29	2.08	2.63	1.42	2.88	3.31	7.44	524	--	--	--	--	--	--	--	--	--	--	--	--	--	--	--	--	--	--
c10786_g1	3.00	2.00	5.00	0.00	2.00	1.00	0.00	2.00	2.00	0.00	5.00	2.00	0.00	3.00	1.00	0.50	0.32	0.81	0.00	0.34	0.17	0.00	0.38	0.31	0.00	0.78	0.34	0.00	0.51	0.17	633	--	--	--	--	--	--	--	--	--	--	--	--	--	--	--	--	--	--
c147718_g1	0.00	0.00	0.00	0.00	0.00	0.00	1.00	0.00	0.00	0.00	0.00	1.00	0.00	0.00	0.00	0.00	0.00	0.00	0.00	0.00	0.00	5.23	0.00	0.00	0.00	0.00	6.07	0.00	0.00	0.00	228	--	--	--	--	--	--	--	--	--	--	--	--	--	--	--	--	--	--
c74950_g1	0.00	0.00	0.00	0.00	1.00	0.00	0.00	0.00	0.00	0.00	0.00	1.00	1.00	0.00	0.00	0.00	0.00	0.00	0.00	9.21	0.00	0.00	0.00	0.00	0.00	0.00	8.11	5.89	0.00	0.00	220	--	--	--	--	--	--	--	--	--	--	--	--	--	--	--	--	--	--
c110081_g1	0.00	0.00	0.00	0.00	0.00	0.00	0.00	0.00	0.00	0.00	0.00	0.00	0.00	0.00	0.00	0.00	0.00	0.00	0.00	0.00	0.00	0.00	0.00	0.00	0.00	0.00	0.00	0.00	0.00	0.00	232	--	--	--	--	--	--	--	--	--	--	--	--	--	--	--	--	--	--
c110081_g2	1463.00	1839.00	1567.00	2800.00	1526.00	1170.00	1584.00	1769.00	2001.00	660.00	1648.00	929.00	1021.00	1510.00	1425.00	23.86	25.56	22.21	38.26	19.60	15.83	19.74	26.00	23.81	8.42	19.41	11.87	12.79	20.01	18.59	5363	743768332	XP_010914443.1	5071	0.0e+00	PREDICTED: ABC transporter C family member 14-like [Elaeis guineensis]>gi|743768334|ref|XP_010914444.1| PREDICTED: ABC transporter C family member 14-like [Elaeis guineensis]	672184582	XR_606633.1	931	0	PREDICTED: Phoenix dactylifera ABC transporter C family member 14-like (LOC103723467), transcript variant X3, misc_RNA	--	--	--	--	Q9LZJ5	4386	0.0e+00	ABC transporter C family member 14 OS=Arabidopsis thaliana GN=ABCC14 PE=1 SV=1
c85325_g1	15.00	32.00	22.00	24.00	0.00	2.00	0.00	10.00	4.00	4.00	5.00	2.00	0.00	0.00	7.00	0.79	1.62	1.11	1.34	0.00	0.11	0.00	0.60	0.19	0.21	0.24	0.10	0.00	0.00	0.37	1502	--	--	--	--	--	--	--	--	--	--	--	--	--	--	--	--	--	--
c146106_g1	0.00	0.00	0.00	0.00	0.00	0.00	1.00	0.00	0.00	0.00	0.00	0.00	0.00	0.00	0.00	0.00	0.00	0.00	0.00	0.00	0.00	12.28	0.00	0.00	0.00	0.00	0.00	0.00	0.00	0.00	207	--	--	--	--	--	--	--	--	--	--	--	--	--	--	--	--	--	--
c88946_g1	44.00	11.00	42.00	15.00	43.00	44.00	21.00	30.00	34.00	21.00	26.00	34.00	11.00	9.00	28.00	2.86	0.69	2.63	1.04	2.80	2.98	1.32	2.22	2.04	1.35	1.55	2.20	0.69	0.60	1.83	1258	--	--	--	--	--	--	--	--	--	--	--	--	--	--	--	--	--	--
c51956_g1	1.00	0.00	2.00	0.00	0.00	1.00	0.00	4.00	0.00	3.00	1.00	0.00	0.00	0.00	4.00	0.22	0.00	0.44	0.00	0.00	0.23	0.00	1.03	0.00	0.68	0.21	0.00	0.00	0.00	0.91	531	--	--	--	--	--	--	--	--	--	--	--	--	--	--	--	--	--	--
c72777_g1	1.00	0.00	0.00	0.00	0.00	0.00	0.00	0.00	0.00	0.00	0.00	0.00	0.00	0.00	0.00	10.45	0.00	0.00	0.00	0.00	0.00	0.00	0.00	0.00	0.00	0.00	0.00	0.00	0.00	0.00	205	--	--	--	--	--	--	--	--	--	--	--	--	--	--	--	--	--	--
c62816_g1	9.00	1.00	6.00	0.00	2.00	12.00	11.00	2.00	5.00	1.00	4.00	6.00	5.00	8.00	6.00	0.49	0.07	0.28	0.00	0.14	0.73	0.52	0.16	0.23	0.07	0.19	0.35	0.27	0.40	0.30	1593	--	--	--	--	--	--	--	--	--	--	--	--	--	--	--	--	--	--
c76233_g3	6.00	1.00	5.00	2.00	4.00	4.00	3.00	1.00	5.00	5.00	8.00	4.00	4.00	2.00	2.00	1.09	0.18	0.89	0.40	0.75	0.76	0.53	0.21	0.85	0.91	1.38	0.74	0.70	0.37	0.37	599	--	--	--	--	--	--	--	--	--	--	--	--	--	--	--	--	--	--
c76233_g2	1.00	0.00	2.00	0.00	0.00	0.00	0.00	0.00	7.00	0.00	8.00	4.00	1.00	2.00	0.00	0.21	0.00	0.42	0.00	0.00	0.00	0.00	0.00	1.40	0.00	1.63	0.88	0.21	0.44	0.00	545	--	--	--	--	--	--	--	--	--	--	--	--	--	--	--	--	--	--
c76233_g1	0.00	1.00	4.00	1.00	2.00	0.00	1.00	2.00	0.00	0.00	1.00	1.00	0.00	0.00	0.00	0.00	0.16	0.64	0.18	0.33	0.00	0.16	0.37	0.00	0.00	0.15	0.17	0.00	0.00	0.00	640	--	--	--	--	--	--	--	--	--	--	--	--	--	--	--	--	--	--
c158396_g1	1.00	1.00	5.00	1.00	1.00	1.00	2.00	3.00	4.00	4.00	5.00	0.00	2.00	8.00	6.00	0.09	0.08	0.42	0.09	0.09	0.09	0.17	0.29	0.32	0.34	0.40	0.00	0.17	0.71	0.52	1006	731388678	XP_010649700.1	289	5.9e-24	PREDICTED: F-box protein At5g03100-like [Vitis vinifera]>gi|297736820|emb|CBI26021.3| unnamed protein product [Vitis vinifera]	--	--	--	--	--	--	--	--	--	Q9FNJ1	149	1.4e-08	F-box/FBD/LRR-repeat protein At5g22700 OS=Arabidopsis thaliana GN=At5g22700 PE=2 SV=2
c114434_g1	0.00	0.00	0.00	0.00	7.00	0.00	0.00	0.00	0.00	0.00	0.00	0.00	0.00	0.00	0.00	0.00	0.00	0.00	0.00	3.44	0.00	0.00	0.00	0.00	0.00	0.00	0.00	0.00	0.00	0.00	381	--	--	--	--	--	--	--	--	--	--	--	--	--	--	--	--	--	--
c42974_g1	0.00	0.00	0.00	1.00	0.00	0.00	0.00	0.00	0.00	0.00	0.00	2.00	0.00	1.00	0.00	0.00	0.00	0.00	0.86	0.00	0.00	0.00	0.00	0.00	0.00	0.00	1.62	0.00	0.75	0.00	326	--	--	--	--	--	--	--	--	--	--	--	--	--	--	--	--	--	--
c124220_g1	0.00	0.00	1.00	1.00	1.00	0.00	0.00	1.00	0.00	0.00	0.00	0.00	0.00	0.00	0.00	0.00	0.00	0.60	0.71	0.67	0.00	0.00	0.70	0.00	0.00	0.00	0.00	0.00	0.00	0.00	345	--	--	--	--	--	--	--	--	--	--	--	--	--	--	--	--	--	--
c91719_g1	2.00	8.00	6.00	0.00	0.00	2.00	5.00	0.00	4.00	3.00	1.00	5.00	6.00	2.00	6.00	0.23	0.89	0.67	0.00	0.00	0.24	0.56	0.00	0.43	0.34	0.11	0.58	0.67	0.24	0.70	812	--	--	--	--	--	--	--	--	--	--	--	--	--	--	--	--	--	--
c131668_g1	0.00	0.00	0.00	0.00	1.00	0.00	0.00	0.00	0.00	0.00	0.00	0.00	0.00	0.00	0.00	0.00	0.00	0.00	0.00	3.24	0.00	0.00	0.00	0.00	0.00	0.00	0.00	0.00	0.00	0.00	251	--	--	--	--	--	--	--	--	--	--	--	--	--	--	--	--	--	--
c91719_g3	8.00	11.00	8.00	5.00	4.00	6.00	13.00	5.00	12.00	4.00	22.00	13.00	10.00	14.00	4.00	0.94	1.82	1.24	0.44	0.33	0.89	1.74	0.47	1.78	0.34	3.46	1.76	1.53	1.18	0.33	1042	848900023	XP_012850159.1	209	1.2e-14	PREDICTED: uncharacterized protein LOC105969935 [Erythranthe guttatus]	--	--	--	--	--	--	--	--	--	Q8W486	131	1.8e-06	Uncharacterized protein At1g04910 OS=Arabidopsis thaliana GN=At1g04910 PE=2 SV=1
c28535_g2	29.00	1.00	0.00	93.00	75.00	0.00	0.00	29.00	76.00	156.00	136.00	0.00	109.00	184.00	57.00	2.51	0.08	0.00	8.61	6.53	0.00	0.00	2.86	6.08	13.40	10.88	0.00	9.11	16.33	4.98	1002	--	--	--	--	--	--	--	--	--	--	--	--	--	--	--	--	--	--
c99258_g8	2.00	0.00	0.00	0.00	0.00	0.00	0.00	0.00	0.00	0.00	0.00	0.00	0.00	0.00	0.00	14.96	0.00	0.00	0.00	0.00	0.00	0.00	0.00	0.00	0.00	0.00	0.00	0.00	0.00	0.00	213	--	--	--	--	--	--	--	--	--	--	--	--	--	--	--	--	--	--
c99258_g5	6.00	16.00	14.00	8.00	2.00	0.00	0.00	5.00	0.00	9.00	21.00	3.00	1.00	1.00	3.00	0.30	0.79	0.68	0.39	0.10	0.00	0.00	0.28	0.00	0.42	0.98	0.16	0.04	0.05	0.16	1689	--	--	--	--	--	--	--	--	--	--	--	--	--	--	--	--	--	--
c99258_g4	2.00	4.00	2.00	4.00	1.00	1.00	0.00	0.00	0.00	3.00	0.00	0.00	4.00	2.00	1.00	0.51	1.01	0.50	1.14	0.27	0.27	0.00	0.00	0.00	0.78	0.00	0.00	0.99	0.53	0.26	493	--	--	--	--	--	--	--	--	--	--	--	--	--	--	--	--	--	--
c99258_g7	0.00	3.00	0.00	0.00	1.00	0.00	0.00	0.00	0.00	8.00	0.00	0.00	0.00	6.00	0.00	0.00	11.86	0.00	0.00	5.28	0.00	0.00	0.00	0.00	34.54	0.00	0.00	0.00	23.54	0.00	235	--	--	--	--	--	--	--	--	--	--	--	--	--	--	--	--	--	--
c99258_g6	4.00	5.00	0.00	0.00	5.00	0.00	3.00	10.00	0.00	74.00	5.00	0.00	0.00	7.00	0.00	0.88	1.07	0.00	0.00	1.13	0.00	0.64	2.51	0.00	16.27	1.04	0.00	0.00	1.58	0.00	538	--	--	--	--	--	--	--	--	--	--	--	--	--	--	--	--	--	--
c99258_g1	0.00	1.00	0.00	0.00	0.00	0.00	1.00	0.00	2.00	2.00	0.00	4.00	3.00	5.00	0.00	0.00	0.34	0.00	0.00	0.00	0.00	0.34	0.00	0.66	0.71	0.00	1.46	1.00	1.79	0.00	426	--	--	--	--	--	--	--	--	--	--	--	--	--	--	--	--	--	--
c99258_g3	21.00	34.00	30.00	31.00	27.00	27.00	47.00	24.00	41.00	34.00	25.00	21.00	52.00	64.00	30.00	0.99	1.53	1.35	1.55	1.26	1.32	2.13	1.28	1.77	1.58	1.07	0.98	2.35	3.07	1.42	1655	--	--	--	--	--	--	--	--	--	--	--	--	--	--	--	--	--	--
c119141_g1	0.00	0.00	0.00	0.00	0.00	0.00	0.00	0.00	0.00	0.00	2.00	0.00	1.00	0.00	0.00	0.00	0.00	0.00	0.00	0.00	0.00	0.00	0.00	0.00	0.00	1.88	0.00	0.83	0.00	0.00	310	--	--	--	--	--	--	--	--	--	--	--	--	--	--	--	--	--	--
c114154_g1	0.00	0.00	0.00	0.00	0.00	0.00	0.00	3.00	0.00	0.00	0.00	0.00	0.00	0.00	0.00	0.00	0.00	0.00	0.00	0.00	0.00	0.00	2.47	0.00	0.00	0.00	0.00	0.00	0.00	0.00	328	--	--	--	--	--	--	--	--	--	--	--	--	--	--	--	--	--	--
c74137_g1	0.00	3.00	11.00	0.00	2.00	0.00	0.00	4.00	2.00	6.00	1.00	4.00	0.00	11.00	1.00	0.00	0.49	1.80	0.00	0.34	0.00	0.00	0.77	0.31	1.01	0.16	0.69	0.00	1.90	0.17	629	--	--	--	--	--	--	--	--	--	--	--	--	--	--	--	--	--	--
c77429_g1	10.00	5.00	14.00	5.00	19.00	5.00	5.00	4.00	1.00	4.00	11.00	11.00	0.00	14.00	4.00	7.08	3.58	10.07	4.27	15.40	3.69	3.60	3.33	0.69	2.99	8.29	8.82	0.00	10.38	2.93	327	--	--	--	--	--	--	--	--	--	--	--	--	--	--	--	--	--	--
c161233_g1	0.00	0.00	0.00	0.00	0.00	0.00	0.00	2.00	0.00	0.00	0.00	0.00	1.00	0.00	0.00	0.00	0.00	0.00	0.00	0.00	0.00	0.00	3.33	0.00	0.00	0.00	0.00	1.34	0.00	0.00	277	--	--	--	--	--	--	--	--	--	--	--	--	--	--	--	--	--	--
c48941_g1	0.00	3.00	0.00	1.00	1.00	0.00	0.00	0.00	0.00	1.00	0.00	0.00	6.00	5.00	0.00	0.00	0.86	0.00	0.33	6.76	0.00	0.00	0.00	0.00	0.30	0.00	0.00	1.70	1.51	0.00	461	--	--	--	--	--	--	--	--	--	--	--	--	--	--	--	--	--	--
c125010_g1	0.00	0.00	0.00	0.00	0.00	0.00	0.00	0.00	0.00	0.00	0.00	1.00	0.00	0.00	0.00	0.00	0.00	0.00	0.00	0.00	0.00	0.00	0.00	0.00	0.00	0.00	4.01	0.00	0.00	0.00	241	--	--	--	--	--	--	--	--	--	--	--	--	--	--	--	--	--	--
c4128_g1	5.00	0.00	5.00	2.00	2.00	1.00	0.00	0.00	0.00	0.00	0.00	1.00	0.00	0.00	0.00	2.44	0.00	2.44	1.13	1.07	0.51	0.00	0.00	0.00	0.00	0.00	0.53	0.00	0.00	0.00	370	--	--	--	--	--	--	--	--	--	--	--	--	--	--	--	--	--	--
c135229_g1	0.00	0.00	0.00	2.00	0.00	0.00	2.00	0.00	0.00	0.00	1.00	0.00	0.00	0.00	0.00	0.00	0.00	0.00	5.63	0.00	0.00	4.60	0.00	0.00	0.00	2.64	0.00	0.00	0.00	0.00	256	--	--	--	--	--	--	--	--	--	--	--	--	--	--	--	--	--	--
c92703_g1	3.00	1.00	0.00	5.00	6.00	3.00	3.00	4.00	18.00	2.00	1.00	3.00	4.00	2.00	5.00	0.22	0.07	0.00	0.38	0.43	0.22	0.21	0.33	1.19	0.14	0.07	0.21	0.28	0.15	0.36	1160	--	--	--	--	--	--	--	--	--	--	--	--	--	--	--	--	--	--
c92703_g3	2.00	0.00	3.00	3.00	8.00	2.00	8.00	3.00	4.00	3.00	7.00	1.00	3.00	1.00	33.00	0.68	0.00	1.00	1.14	2.86	0.70	2.67	1.17	1.28	1.03	2.32	0.36	0.98	0.35	11.35	431	--	--	--	--	--	--	--	--	--	--	--	--	--	--	--	--	--	--
c53158_g1	0.00	0.00	0.00	0.00	0.00	4.00	0.00	0.00	0.00	0.00	0.00	0.00	1.00	2.00	0.00	0.00	0.00	0.00	0.00	0.00	15.95	0.00	0.00	0.00	0.00	0.00	0.00	3.78	8.34	0.00	233	--	--	--	--	--	--	--	--	--	--	--	--	--	--	--	--	--	--
c100623_g5	0.00	2.00	2.00	1.00	2.00	3.00	6.00	1.00	0.00	1.00	2.00	12.00	2.00	2.00	0.00	0.00	0.32	0.32	0.18	0.33	0.51	0.95	0.19	0.00	0.16	0.31	1.99	0.31	0.34	0.00	642	--	--	--	--	--	--	--	--	--	--	--	--	--	--	--	--	--	--
c100623_g4	1.00	1.00	0.00	1.00	3.00	0.00	0.00	0.00	0.00	0.00	1.00	0.00	0.00	0.00	0.00	0.24	0.23	0.00	0.26	0.73	0.00	0.00	0.00	0.00	0.00	0.23	0.00	0.00	0.00	0.00	516	--	--	--	--	--	--	--	--	--	--	--	--	--	--	--	--	--	--
c46569_g1	1.00	0.00	0.00	0.00	0.00	0.00	0.00	0.00	0.00	0.00	0.00	0.00	0.00	0.00	0.00	5.56	0.00	0.00	0.00	0.00	0.00	0.00	0.00	0.00	0.00	0.00	0.00	0.00	0.00	0.00	221	--	--	--	--	--	--	--	--	--	--	--	--	--	--	--	--	--	--
c100623_g1	6.00	6.00	16.00	10.00	2.00	0.00	0.00	25.00	1.00	0.00	21.00	21.00	0.00	0.00	0.00	0.27	0.26	0.70	0.48	0.09	0.00	0.00	1.29	0.04	0.00	0.87	0.94	0.00	0.00	0.00	1701	672194834	XP_008776390.1	248	5.7e-19	PREDICTED: uncharacterized protein LOC103696510 [Phoenix dactylifera]	--	--	--	--	--	--	--	--	--	--	--	--	--
c100623_g3	22.00	21.00	30.00	35.00	24.00	43.00	61.00	30.00	12.00	17.00	30.00	11.00	33.00	82.00	9.00	1.70	0.87	1.50	1.91	2.09	2.01	2.60	1.42	0.61	0.94	1.15	1.00	1.96	3.53	0.87	1963	--	--	--	--	--	--	--	--	--	--	--	--	--	--	--	--	--	--
c100623_g2	53.00	16.00	227.00	97.00	20.00	9.00	18.00	0.00	3.00	18.00	27.00	2.00	38.00	0.00	0.00	8.44	2.21	30.34	14.64	4.14	2.05	2.30	0.00	0.61	3.94	3.99	0.27	4.91	0.00	0.00	740	--	--	--	--	--	--	--	--	--	--	--	--	--	--	--	--	--	--
c149339_g1	0.00	0.00	0.00	0.00	0.00	0.00	0.00	0.00	0.00	0.00	0.00	0.00	2.00	0.00	0.00	0.00	0.00	0.00	0.00	0.00	0.00	0.00	0.00	0.00	0.00	0.00	0.00	5.35	0.00	0.00	245	697133796	XP_009620943.1	160	1.3e-09	PREDICTED: uncharacterized protein LOC104112663 [Nicotiana tomentosiformis]	--	--	--	--	--	--	--	--	--	--	--	--	--
c62674_g1	4.00	1.00	1.00	3.00	1.00	0.00	0.00	0.00	3.00	1.00	0.00	0.00	1.00	1.00	0.00	1.49	0.37	0.37	1.27	0.40	0.00	0.00	0.00	1.07	0.38	0.00	0.00	0.36	0.39	0.00	412	--	--	--	--	--	--	--	--	--	--	--	--	--	--	--	--	--	--
c87121_g1	204.00	115.00	115.00	121.00	170.00	58.00	84.00	94.00	86.00	76.00	172.00	81.00	98.00	159.00	36.00	10.55	5.84	5.86	6.55	8.81	3.18	4.39	5.52	4.19	3.94	8.40	4.20	4.94	8.75	1.95	1576	672161434	XP_008800532.1	366	1.1e-32	PREDICTED: uncharacterized protein LOC103714872 [Phoenix dactylifera]	--	--	--	--	--	K05715	2PGK	2-phosphoglycerate kinase	http://www.genome.jp/dbget-bin/www_bget?ko:K05715	Q93ZS1	325	8.7e-29	P-loop NTPase domain-containing protein LPA1 homolog 2 OS=Arabidopsis thaliana GN=At3g45090 PE=2 SV=1
c87121_g2	291.00	510.00	331.00	265.00	322.00	327.00	216.00	384.00	312.00	216.00	549.00	447.00	285.00	275.00	241.00	31.55	58.80	38.38	31.85	37.84	38.35	25.09	50.90	34.47	25.13	57.73	52.98	32.49	32.38	27.70	1037	672161434	XP_008800532.1	619	3.3e-62	PREDICTED: uncharacterized protein LOC103714872 [Phoenix dactylifera]	743825685	XM_010934786.1	117	4.19476e-52	PREDICTED: Elaeis guineensis uncharacterized protein DDB_G0273453/DDB_G0273565-like (LOC105053570), transcript variant X3, mRNA	K05715	2PGK	2-phosphoglycerate kinase	http://www.genome.jp/dbget-bin/www_bget?ko:K05715	Q93ZS1	566	6.5e-57	P-loop NTPase domain-containing protein LPA1 homolog 2 OS=Arabidopsis thaliana GN=At3g45090 PE=2 SV=1
c44620_g1	0.00	6.00	3.00	5.00	0.00	2.00	3.00	0.00	4.00	1.00	9.00	2.00	7.00	19.00	16.00	0.00	0.44	0.22	0.41	0.00	0.16	0.22	0.00	0.28	0.08	0.63	0.15	0.52	1.48	1.23	1106	--	--	--	--	--	--	--	--	--	--	--	--	--	--	--	--	--	--
c37520_g1	0.00	0.00	0.00	0.00	0.00	0.00	0.00	0.00	0.00	0.00	0.00	0.00	0.00	0.00	0.00	0.00	0.00	0.00	0.00	0.00	0.00	0.00	0.00	0.00	0.00	0.00	0.00	0.00	0.00	0.00	231	--	--	--	--	--	--	--	--	--	--	--	--	--	--	--	--	--	--
c155767_g1	0.00	0.00	0.00	0.00	0.00	0.00	0.00	0.00	0.00	0.00	0.00	0.00	0.00	0.00	0.00	0.00	0.00	0.00	0.00	0.00	0.00	0.00	0.00	0.00	0.00	0.00	0.00	0.00	0.00	0.00	207	147863526	CAN81927.1	214	6.1e-16	hypothetical protein VITISV_025281 [Vitis vinifera]	--	--	--	--	--	--	--	--	--	--	--	--	--
c100609_g1	1.00	35.00	18.00	5.00	7.00	29.00	15.00	0.00	36.00	35.00	0.00	19.00	33.00	24.00	1.00	1.06	7.34	2.42	2.80	1.62	5.50	4.02	0.00	6.53	7.58	0.00	1.51	7.12	8.90	0.09	1083	--	--	--	--	--	--	--	--	--	--	--	--	--	--	--	--	--	--
c96781_g2	2.00	0.00	0.00	0.00	0.00	1.00	1.00	1.00	1.00	1.00	2.00	0.00	1.00	0.00	1.00	0.56	0.00	0.00	0.00	0.00	0.29	0.27	0.32	0.26	0.28	0.54	0.00	0.27	0.00	0.28	472	672198915	XP_008777471.1	142	3.1e-07	PREDICTED: uncharacterized protein LOC103697399, partial [Phoenix dactylifera]	--	--	--	--	--	--	--	--	--	--	--	--	--
c96781_g1	94.00	115.00	88.00	93.00	75.00	98.00	97.00	80.00	81.00	83.00	74.00	112.00	132.00	149.00	174.00	6.62	7.87	5.94	6.94	5.28	7.48	10.39	6.54	6.16	7.31	4.85	8.00	10.03	10.67	18.64	1193	695005122	XP_009388998.1	1002	1.5e-106	PREDICTED: uncharacterized protein LOC103975688 [Musa acuminata subsp. malaccensis]	645215177	XM_008222915.1	121	2.89328e-54	PREDICTED: Prunus mume uncharacterized LOC103321114 (LOC103321114), mRNA	--	--	--	--	--	--	--	--
c100609_g2	0.00	16.00	10.00	3.00	0.00	9.00	5.00	0.00	2.00	9.00	0.00	4.00	11.00	5.00	0.00	0.00	3.07	1.99	0.63	0.00	1.92	1.00	0.00	0.38	1.85	0.00	0.80	2.17	1.05	0.00	610	--	--	--	--	--	--	--	--	--	--	--	--	--	--	--	--	--	--
c100609_g5	0.00	2.00	0.00	0.00	0.00	1.00	1.00	0.00	0.00	2.00	0.00	0.00	2.00	1.00	0.00	0.00	1.53	0.00	0.00	0.00	0.79	0.77	0.00	0.00	1.60	0.00	0.00	1.45	0.79	0.00	321	--	--	--	--	--	--	--	--	--	--	--	--	--	--	--	--	--	--
c100609_g4	0.00	5.00	0.00	0.00	0.00	0.00	1.00	2.00	1.00	4.00	0.00	2.00	0.00	0.00	18.00	0.00	1.90	0.00	0.00	0.00	0.00	0.38	5.12	0.37	1.57	0.00	5.36	0.00	0.00	8.94	407	--	--	--	--	--	--	--	--	--	--	--	--	--	--	--	--	--	--
c100609_g7	0.00	0.00	0.00	0.00	0.00	0.00	0.00	0.00	0.00	0.00	0.00	0.00	0.00	0.00	0.00	0.00	0.00	0.00	0.00	0.00	0.00	0.00	0.00	0.00	0.00	0.00	0.00	0.00	0.00	0.00	219	--	--	--	--	--	--	--	--	--	--	--	--	--	--	--	--	--	--
c100609_g6	4.00	14.00	4.00	2.00	4.00	11.00	3.00	10.00	8.00	11.00	12.00	15.00	10.00	8.00	3.00	0.62	2.11	0.60	0.34	0.63	1.78	0.45	1.77	1.15	1.70	1.75	2.36	1.50	1.27	0.47	663	--	--	--	--	--	--	--	--	--	--	--	--	--	--	--	--	--	--
c100609_g9	10.00	17.00	5.00	4.00	10.00	15.00	18.00	7.00	9.00	5.00	31.00	10.00	22.00	6.00	3.00	1.20	1.97	0.58	0.52	1.21	1.87	2.09	0.95	1.00	0.60	3.45	1.20	2.54	0.74	0.36	790	--	--	--	--	--	--	--	--	--	--	--	--	--	--	--	--	--	--
c100609_g8	0.00	6.00	0.00	9.00	0.00	0.00	2.00	1.00	14.00	0.00	1.00	1.00	7.00	1.00	4.00	0.00	1.38	0.00	2.34	0.00	0.00	0.46	0.27	3.10	0.00	0.23	16.00	1.59	0.24	0.96	516	--	--	--	--	--	--	--	--	--	--	--	--	--	--	--	--	--	--
c96949_g1	91.00	131.00	147.00	94.00	158.00	152.00	117.00	51.00	101.00	68.00	58.00	144.00	133.00	163.00	82.00	3.60	4.91	5.80	3.59	6.98	6.75	4.25	2.07	3.45	2.66	1.99	4.94	4.55	6.03	3.81	2474	743802760	XP_010926714.1	1985	3.2e-220	PREDICTED: uncharacterized protein LOC105048923 isoform X1 [Elaeis guineensis]	--	--	--	--	--	--	--	--	--	Q6M9M7	574	1.8e-57	Uncharacterized RNA methyltransferase pc1998 OS=Protochlamydia amoebophila (strain UWE25) GN=pc1998 PE=3 SV=1
c106969_g1	346.00	385.00	395.00	384.00	337.00	267.00	527.00	339.00	500.00	366.00	396.00	334.00	340.00	588.00	268.00	8.78	9.51	9.74	10.50	8.68	7.10	13.01	9.88	11.78	9.13	9.24	8.44	8.30	15.28	6.84	3020	743771296	XP_010915936.1	2028	4.0e-225	PREDICTED: LOW QUALITY PROTEIN: clustered mitochondria protein [Elaeis guineensis]	672119914	XM_008784989.1	104	2.1018e-44	PREDICTED: Phoenix dactylifera clustered mitochondria protein homolog (LOC103702521), transcript variant X2, mRNA	K03255	TIF31, CLU1	protein TIF31	http://www.genome.jp/dbget-bin/www_bget?ko:K03255	F4JKH6	178	1.8e-11	Protein TSS OS=Arabidopsis thaliana GN=TSS PE=1 SV=1
c107871_g3	12.00	10.00	8.00	9.00	9.00	7.00	10.00	8.00	11.00	15.00	6.00	6.00	18.00	5.00	5.00	11.98	10.27	8.30	11.25	10.81	7.30	10.39	9.53	11.02	16.19	6.73	7.07	17.35	5.28	5.22	298	672144476	XP_008796138.1	246	1.7e-19	PREDICTED: ceramide kinase [Phoenix dactylifera]	--	--	--	--	--	K04715	E2.7.1.138, CERK	ceramide kinase	http://www.genome.jp/dbget-bin/www_bget?ko:K04715	Q6USK2	160	2.2e-10	Ceramide kinase OS=Arabidopsis thaliana GN=CERK PE=1 SV=1
c107871_g2	56.00	85.49	59.43	74.47	64.63	75.57	71.95	70.83	52.08	49.74	82.44	99.01	107.61	64.80	65.50	1.68	2.47	1.72	2.37	1.93	2.37	2.08	2.42	1.44	1.47	2.26	2.94	3.13	1.99	1.98	2446	743875479	XP_010907346.1	273	1.0e-21	PREDICTED: uncharacterized protein LOC105034021 isoform X3 [Elaeis guineensis]	--	--	--	--	--	--	--	--	--	--	--	--	--
c107871_g1	116.00	158.51	173.57	217.53	111.37	135.43	159.05	94.17	128.92	306.26	163.56	181.99	201.39	225.20	216.50	3.87	4.76	7.27	7.34	3.85	4.47	4.72	3.32	3.73	10.79	5.81	7.70	6.13	7.72	7.98	2668	743760662	XP_010938186.1	2430	8.6e-272	PREDICTED: type I inositol 1,4,5-trisphosphate 5-phosphatase CVP2-like isoform X1 [Elaeis guineensis]	720009984	XM_010260803.1	482	0	PREDICTED: Nelumbo nucifera type I inositol 1,4,5-trisphosphate 5-phosphatase CVP2-like (LOC104598637), transcript variant X3, mRNA	--	--	--	--	Q0WQ41	1954	1.9e-217	Type IV inositol polyphosphate 5-phosphatase 7 OS=Arabidopsis thaliana GN=IP5P7 PE=1 SV=1
c60508_g1	0.00	3.00	0.00	2.00	0.00	0.00	4.00	0.00	1.00	2.00	1.00	6.00	0.00	1.00	2.00	0.00	0.39	0.00	0.29	0.00	0.00	0.52	0.00	0.13	0.27	0.13	0.82	0.00	0.14	0.27	727	--	--	--	--	--	--	--	--	--	--	--	--	--	--	--	--	--	--
c158401_g1	0.00	0.00	0.00	0.00	1.00	0.00	4.00	0.00	0.00	0.00	0.00	0.00	0.00	0.00	0.00	0.00	0.00	0.00	0.00	0.75	0.00	2.68	0.00	0.00	0.00	0.00	0.00	0.00	0.00	0.00	334	--	--	--	--	--	--	--	--	--	--	--	--	--	--	--	--	--	--
c111052_g1	2.00	0.00	2.00	0.00	1.00	0.00	0.00	0.00	1.00	0.00	0.00	0.00	1.00	5.00	1.00	1.01	0.00	1.01	0.00	0.55	0.00	0.00	0.00	0.48	0.00	0.00	0.00	0.48	2.62	0.52	366	672136513	XP_008791958.1	442	3.9e-42	PREDICTED: hevamine-A-like [Phoenix dactylifera]	--	--	--	--	--	K01183	E3.2.1.14	chitinase	http://www.genome.jp/dbget-bin/www_bget?ko:K01183	P17541	347	5.7e-32	Acidic endochitinase OS=Cucumis sativus PE=1 SV=1
c143661_g1	1.00	2.00	3.00	1.00	2.00	0.00	0.00	3.00	2.00	1.00	0.00	2.00	0.00	0.00	3.00	0.17	0.33	0.50	0.19	0.35	0.00	0.00	0.59	0.32	0.17	0.00	0.35	0.00	0.00	0.52	624	--	--	--	--	--	--	--	--	--	--	--	--	--	--	--	--	--	--
c66948_g1	54.00	1.00	3.00	6.00	12.00	2.00	8.00	1.00	25.00	2.00	0.00	0.00	15.00	15.00	2.00	18.96	0.34	1.08	2.37	4.94	0.81	2.89	0.45	8.31	0.71	0.00	0.00	5.50	5.68	0.79	424	--	--	--	--	--	--	--	--	--	--	--	--	--	--	--	--	--	--
c173199_g1	0.00	0.00	0.00	0.00	0.00	0.00	0.00	0.00	0.00	0.00	0.00	2.00	1.00	0.00	0.00	0.00	0.00	0.00	0.00	0.00	0.00	0.00	0.00	0.00	0.00	0.00	2.97	1.19	0.00	0.00	284	--	--	--	--	--	--	--	--	--	--	--	--	--	--	--	--	--	--
c80781_g1	0.00	0.00	0.00	0.00	0.00	0.00	2.00	0.00	0.00	0.00	0.00	2.00	0.00	2.00	1.00	0.00	0.00	0.00	0.00	0.00	0.00	0.95	0.00	0.00	0.00	0.00	1.03	0.00	0.99	0.49	374	--	--	--	--	--	--	--	--	--	--	--	--	--	--	--	--	--	--
c130180_g1	0.00	0.00	1.00	0.00	3.00	0.00	0.00	0.00	0.00	0.00	0.00	5.00	0.00	0.00	0.00	0.00	0.00	0.66	0.00	2.22	0.00	0.00	0.00	0.00	0.00	0.00	3.67	0.00	0.00	0.00	335	--	--	--	--	--	--	--	--	--	--	--	--	--	--	--	--	--	--
c177684_g1	0.00	0.00	0.00	0.00	0.00	0.00	0.00	0.00	0.00	0.00	0.00	0.00	2.00	0.00	0.00	0.00	0.00	0.00	0.00	0.00	0.00	0.00	0.00	0.00	0.00	0.00	0.00	21.05	0.00	0.00	206	--	--	--	--	--	--	--	--	--	--	--	--	--	--	--	--	--	--
c142542_g1	0.00	0.00	0.00	0.00	0.00	1.00	0.00	0.00	0.00	0.00	0.00	0.00	0.00	0.00	0.00	0.00	0.00	0.00	0.00	0.00	1.03	0.00	0.00	0.00	0.00	0.00	0.00	0.00	0.00	0.00	299	--	--	--	--	--	--	--	--	--	--	--	--	--	--	--	--	--	--
c159398_g1	0.00	0.00	1.00	0.00	0.00	0.00	0.00	0.00	0.00	0.00	1.00	0.00	0.00	0.00	0.00	0.00	0.00	0.72	0.00	0.00	0.00	0.00	0.00	0.00	0.00	0.75	0.00	0.00	0.00	0.00	327	--	--	--	--	--	--	--	--	--	--	--	--	--	--	--	--	--	--
c88346_g11	2.00	2.00	4.00	4.00	1.00	0.00	2.00	0.00	0.00	1.00	1.00	2.00	0.00	1.00	0.00	1.17	1.18	2.36	2.77	0.66	0.00	1.18	0.00	0.00	0.61	0.61	1.30	0.00	0.61	0.00	347	50878420	AAT85194.1	189	8.0e-13	putative polyprotein [Oryza sativa Japonica Group]	--	--	--	--	--	K12619	XRN2, RAT1	5'-3' exoribonuclease 2	http://www.genome.jp/dbget-bin/www_bget?ko:K12619	P10978	124	3.9e-06	Retrovirus-related Pol polyprotein from transposon TNT 1-94 OS=Nicotiana tabacum PE=2 SV=1
c88346_g10	0.00	0.00	0.00	0.00	0.00	1.00	0.00	0.00	0.00	0.00	0.00	0.00	0.00	0.00	0.00	0.00	0.00	0.00	0.00	0.00	10.74	0.00	0.00	0.00	0.00	0.00	0.00	0.00	0.00	0.00	206	62701868	AAX92941.1	222	7.0e-17	retrotransposon protein, putative, Ty1-copia sub-class [Oryza sativa Japonica Group]>gi|77548751|gb|ABA91548.1| retrotransposon protein, putative, Ty1-copia subclass [Oryza sativa Japonica Group]	--	--	--	--	--	K12619	XRN2, RAT1	5'-3' exoribonuclease 2	http://www.genome.jp/dbget-bin/www_bget?ko:K12619	P10978	177	1.6e-12	Retrovirus-related Pol polyprotein from transposon TNT 1-94 OS=Nicotiana tabacum PE=2 SV=1
c69252_g1	28.00	48.00	51.00	19.00	22.00	28.00	25.00	12.00	51.00	35.00	43.00	21.00	94.00	49.00	72.00	1.32	2.17	2.30	0.95	1.03	1.37	1.13	0.64	2.21	1.62	1.85	0.98	4.26	2.35	3.41	1650	218184787	EEC67214.1	1604	3.2e-176	hypothetical protein OsI_34110 [Oryza sativa Indica Group]	694994932	XM_009408496.1	345	1.21602e-178	PREDICTED: Musa acuminata subsp. malaccensis myosin-1-like (LOC103989574), mRNA	--	--	--	--	Q9LHE9	1256	1.0e-136	Myosin-1 OS=Arabidopsis thaliana GN=VIII-1 PE=1 SV=1
c100590_g6	2.00	6.00	0.00	1.00	0.00	0.00	3.00	1.00	0.00	1.00	2.00	0.00	0.00	11.00	1.00	0.26	0.76	0.00	0.14	0.00	0.00	0.38	0.15	0.00	0.13	0.24	0.00	0.00	1.48	0.13	742	502114361	XP_004494940.1	422	1.6e-39	PREDICTED: uncharacterized protein LOC101496411 [Cicer arietinum]	--	--	--	--	--	--	--	--	--	--	--	--	--
c100590_g7	0.00	0.00	0.00	0.00	0.00	0.00	0.00	0.00	0.00	1.00	0.00	0.00	0.00	0.00	0.00	0.00	0.00	0.00	0.00	0.00	0.00	0.00	0.00	0.00	12.79	0.00	0.00	0.00	0.00	0.00	207	571495131	XP_006593064.1	161	8.3e-10	PREDICTED: uncharacterized protein LOC100793937 [Glycine max]	--	--	--	--	--	--	--	--	--	--	--	--	--
c100590_g4	4.00	1.00	0.00	2.00	3.00	0.00	2.00	5.00	2.00	0.00	1.00	3.00	0.00	0.00	0.00	1.57	0.51	0.00	0.79	1.12	0.00	0.70	2.79	0.67	0.00	0.35	1.67	0.00	0.00	0.00	423	731422621	XP_010662180.1	267	8.8e-22	PREDICTED: uncharacterized protein LOC104882001 [Vitis vinifera]	--	--	--	--	--	--	--	--	--	--	--	--	--
c100590_g5	0.00	5.00	0.00	1.00	0.00	1.00	2.00	1.00	1.00	4.00	0.00	0.00	0.00	3.00	2.00	0.00	1.53	0.00	0.35	0.00	0.32	0.61	0.36	0.29	1.26	0.00	0.00	0.00	0.96	0.63	448	--	--	--	--	--	--	--	--	--	--	--	--	--	--	--	--	--	--
c100590_g2	0.00	0.00	0.00	0.00	0.00	0.00	0.00	0.00	0.00	1.00	0.00	0.00	0.00	0.00	0.00	0.00	0.00	0.00	0.00	0.00	0.00	0.00	0.00	0.00	11.15	0.00	0.00	0.00	0.00	0.00	210	--	--	--	--	--	--	--	--	--	--	--	--	--	--	--	--	--	--
c100590_g3	0.00	0.00	1.00	1.00	0.00	0.00	1.00	0.00	0.00	0.00	0.00	1.00	0.00	0.00	0.00	0.00	0.00	6.03	7.24	0.00	0.00	6.04	0.00	0.00	0.00	0.00	6.99	0.00	0.00	0.00	224	--	--	--	--	--	--	--	--	--	--	--	--	--	--	--	--	--	--
c92733_g1	112.00	109.00	101.00	85.00	91.00	102.00	112.00	85.00	97.00	81.00	108.00	125.00	99.00	99.00	94.00	6.85	6.46	6.05	5.81	5.52	6.68	6.62	5.82	5.32	4.98	5.87	7.63	5.99	6.46	5.77	1532	695073570	XP_009383957.1	1370	4.0e-149	PREDICTED: tRNA-dihydrouridine(20) synthase [NAD(P)+]-like [Musa acuminata subsp. malaccensis]	672135682	XM_008793292.1	457	0	PREDICTED: Phoenix dactylifera tRNA-dihydrouridine(20) synthase [NAD(P)+]-like (LOC103708392), transcript variant X3, mRNA	K05543	DUS2	tRNA-dihydrouridine synthase 2	http://www.genome.jp/dbget-bin/www_bget?ko:K05543	Q9NX74	765	8.0e-80	tRNA-dihydrouridine(20) synthase [NAD(P)+]-like OS=Homo sapiens GN=DUS2 PE=1 SV=1
c43248_g1	13.00	16.00	9.00	10.00	10.00	5.00	21.00	12.00	26.00	8.00	47.00	10.00	13.00	42.00	21.00	21.54	28.07	16.14	21.91	21.66	8.68	37.65	24.23	44.85	14.96	95.08	20.78	20.98	74.71	37.34	267	743823687	XP_010932595.1	374	2.2e-34	PREDICTED: putative 1-phosphatidylinositol-3-phosphate 5-kinase FAB1C isoform X1 [Elaeis guineensis]	778730685	XM_011661539.1	70	1.31194e-26	PREDICTED: Cucumis sativus putative 1-phosphatidylinositol-3-phosphate 5-kinase FAB1C (LOC101209281), mRNA	K00921	PIKFYVE, FAB1	1-phosphatidylinositol-3-phosphate 5-kinase	http://www.genome.jp/dbget-bin/www_bget?ko:K00921	Q9SSJ8	312	4.7e-28	Putative 1-phosphatidylinositol-3-phosphate 5-kinase FAB1C OS=Arabidopsis thaliana GN=FAB1C PE=2 SV=1
c103404_g3	54.00	60.00	58.00	57.00	70.00	53.00	90.00	50.00	38.00	79.00	56.00	80.00	82.00	101.00	48.00	16.04	17.49	16.91	18.89	21.86	16.41	26.31	17.10	10.65	23.76	16.13	24.83	23.48	30.97	14.49	458	--	--	--	--	--	--	--	--	--	--	--	--	--	--	--	--	--	--
c103404_g2	146.00	134.00	168.00	118.00	171.00	180.00	199.00	141.00	189.00	66.00	187.00	125.00	85.00	147.00	135.00	19.24	21.18	31.91	25.09	24.90	24.42	33.26	27.62	21.07	7.36	21.88	23.66	3.83	22.21	18.34	1658	--	--	--	--	--	--	--	--	--	--	--	--	--	--	--	--	--	--
c72646_g1	105.00	181.00	60.00	40.00	62.00	31.00	33.00	26.00	34.00	19.00	15.00	34.00	39.00	28.00	35.00	55.65	78.26	45.21	22.07	54.73	33.40	45.39	31.08	33.66	28.56	18.99	54.53	50.56	35.48	37.30	1180	--	--	--	--	--	--	--	--	--	--	--	--	--	--	--	--	--	--
c11039_g1	0.00	0.00	0.00	0.00	0.00	0.00	0.00	0.00	0.00	0.00	0.00	0.00	0.00	0.00	0.00	0.00	0.00	0.00	0.00	0.00	0.00	0.00	0.00	0.00	0.00	0.00	0.00	0.00	0.00	0.00	252	--	--	--	--	--	--	--	--	--	--	--	--	--	--	--	--	--	--
c12869_g1	0.00	2.00	0.00	0.00	0.00	0.00	0.00	1.00	3.00	1.00	2.00	1.00	0.00	1.00	1.00	0.00	0.71	0.00	0.00	0.00	0.00	0.00	0.42	1.02	0.37	0.71	0.38	0.00	0.37	0.37	419	--	--	--	--	--	--	--	--	--	--	--	--	--	--	--	--	--	--
c103404_g5	0.00	2.00	0.00	1.00	0.00	4.00	0.00	0.00	1.00	0.00	0.00	0.00	0.00	0.00	0.00	0.00	5.06	0.00	3.19	0.00	9.82	0.00	0.00	2.50	0.00	0.00	0.00	0.00	0.00	0.00	251	--	--	--	--	--	--	--	--	--	--	--	--	--	--	--	--	--	--
c103404_g4	11.00	6.00	1.00	4.00	6.00	6.00	6.00	6.00	13.00	2.00	4.00	7.00	2.00	3.00	2.00	2.60	1.39	0.23	1.04	1.47	1.48	1.39	1.63	2.89	0.48	0.91	1.71	0.46	0.73	0.48	515	--	--	--	--	--	--	--	--	--	--	--	--	--	--	--	--	--	--
c152012_g1	0.00	0.00	0.00	0.00	0.00	0.00	0.00	0.00	0.00	0.00	0.00	1.00	0.00	0.00	0.00	0.00	0.00	0.00	0.00	0.00	0.00	0.00	0.00	0.00	0.00	0.00	11.18	0.00	0.00	0.00	212	--	--	--	--	--	--	--	--	--	--	--	--	--	--	--	--	--	--
c177850_g1	0.00	0.00	0.00	0.00	0.00	0.00	0.00	0.00	0.00	0.00	0.00	0.00	0.00	0.00	0.00	0.00	0.00	0.00	0.00	0.00	0.00	0.00	0.00	0.00	0.00	0.00	0.00	0.00	0.00	0.00	205	--	--	--	--	--	--	--	--	--	--	--	--	--	--	--	--	--	--
c176459_g1	0.00	0.00	3.00	0.00	0.00	0.00	0.00	0.00	0.00	0.00	0.00	0.00	0.00	0.00	1.00	0.00	0.00	1.00	0.00	0.00	0.00	0.00	0.00	0.00	0.00	0.00	0.00	0.00	0.00	0.35	430	--	--	--	--	--	--	--	--	--	--	--	--	--	--	--	--	--	--
c138903_g1	2.00	0.00	0.00	0.00	0.00	0.00	2.00	0.00	0.00	0.00	0.00	0.00	0.00	0.00	0.00	1.13	0.00	0.00	0.00	0.00	0.00	1.14	0.00	0.00	0.00	0.00	0.00	0.00	0.00	0.00	351	--	--	--	--	--	--	--	--	--	--	--	--	--	--	--	--	--	--
c166607_g1	0.00	0.00	0.00	0.00	0.00	0.00	2.00	0.00	0.00	0.00	0.00	0.00	0.00	0.00	0.00	0.00	0.00	0.00	0.00	0.00	0.00	13.02	0.00	0.00	0.00	0.00	0.00	0.00	0.00	0.00	222	--	--	--	--	--	--	--	--	--	--	--	--	--	--	--	--	--	--
c78661_g1	3.00	7.00	13.00	16.00	5.00	5.00	16.00	4.00	6.00	11.00	8.00	7.00	6.00	8.00	3.00	0.19	0.79	3.26	2.02	0.77	0.75	3.12	0.76	0.34	1.81	0.46	0.89	1.48	1.20	0.19	1305	--	--	--	--	--	--	--	--	--	--	--	--	--	--	--	--	--	--
c90462_g3	8.00	8.00	12.00	28.00	7.00	9.00	1.00	8.00	2.00	4.00	17.00	0.00	2.00	6.00	12.00	1.20	1.36	1.66	4.92	0.90	1.39	0.31	1.15	0.23	0.50	2.00	0.00	0.61	1.18	1.53	760	--	--	--	--	--	--	--	--	--	--	--	--	--	--	--	--	--	--
c90462_g2	0.00	57.00	0.00	0.00	0.00	0.00	92.00	37.00	0.00	0.00	64.00	0.00	0.00	0.00	0.00	0.00	11.97	0.00	0.00	0.00	0.00	19.36	9.13	0.00	0.00	13.11	0.00	0.00	0.00	0.00	543	--	--	--	--	--	--	--	--	--	--	--	--	--	--	--	--	--	--
c90462_g1	316.00	393.00	370.00	196.00	157.00	404.00	324.00	297.00	321.00	399.00	191.00	373.00	385.00	410.00	430.00	146.87	181.52	171.21	105.13	79.51	195.75	150.29	160.42	143.17	191.05	89.60	187.66	172.35	197.91	204.42	377	695050091	XP_009413015.1	222	1.3e-16	PREDICTED: DEAD-box ATP-dependent RNA helicase 28 isoform X1 [Musa acuminata subsp. malaccensis]	--	--	--	--	--	K13181	DDX27, DRS1	ATP-dependent RNA helicase DDX27	http://www.genome.jp/dbget-bin/www_bget?ko:K13181	Q9ZRZ8	149	5.3e-09	DEAD-box ATP-dependent RNA helicase 28 OS=Arabidopsis thaliana GN=RH28 PE=2 SV=1
c90462_g6	0.00	29.00	27.00	0.00	1.00	3.00	0.00	1.00	6.00	0.00	6.00	28.00	11.00	10.00	0.00	0.00	8.05	7.49	0.00	0.30	0.89	0.00	0.33	1.60	0.00	3.59	8.26	3.00	6.20	0.00	469	--	--	--	--	--	--	--	--	--	--	--	--	--	--	--	--	--	--
c90462_g5	1.00	0.00	0.00	0.00	0.00	0.00	0.00	0.00	7.00	0.00	0.00	0.00	1.00	0.00	2.00	5.56	0.00	0.00	0.00	0.00	0.00	0.00	0.00	44.38	0.00	0.00	0.00	5.68	0.00	13.18	221	--	--	--	--	--	--	--	--	--	--	--	--	--	--	--	--	--	--
c75005_g2	0.00	2.00	0.00	0.00	0.00	0.00	0.00	1.00	0.00	1.00	0.00	0.00	0.00	1.00	0.00	0.00	2.39	0.00	0.00	0.00	0.00	0.00	1.38	0.00	1.26	0.00	0.00	0.00	1.22	0.00	288	--	--	--	--	--	--	--	--	--	--	--	--	--	--	--	--	--	--
c71024_g1	1.00	0.00	1.00	1.00	9.00	1.00	4.00	0.00	2.00	3.00	0.00	0.00	1.00	0.00	6.00	8.10	0.00	10.17	11.97	122.20	8.67	40.93	0.00	18.97	31.98	0.00	0.00	8.43	0.00	59.76	211	695002870	XP_009382468.1	209	2.3e-15	PREDICTED: GATA transcription factor 4-like [Musa acuminata subsp. malaccensis]	802563989	XM_012211791.1	41	1.32647e-10	PREDICTED: Jatropha curcas GATA transcription factor 5-like (LOC105630095), mRNA	--	--	--	--	Q9SD38	173	4.9e-12	GATA transcription factor 6 OS=Arabidopsis thaliana GN=GATA6 PE=2 SV=1
c63853_g1	0.00	0.00	1.00	0.00	0.00	0.00	0.00	0.00	1.00	0.00	0.00	0.00	0.00	0.00	0.00	0.00	0.00	10.63	0.00	0.00	0.00	0.00	0.00	9.90	0.00	0.00	0.00	0.00	0.00	0.00	210	--	--	--	--	--	--	--	--	--	--	--	--	--	--	--	--	--	--
c150130_g1	0.00	0.00	0.00	0.00	0.00	0.00	0.00	0.00	0.00	0.00	0.00	0.00	0.00	0.00	0.00	0.00	0.00	0.00	0.00	0.00	0.00	0.00	0.00	0.00	0.00	0.00	0.00	0.00	0.00	0.00	264	--	--	--	--	--	--	--	--	--	--	--	--	--	--	--	--	--	--
c155561_g1	0.00	0.00	0.00	0.00	0.00	0.00	0.00	0.00	0.00	0.00	0.00	0.00	0.00	0.00	0.00	0.00	0.00	0.00	0.00	0.00	0.00	0.00	0.00	0.00	0.00	0.00	0.00	0.00	0.00	0.00	251	--	--	--	--	--	--	--	--	--	--	--	--	--	--	--	--	--	--
c149613_g1	0.00	0.00	1.00	1.00	0.00	2.00	0.00	1.00	1.00	3.00	2.00	1.00	4.00	1.00	2.00	0.00	0.00	0.29	0.33	0.00	0.62	0.00	0.34	0.28	0.90	0.57	0.31	1.14	0.31	0.60	459	--	--	--	--	--	--	--	--	--	--	--	--	--	--	--	--	--	--
c105567_g1	3.00	19.00	6.00	11.00	4.00	5.00	8.00	8.00	10.00	8.00	8.00	7.00	3.00	7.00	6.00	0.23	1.42	0.45	0.91	0.31	0.40	0.60	0.71	0.72	0.61	0.57	0.54	0.22	0.56	0.47	1092	--	--	--	--	--	--	--	--	--	--	--	--	--	--	--	--	--	--
c114535_g1	0.00	0.00	0.00	1.00	0.00	2.00	0.00	0.00	0.00	0.00	1.00	0.00	0.00	0.00	0.00	0.00	0.00	0.00	0.84	0.00	1.46	0.00	0.00	0.00	0.00	0.75	0.00	0.00	0.00	0.00	328	--	--	--	--	--	--	--	--	--	--	--	--	--	--	--	--	--	--
c51079_g1	0.00	5.00	0.00	0.00	0.00	0.00	0.00	0.00	0.00	1.00	3.00	0.00	0.00	8.00	0.00	0.00	1.77	0.00	0.00	0.00	0.00	0.00	0.00	0.00	0.35	1.02	0.00	0.00	2.93	0.00	426	--	--	--	--	--	--	--	--	--	--	--	--	--	--	--	--	--	--
c54528_g1	0.00	0.00	2.00	5.00	6.00	0.00	0.00	0.00	4.00	0.00	0.00	1.00	0.00	0.00	0.00	0.00	0.00	0.42	1.18	1.33	0.00	0.00	0.00	0.80	0.00	0.00	0.22	0.00	0.00	0.00	544	--	--	--	--	--	--	--	--	--	--	--	--	--	--	--	--	--	--
c47975_g1	0.00	0.00	0.00	0.00	0.00	0.00	0.00	0.00	0.00	0.00	0.00	0.00	0.00	0.00	0.00	0.00	0.00	0.00	0.00	0.00	0.00	0.00	0.00	0.00	0.00	0.00	0.00	0.00	0.00	0.00	250	--	--	--	--	--	--	--	--	--	--	--	--	--	--	--	--	--	--
c171392_g1	1.00	0.00	0.00	0.00	1.00	0.00	0.00	0.00	0.00	0.00	0.00	0.00	0.00	0.00	0.00	1.19	0.00	0.00	0.00	1.47	0.00	0.00	0.00	0.00	0.00	0.00	0.00	0.00	0.00	0.00	286	--	--	--	--	--	--	--	--	--	--	--	--	--	--	--	--	--	--
c399_g1	8.00	28.00	0.00	0.00	0.00	0.00	0.00	0.00	0.00	0.00	0.00	0.00	0.00	0.00	0.00	0.53	1.77	0.00	0.00	0.00	0.00	0.00	0.00	0.00	0.00	0.00	0.00	0.00	0.00	0.00	1247	743844181	XP_010938263.1	312	1.6e-26	PREDICTED: receptor-like protein 12 [Elaeis guineensis]	--	--	--	--	--	--	--	--	--	Q940E8	178	7.6e-12	Leucine-rich repeat receptor-like protein FASCIATED EAR2 OS=Zea mays GN=FEA2 PE=1 SV=1
c70994_g2	5.00	8.00	11.00	1.00	3.00	4.00	0.00	5.00	1.00	2.00	6.00	2.00	5.00	1.00	7.00	0.27	0.42	0.58	0.06	0.16	0.23	0.00	0.31	0.05	0.11	0.30	0.11	0.26	0.06	0.38	1455	--	--	--	--	--	557954279	KF754803.1	40	3.78113e-09	Amborella trichopoda chromosome I mitochondrion, complete sequence	--	--	--	--	--	--	--	--
c157409_g1	0.00	0.00	1.00	0.00	0.00	1.00	0.00	1.00	0.00	0.00	1.00	5.00	0.00	2.00	0.00	0.00	0.00	0.14	0.00	0.00	0.15	0.00	0.17	0.00	0.00	0.14	0.74	0.00	0.30	0.00	690	147786907	CAN62317.1	163	1.6e-09	hypothetical protein VITISV_026526 [Vitis vinifera]	--	--	--	--	--	--	--	--	--	--	--	--	--
c13947_g1	1.00	0.00	0.00	0.00	0.00	0.00	0.00	0.00	0.00	0.00	0.00	0.00	0.00	1.00	0.00	1.38	0.00	0.00	0.00	0.00	0.00	0.00	0.00	0.00	0.00	0.00	0.00	0.00	1.47	0.00	277	--	--	--	--	--	--	--	--	--	--	--	--	--	--	--	--	--	--
c169389_g1	0.00	0.00	1.00	0.00	0.00	0.00	1.00	0.00	1.00	1.00	0.00	0.00	0.00	0.00	0.00	0.00	0.00	0.79	0.00	0.00	0.00	0.79	0.00	0.76	0.82	0.00	0.00	0.00	0.00	0.00	319	--	--	--	--	--	--	--	--	--	--	--	--	--	--	--	--	--	--
c48181_g1	1.00	0.00	0.00	0.00	0.00	0.00	0.00	0.00	0.00	0.00	3.00	0.00	2.00	3.00	0.00	0.93	0.00	0.00	0.00	0.00	0.00	0.00	0.00	0.00	0.00	3.11	0.00	1.80	2.96	0.00	303	--	--	--	--	--	--	--	--	--	--	--	--	--	--	--	--	--	--
c112254_g1	0.00	0.00	0.00	0.00	1.00	0.00	0.00	0.00	0.00	0.00	0.00	0.00	0.00	0.00	0.00	0.00	0.00	0.00	0.00	10.43	0.00	0.00	0.00	0.00	0.00	0.00	0.00	0.00	0.00	0.00	217	--	--	--	--	--	--	--	--	--	--	--	--	--	--	--	--	--	--
c100407_g6	63.00	50.00	117.00	72.00	84.00	155.00	94.00	112.00	9.00	101.00	47.00	83.00	35.00	23.00	34.00	7.00	5.30	12.78	8.63	9.71	17.54	10.41	14.66	0.86	11.27	4.94	9.83	3.85	2.61	3.48	1336	672185336	XP_008812793.1	683	1.6e-69	PREDICTED: GDSL esterase/lipase At1g54790 [Phoenix dactylifera]	743846279	XM_010940491.1	206	1.82272e-101	PREDICTED: Elaeis guineensis GDSL esterase/lipase At1g54790 (LOC105057793), mRNA	--	--	--	--	Q3ECP6	601	7.3e-61	GDSL esterase/lipase At1g54790 OS=Arabidopsis thaliana GN=At1g54790 PE=2 SV=1
c127446_g1	0.00	2.00	0.00	0.00	1.00	2.00	1.00	1.00	0.00	0.00	0.00	1.00	1.00	0.00	0.00	0.00	0.50	0.00	0.00	0.27	0.54	0.25	0.30	0.00	0.00	0.00	0.27	0.25	0.00	0.00	493	--	--	--	--	--	--	--	--	--	--	--	--	--	--	--	--	--	--
c42102_g2	0.00	0.00	0.00	0.00	0.00	0.00	0.00	0.00	0.00	0.00	0.00	3.00	3.00	0.00	1.00	0.00	0.00	0.00	0.00	0.00	0.00	0.00	0.00	0.00	0.00	0.00	0.98	0.90	0.00	0.32	447	--	--	--	--	--	--	--	--	--	--	--	--	--	--	--	--	--	--
c42102_g1	1.00	5.00	1.00	6.00	6.00	5.00	2.00	7.00	3.00	3.00	2.00	7.00	5.00	1.00	0.00	0.12	0.59	0.12	0.78	0.74	0.63	0.23	0.97	0.34	0.36	0.23	0.85	0.58	0.12	0.00	784	--	--	--	--	--	--	--	--	--	--	--	--	--	--	--	--	--	--
c13976_g1	2.00	0.00	1.00	6.00	2.00	4.00	2.00	3.00	3.00	1.00	1.00	2.00	0.00	4.00	2.00	4.46	0.00	2.48	18.19	6.13	7.97	3.42	3.25	5.66	0.98	1.01	2.13	0.00	6.76	1.90	305	--	--	--	--	--	--	--	--	--	--	--	--	--	--	--	--	--	--
c161848_g1	0.00	0.00	0.00	1.00	0.00	0.00	0.00	1.00	0.00	0.00	0.00	2.00	0.00	0.00	0.00	0.00	0.00	0.00	2.34	0.00	0.00	0.00	2.15	0.00	0.00	0.00	4.44	0.00	0.00	0.00	264	297611272	NP_001065797.2	167	2.2e-10	Os11g0157000 [Oryza sativa Japonica Group]>gi|255679807|dbj|BAF27642.2| Os11g0157000 [Oryza sativa Japonica Group]	--	--	--	--	--	--	--	--	--	P10978	129	7.8e-07	Retrovirus-related Pol polyprotein from transposon TNT 1-94 OS=Nicotiana tabacum PE=2 SV=1
c108989_g4	2.00	1.00	0.00	1.00	0.00	0.00	2.01	1.00	1.00	0.00	0.91	0.00	3.00	2.00	0.00	10.03	3.83	0.00	7.24	0.00	0.00	10.14	4.33	3.80	0.00	5.48	0.00	12.89	11.21	0.00	236	147855968	CAN80304.1	201	2.2e-14	hypothetical protein VITISV_017821 [Vitis vinifera]	147859192	AM482646.2	33	4.23303e-06	Vitis vinifera contig VV78X265097.6, whole genome shotgun sequence	--	--	--	--	P10978	152	1.5e-09	Retrovirus-related Pol polyprotein from transposon TNT 1-94 OS=Nicotiana tabacum PE=2 SV=1
c92145_g2	947.00	219.00	127.00	1065.00	1363.00	18.00	138.00	590.00	21.00	9.00	15.00	135.00	1.00	4.00	122.00	38.47	8.45	5.08	46.82	55.22	0.75	5.35	28.52	0.87	0.35	0.54	5.60	0.04	0.16	6.18	2554	695075780	XP_009385141.1	1531	1.4e-167	PREDICTED: lysine histidine transporter 1-like [Musa acuminata subsp. malaccensis]	743824172	XM_010934411.1	378	0	PREDICTED: Elaeis guineensis lysine histidine transporter 1-like (LOC105053311), mRNA	--	--	--	--	Q9FKS8	1388	7.7e-152	Lysine histidine transporter 1 OS=Arabidopsis thaliana GN=LHT1 PE=1 SV=1
c176520_g1	0.00	0.00	0.00	0.00	0.00	0.00	0.00	0.00	2.00	0.00	0.00	0.00	0.00	0.00	0.00	0.00	0.00	0.00	0.00	0.00	0.00	0.00	0.00	5.85	0.00	0.00	0.00	0.00	0.00	0.00	245	643713139	KDP26106.1	152	1.1e-08	hypothetical protein JCGZ_22207 [Jatropha curcas]	--	--	--	--	--	--	--	--	--	B9T536	150	2.6e-09	Terpene synthase 10 OS=Ricinus communis GN=TPS10 PE=2 SV=1
c91711_g1	38.00	19.00	25.00	38.00	79.00	21.00	29.00	20.00	31.00	11.00	13.00	26.00	20.00	16.00	23.00	4.09	1.98	2.60	4.38	8.91	2.35	3.02	2.45	3.09	1.17	1.30	2.81	2.07	1.76	3.65	853	672191503	XP_008775528.1	853	2.0e-89	PREDICTED: uncharacterized protein LOC103695871 isoform X3 [Phoenix dactylifera]	672191502	XM_008777306.1	165	7.10619e-79	PREDICTED: Phoenix dactylifera uncharacterized LOC103695871 (LOC103695871), transcript variant X3, mRNA	--	--	--	--	--	--	--	--
c75113_g1	32.00	16.00	29.00	19.00	20.00	10.00	3.00	6.00	13.00	1.00	11.00	2.00	0.00	5.00	13.00	0.88	0.42	0.76	0.55	0.54	0.29	0.08	0.19	0.33	0.03	0.27	0.05	0.00	0.14	0.36	2665	--	--	--	--	--	--	--	--	--	--	--	--	--	--	--	--	--	--
c91711_g2	46.00	14.00	17.00	30.00	36.00	16.00	26.00	21.00	29.00	12.00	13.00	24.00	18.00	11.00	14.00	6.80	1.99	2.53	4.93	5.55	2.50	3.76	3.61	3.91	1.84	1.80	3.65	2.67	1.74	2.18	736	743793803	XP_010924019.1	709	8.6e-73	PREDICTED: uncharacterized protein LOC105046964 [Elaeis guineensis]	672118021	XM_008783986.1	79	3.90685e-31	PREDICTED: Phoenix dactylifera uncharacterized LOC103701807 (LOC103701807), transcript variant X2, mRNA	--	--	--	--	--	--	--	--
c91711_g5	19.00	6.00	8.00	11.00	14.00	19.00	4.00	11.00	18.00	9.00	12.00	18.00	18.00	11.00	11.00	37.88	12.81	17.55	29.52	37.66	39.73	8.77	26.92	37.88	20.59	30.11	45.93	35.11	23.69	23.82	258	672171633	XP_008805891.1	236	2.1e-18	PREDICTED: LOW QUALITY PROTEIN: cyclin-dependent kinase 12-like [Phoenix dactylifera]	--	--	--	--	--	--	--	--	--	--	--	--	--
c77983_g1	0.00	0.00	0.00	0.00	0.00	0.00	0.00	0.00	0.00	0.00	0.00	0.00	0.00	0.00	0.00	0.00	0.00	0.00	0.00	0.00	0.00	0.00	0.00	0.00	0.00	0.00	0.00	0.00	0.00	0.00	203	778674458	XP_011650218.1	192	2.1e-13	PREDICTED: uncharacterized protein LOC105434767 [Cucumis sativus]	--	--	--	--	--	--	--	--	--	--	--	--	--
c45796_g1	0.00	2.00	2.00	2.00	1.00	3.00	9.00	3.00	5.00	1.00	0.00	1.00	3.00	0.00	1.00	0.00	0.33	0.33	0.37	0.17	0.53	1.47	0.58	0.78	0.17	0.00	0.17	0.49	0.00	0.17	630	--	--	--	--	--	--	--	--	--	--	--	--	--	--	--	--	--	--
c131582_g1	0.00	0.00	0.00	0.00	0.00	0.00	0.00	0.00	0.00	0.00	0.00	0.00	0.00	0.00	0.00	0.00	0.00	0.00	0.00	0.00	0.00	0.00	0.00	0.00	0.00	0.00	0.00	0.00	0.00	0.00	278	--	--	--	--	--	--	--	--	--	--	--	--	--	--	--	--	--	--
c33706_g1	0.00	1.00	0.00	0.00	0.00	1.00	0.00	0.00	0.00	0.00	0.00	0.00	1.00	0.00	0.00	0.00	4.49	0.00	0.00	0.00	4.24	0.00	0.00	0.00	0.00	0.00	0.00	4.03	0.00	0.00	231	--	--	--	--	--	--	--	--	--	--	--	--	--	--	--	--	--	--
c50957_g1	3.00	1.00	1.00	2.00	5.00	1.00	4.00	1.00	7.00	1.00	1.00	2.00	5.00	9.00	1.00	0.32	0.10	0.10	0.23	0.53	0.11	0.41	0.12	0.68	0.10	0.10	0.21	0.51	0.97	0.11	865	--	--	--	--	--	--	--	--	--	--	--	--	--	--	--	--	--	--
c107908_g1	0.00	0.00	0.00	0.00	0.00	0.00	0.00	0.00	0.00	0.00	0.00	0.00	0.00	0.00	0.00	0.00	0.00	0.00	0.00	0.00	0.00	0.00	0.00	0.00	0.00	0.00	0.00	0.00	0.00	0.00	248	--	--	--	--	--	--	--	--	--	--	--	--	--	--	--	--	--	--
c107908_g2	69.00	16.00	75.00	137.00	5.00	0.00	57.00	142.00	0.00	16.00	13.00	123.00	20.00	61.00	39.00	2.34	1.88	2.44	4.92	0.17	0.00	2.01	8.12	0.00	0.54	0.40	4.13	0.66	2.12	1.65	2195	--	--	--	--	--	--	--	--	--	--	--	--	--	--	--	--	--	--
c107908_g3	0.00	3.00	0.00	0.00	0.00	0.00	0.00	1.00	0.00	0.00	0.00	0.00	0.00	0.00	0.00	0.00	6.56	0.00	0.00	0.00	0.00	0.00	2.50	0.00	0.00	0.00	0.00	0.00	0.00	0.00	257	--	--	--	--	--	--	--	--	--	--	--	--	--	--	--	--	--	--
c107908_g4	0.00	0.00	1.00	0.00	2.00	0.00	0.00	1.00	0.00	2.00	0.00	0.00	1.00	4.00	3.00	0.00	0.00	0.29	0.00	0.62	0.00	0.00	0.34	0.00	0.60	0.00	0.00	0.29	1.22	0.90	459	--	--	--	--	--	--	--	--	--	--	--	--	--	--	--	--	--	--
c175750_g1	0.00	0.00	0.00	0.00	0.00	0.00	0.00	0.00	0.00	0.00	0.00	0.00	0.00	0.00	0.00	0.00	0.00	0.00	0.00	0.00	0.00	0.00	0.00	0.00	0.00	0.00	0.00	0.00	0.00	0.00	207	--	--	--	--	--	--	--	--	--	--	--	--	--	--	--	--	--	--
c83260_g2	279.00	105.00	188.00	150.00	218.00	176.00	273.00	206.00	116.00	124.00	208.00	129.00	151.00	192.00	221.00	71.96	26.49	47.43	42.81	58.60	47.33	69.06	61.04	28.12	32.26	51.55	34.48	37.55	51.04	57.85	492	743780680	XP_010920575.1	195	2.3e-13	PREDICTED: protein IWS1 homolog isoform X2 [Elaeis guineensis]	--	--	--	--	--	--	--	--	--	--	--	--	--
c96072_g3	98.00	136.00	159.00	119.00	102.00	104.00	74.00	70.00	159.00	116.00	122.00	109.00	107.00	143.00	113.00	9.32	15.87	9.87	10.24	8.02	8.89	8.61	5.49	9.43	11.13	11.32	11.49	8.24	12.75	7.17	2925	--	--	--	--	--	--	--	--	--	--	--	--	--	--	--	--	--	--
c91447_g1	2137.00	730.00	633.00	2312.00	3175.00	395.00	1379.00	863.00	1296.00	112.00	186.00	507.00	125.00	202.00	701.00	215.79	73.42	56.92	207.47	346.42	36.85	122.76	93.32	119.86	8.67	15.03	47.02	9.45	18.67	63.07	1331	746817586	AJD79908.1	539	8.0e-53	CCR [Punica granatum]	9998900	AJ295838.1	64	1.57185e-22	Populus balsamifera subsp. trichocarpa ccr gene for cinnamoyl-CoA reductase, exons 1-5	K09753	CCR	cinnamoyl-CoA reductase	http://www.genome.jp/dbget-bin/www_bget?ko:K09753	Q9S9N9	478	1.3e-46	Cinnamoyl-CoA reductase 1 OS=Arabidopsis thaliana GN=CCR1 PE=1 SV=1
c117823_g1	3.00	0.00	0.00	1.00	7.00	0.00	0.00	1.00	3.00	1.00	0.00	1.00	0.00	0.00	1.00	0.57	0.00	0.00	0.21	1.36	0.00	0.00	0.22	0.53	0.19	0.00	0.19	0.00	0.00	0.19	586	--	--	--	--	--	--	--	--	--	--	--	--	--	--	--	--	--	--
c88737_g5	3.00	0.00	1.00	2.00	1.00	1.00	2.00	0.00	1.00	2.00	0.00	1.00	0.00	0.00	1.00	3.81	0.00	1.34	3.26	1.59	1.33	2.69	0.00	1.29	2.80	0.00	1.54	0.00	0.00	1.34	282	720002706	XP_010256769.1	203	1.6e-14	PREDICTED: serine/threonine-protein phosphatase PP1 isozyme 4 [Nelumbo nucifera]>gi|720002710|ref|XP_010256770.1| PREDICTED: serine/threonine-protein phosphatase PP1 isozyme 4 [Nelumbo nucifera]	--	--	--	--	--	K06269	PPP1C	serine/threonine-protein phosphatase PP1 catalytic subunit	http://www.genome.jp/dbget-bin/www_bget?ko:K06269	P48489	154	1.0e-09	Serine/threonine-protein phosphatase PP1 OS=Oryza sativa subsp. japonica GN=Os03g0268000 PE=2 SV=2
c70724_g1	3.00	0.00	1.00	0.00	0.00	1.00	8.00	0.00	3.00	0.00	2.00	0.00	0.00	0.00	0.00	0.82	0.00	0.27	0.00	0.00	0.29	2.16	0.00	0.78	0.00	0.53	0.00	0.00	0.00	0.00	476	--	--	--	--	--	--	--	--	--	--	--	--	--	--	--	--	--	--
c112835_g1	0.00	0.00	0.00	1.00	0.00	0.00	1.00	0.00	0.00	0.00	0.00	0.00	1.00	0.00	0.00	0.00	0.00	0.00	1.20	0.00	0.00	0.99	0.00	0.00	0.00	0.00	0.00	0.93	0.00	0.00	301	--	--	--	--	--	--	--	--	--	--	--	--	--	--	--	--	--	--
c160055_g1	0.00	0.00	0.00	1.00	1.00	0.00	0.00	0.00	0.00	1.00	0.00	0.00	2.00	0.00	0.00	0.00	0.00	0.00	1.93	1.90	0.00	0.00	0.00	0.00	1.65	0.00	0.00	2.88	0.00	0.00	273	--	--	--	--	--	--	--	--	--	--	--	--	--	--	--	--	--	--
c175232_g1	0.00	0.00	3.00	0.00	1.00	0.00	0.00	0.00	0.00	0.00	0.00	0.00	0.00	0.00	0.00	0.00	0.00	3.25	0.00	1.26	0.00	0.00	0.00	0.00	0.00	0.00	0.00	0.00	0.00	0.00	295	326510439	BAJ87436.1	134	1.6e-06	predicted protein, partial [Hordeum vulgare subsp. vulgare]	--	--	--	--	--	--	--	--	--	Q5W6M3	125	2.5e-06	CASP-like protein 4B4 OS=Oryza sativa subsp. japonica GN=Os05g0344400 PE=3 SV=1
c104586_g1	39.00	13.00	40.00	15.00	20.00	21.00	20.00	23.00	24.00	9.00	5.00	11.00	30.00	2.00	8.00	17.03	13.02	12.22	2.46	3.08	8.48	15.68	16.89	14.91	2.35	8.30	23.27	4.38	0.31	6.96	674	743774095	XP_010917403.1	247	2.9e-19	PREDICTED: phosphoinositide phosphatase SAC3-like [Elaeis guineensis]	731406205	XM_002277368.3	71	9.97343e-27	PREDICTED: Vitis vinifera phosphoinositide phosphatase SAC3 (LOC100242326), mRNA	--	--	--	--	Q7XZU2	214	2.8e-16	Phosphoinositide phosphatase SAC3 OS=Arabidopsis thaliana GN=SAC3 PE=2 SV=1
c170417_g1	0.00	0.00	0.00	0.00	0.00	0.00	0.00	0.00	0.00	0.00	0.00	28.00	0.00	0.00	0.00	0.00	0.00	0.00	0.00	0.00	0.00	0.00	0.00	0.00	0.00	0.00	4.82	0.00	0.00	0.00	627	567860120	XP_006422714.1	889	9.8e-94	hypothetical protein CICLE_v10029431mg [Citrus clementina]>gi|557524648|gb|ESR35954.1| hypothetical protein CICLE_v10029431mg [Citrus clementina]	567860119	XM_006422651.1	612	0	Citrus clementina hypothetical protein (CICLE_v10029431mg) mRNA, complete cds	K13449	PR1	pathogenesis-related protein 1	http://www.genome.jp/dbget-bin/www_bget?ko:K13449	P33154	557	4.3e-56	Pathogenesis-related protein 1 OS=Arabidopsis thaliana GN=At2g14610 PE=1 SV=1
c104586_g3	612.00	479.00	366.00	436.00	773.00	274.00	414.00	382.00	492.00	167.00	160.00	260.00	211.00	70.00	116.00	25.20	19.33	15.16	19.42	32.29	11.90	16.60	17.91	19.06	6.96	6.32	11.18	8.69	3.14	4.94	2656	695008566	XP_009390881.1	498	9.1e-48	PREDICTED: phosphoinositide phosphatase SAC2-like [Musa acuminata subsp. malaccensis]	720057198	XM_010275606.1	124	1.40753e-55	PREDICTED: Nelumbo nucifera phosphoinositide phosphatase SAC3-like (LOC104609318), transcript variant X2, mRNA	--	--	--	--	Q94A27	449	6.1e-43	Phosphoinositide phosphatase SAC2 OS=Arabidopsis thaliana GN=SAC2 PE=2 SV=1
c177466_g1	0.00	0.00	0.00	1.00	0.00	0.00	0.00	0.00	0.00	0.00	0.00	5.00	2.00	1.00	0.00	0.00	0.00	0.00	0.57	0.00	0.00	0.00	0.00	0.00	0.00	0.00	2.66	0.94	0.51	0.00	370	--	--	--	--	--	--	--	--	--	--	--	--	--	--	--	--	--	--
c117779_g1	0.00	0.00	0.00	0.00	0.00	0.00	1.00	0.00	0.00	0.00	0.00	1.00	0.00	0.00	0.00	0.00	0.00	0.00	0.00	0.00	0.00	1.39	0.00	0.00	0.00	0.00	1.60	0.00	0.00	0.00	280	--	--	--	--	--	--	--	--	--	--	--	--	--	--	--	--	--	--
c104586_g4	639.00	396.00	357.00	374.00	750.00	289.00	458.00	396.00	452.00	121.00	144.00	182.00	168.00	83.00	108.00	48.82	29.21	26.05	30.52	56.97	23.21	32.14	35.20	32.46	9.32	10.24	13.53	12.79	6.33	8.39	1776	743840510	XP_010937281.1	1193	1.6e-128	PREDICTED: phosphoinositide phosphatase SAC2 [Elaeis guineensis]	672108038	XM_008784839.1	291	1.36773e-148	PREDICTED: Phoenix dactylifera phosphoinositide phosphatase SAC2 (LOC103702399), transcript variant X2, mRNA	--	--	--	--	Q94A27	783	7.6e-82	Phosphoinositide phosphatase SAC2 OS=Arabidopsis thaliana GN=SAC2 PE=2 SV=1
c11477_g1	0.00	1.00	1.00	0.00	0.00	1.00	0.00	0.00	3.00	0.00	0.00	0.00	0.00	0.00	0.00	0.00	0.70	0.70	0.00	0.00	0.72	0.00	0.00	2.04	0.00	0.00	0.00	0.00	0.00	0.00	329	--	--	--	--	--	--	--	--	--	--	--	--	--	--	--	--	--	--
c64856_g1	22.00	6.00	7.00	12.00	18.00	10.00	17.00	9.00	24.00	11.00	7.00	7.00	13.00	6.00	12.00	10.59	2.87	3.36	6.69	9.48	5.02	8.18	5.04	11.11	5.47	3.42	3.66	6.03	3.00	5.91	372	--	--	--	--	--	--	--	--	--	--	--	--	--	--	--	--	--	--
c77465_g1	1.00	4.00	2.00	1.00	2.00	18.00	10.00	5.00	13.00	0.00	17.00	14.00	21.00	35.00	6.00	0.06	0.22	0.11	0.06	0.11	1.07	0.55	0.32	0.68	0.00	0.89	0.79	1.16	2.04	0.34	1400	--	--	--	--	--	--	--	--	--	--	--	--	--	--	--	--	--	--
c127938_g1	2.00	0.00	0.00	0.00	0.00	0.00	0.00	0.00	0.00	0.00	0.00	0.00	0.00	0.00	0.00	4.08	0.00	0.00	0.00	0.00	0.00	0.00	0.00	0.00	0.00	0.00	0.00	0.00	0.00	0.00	257	--	--	--	--	--	--	--	--	--	--	--	--	--	--	--	--	--	--
c46114_g1	0.00	0.00	0.00	0.00	0.00	3.00	0.00	0.00	0.00	0.00	0.00	0.00	0.00	0.00	0.00	0.00	0.00	0.00	0.00	0.00	9.25	0.00	0.00	0.00	0.00	0.00	0.00	0.00	0.00	0.00	242	--	--	--	--	--	--	--	--	--	--	--	--	--	--	--	--	--	--
c4425_g1	0.00	0.00	0.00	0.00	0.00	0.00	0.00	0.00	0.00	0.00	0.00	0.00	0.00	3.00	0.00	0.00	0.00	0.00	0.00	0.00	0.00	0.00	0.00	0.00	0.00	0.00	0.00	0.00	3.26	0.00	296	--	--	--	--	--	35979	X06646.1	274	5.83013e-140	Human alphoid-like repetitive DNA (Sau3A family) L-region	--	--	--	--	--	--	--	--
c151349_g1	0.00	0.00	0.00	0.00	0.00	0.00	0.00	0.00	0.00	0.00	0.00	0.00	0.00	0.00	2.00	0.00	0.00	0.00	0.00	0.00	0.00	0.00	0.00	0.00	0.00	0.00	0.00	0.00	0.00	7.84	236	--	--	--	--	--	--	--	--	--	--	--	--	--	--	--	--	--	--
c178834_g1	0.00	0.00	0.00	0.00	0.00	0.00	0.00	0.00	0.00	0.00	0.00	0.00	0.00	0.00	0.00	0.00	0.00	0.00	0.00	0.00	0.00	0.00	0.00	0.00	0.00	0.00	0.00	0.00	0.00	0.00	220	--	--	--	--	--	--	--	--	--	--	--	--	--	--	--	--	--	--
c156023_g1	0.00	0.00	0.00	0.00	0.00	0.00	2.00	0.00	2.00	0.00	0.00	0.00	0.00	0.00	0.00	0.00	0.00	0.00	0.00	0.00	0.00	4.83	0.00	4.63	0.00	0.00	0.00	0.00	0.00	0.00	254	--	--	--	--	--	--	--	--	--	--	--	--	--	--	--	--	--	--
c135158_g1	0.00	0.00	0.00	0.00	0.00	0.00	0.00	0.00	3.00	0.00	0.00	0.00	0.00	0.00	0.00	0.00	0.00	0.00	0.00	0.00	0.00	0.00	0.00	5.52	0.00	0.00	0.00	0.00	0.00	0.00	264	--	--	--	--	--	--	--	--	--	--	--	--	--	--	--	--	--	--
c83613_g1	62.00	95.94	96.95	64.00	52.00	88.00	148.00	159.00	106.00	44.28	87.00	133.99	56.74	75.86	69.00	9.66	14.51	14.65	10.81	8.27	14.30	22.43	28.30	15.37	6.89	12.72	21.18	8.53	12.14	10.87	661	672131731	XP_008789431.1	510	9.2e-50	PREDICTED: phosphate transporter PHO1-2-like [Phoenix dactylifera]	--	--	--	--	--	--	--	--	--	Q8S403	295	1.1e-25	Phosphate transporter PHO1 OS=Arabidopsis thaliana GN=PHO1 PE=2 SV=1
c93443_g5	8.00	7.00	18.00	5.00	10.00	7.00	12.00	5.00	6.00	9.00	5.00	23.00	9.00	6.00	1.00	0.77	0.65	1.68	0.52	0.97	0.70	1.12	0.55	0.54	0.86	0.45	2.23	0.84	0.59	0.10	923	720010533	XP_010259278.1	215	2.1e-15	PREDICTED: receptor-like serine/threonine-protein kinase ALE2 [Nelumbo nucifera]	565364944	XM_006349116.1	72	3.85185e-27	PREDICTED: Solanum tuberosum receptor-like serine/threonine-protein kinase ALE2-like (LOC102596991), mRNA	--	--	--	--	--	--	--	--
c93443_g4	2.00	13.00	8.00	17.00	13.00	14.00	9.00	23.00	6.00	24.00	14.00	5.00	2.00	11.00	6.00	0.95	6.14	3.78	9.33	6.74	6.93	4.27	12.69	2.74	11.75	6.72	2.57	0.91	5.42	2.91	374	--	--	--	--	--	--	--	--	--	--	--	--	--	--	--	--	--	--
c163415_g1	0.00	0.00	0.00	0.00	0.00	1.00	0.00	0.00	0.00	0.00	0.00	0.00	0.00	0.00	0.00	0.00	0.00	0.00	0.00	0.00	9.04	0.00	0.00	0.00	0.00	0.00	0.00	0.00	0.00	0.00	210	--	--	--	--	--	--	--	--	--	--	--	--	--	--	--	--	--	--
c93443_g1	0.00	0.00	0.00	0.00	1.00	0.00	0.00	0.00	0.00	0.00	0.00	0.00	0.00	1.00	0.00	0.00	0.00	0.00	0.00	1.42	0.00	0.00	0.00	0.00	0.00	0.00	0.00	0.00	1.22	0.00	288	--	--	--	--	--	--	--	--	--	--	--	--	--	--	--	--	--	--
c145634_g1	0.00	0.00	0.00	0.00	0.00	0.00	0.00	0.00	0.00	0.00	0.00	0.00	0.00	0.00	0.00	0.00	0.00	0.00	0.00	0.00	0.00	0.00	0.00	0.00	0.00	0.00	0.00	0.00	0.00	0.00	221	--	--	--	--	--	--	--	--	--	--	--	--	--	--	--	--	--	--
c93443_g3	1.00	1.00	2.00	5.00	3.00	2.00	7.00	7.00	5.00	6.00	2.00	5.00	0.00	1.00	1.00	0.14	0.14	0.27	0.76	0.43	0.29	0.96	1.13	0.66	0.84	0.26	0.71	0.00	0.14	0.14	705	747087782	XP_011091444.1	137	1.7e-06	PREDICTED: receptor-like serine/threonine-protein kinase ALE2 isoform X1 [Sesamum indicum]	--	--	--	--	--	--	--	--	--	--	--	--	--
c93443_g2	10.00	5.00	1.00	4.00	10.00	0.00	1.00	1.00	0.00	4.00	1.00	1.00	1.00	1.00	19.00	5.67	2.84	0.57	2.67	6.31	0.00	0.57	0.66	0.00	2.36	0.59	0.63	0.55	0.59	11.06	351	--	--	--	--	--	--	--	--	--	--	--	--	--	--	--	--	--	--
c80977_g1	119.00	140.00	148.00	138.00	71.00	113.00	144.00	97.00	98.00	138.00	145.00	158.00	196.00	156.00	175.00	20.72	24.00	25.44	26.56	12.87	20.56	24.11	19.68	16.35	24.62	24.40	28.28	33.12	27.71	31.53	851	--	--	--	--	--	--	--	--	--	--	--	--	--	--	--	--	--	--
c165528_g1	0.00	0.00	0.00	0.00	1.00	0.00	0.00	0.00	0.00	0.00	0.00	0.00	0.00	0.00	0.00	0.00	0.00	0.00	0.00	2.98	0.00	0.00	0.00	0.00	0.00	0.00	0.00	0.00	0.00	0.00	254	--	--	--	--	--	--	--	--	--	--	--	--	--	--	--	--	--	--
c131792_g1	0.00	4.00	0.00	0.00	0.00	0.00	0.00	0.00	6.00	0.00	0.00	0.00	0.00	4.00	0.00	0.00	1.28	0.00	0.00	0.00	0.00	0.00	0.00	1.84	0.00	0.00	0.00	0.00	1.34	0.00	439	--	--	--	--	--	--	--	--	--	--	--	--	--	--	--	--	--	--
c112206_g1	0.00	6.00	0.00	2.00	2.00	5.00	0.00	4.00	0.00	1.00	1.00	4.00	4.00	1.00	0.00	0.00	0.91	0.00	0.34	0.32	0.81	0.00	0.71	0.00	0.16	0.15	0.63	0.60	0.16	0.00	661	83776783	ABC46707.1	439	1.6e-41	chloroplast thioredoxin M-type [Arachis hypogaea]	269788783	CP001825.1	35	1.00513e-06	Thermobaculum terrenum ATCC BAA-798 chromosome 1, complete sequence	K03671	trxA	thioredoxin 1	http://www.genome.jp/dbget-bin/www_bget?ko:K03671	P48384	422	2.1e-40	Thioredoxin M-type, chloroplastic OS=Pisum sativum PE=2 SV=1
c137402_g1	0.00	0.00	0.00	0.00	0.00	0.00	0.00	0.00	0.00	0.00	0.00	0.00	0.00	0.00	0.00	0.00	0.00	0.00	0.00	0.00	0.00	0.00	0.00	0.00	0.00	0.00	0.00	0.00	0.00	0.00	234	--	--	--	--	--	--	--	--	--	--	--	--	--	--	--	--	--	--
c13110_g1	1.00	0.00	0.00	0.00	0.00	1.00	1.00	0.00	0.00	0.00	0.00	0.00	0.00	0.00	0.00	1.54	0.00	0.00	0.00	0.00	1.61	1.65	0.00	0.00	0.00	0.00	0.00	0.00	0.00	0.00	271	--	--	--	--	--	--	--	--	--	--	--	--	--	--	--	--	--	--
c175975_g1	0.00	0.00	0.00	0.00	0.00	0.00	1.00	0.00	0.00	0.00	0.00	0.00	0.00	0.00	0.00	0.00	0.00	0.00	0.00	0.00	0.00	15.68	0.00	0.00	0.00	0.00	0.00	0.00	0.00	0.00	202	--	--	--	--	--	--	--	--	--	--	--	--	--	--	--	--	--	--
c132030_g1	1.00	0.00	0.00	3.00	0.00	0.00	0.00	0.00	0.00	1.00	0.00	0.00	0.00	2.00	0.00	0.90	0.00	0.00	3.34	0.00	0.00	0.00	0.00	0.00	0.96	0.00	0.00	0.00	1.89	0.00	306	--	--	--	--	--	--	--	--	--	--	--	--	--	--	--	--	--	--
c90758_g1	315.03	365.07	231.00	212.00	634.00	700.75	389.00	200.00	464.00	572.76	221.00	302.33	291.00	492.00	117.00	36.23	39.09	28.77	27.08	80.17	82.90	42.13	27.61	53.56	69.11	23.17	36.44	32.03	60.25	14.36	926	695034501	XP_009404739.1	321	1.1e-27	PREDICTED: auxin response factor 23-like isoform X1 [Musa acuminata subsp. malaccensis]	778698659	XM_011656281.1	64	1.0822e-22	PREDICTED: Cucumis sativus serine/arginine-rich splicing factor SR34A (LOC101210036), transcript variant X9, mRNA	--	--	--	--	Q2QQX6	303	1.8e-26	Auxin response factor 24 OS=Oryza sativa subsp. japonica GN=ARF24 PE=2 SV=1
c89596_g1	0.00	0.00	0.00	0.00	0.00	0.00	0.00	0.00	1.00	0.00	0.00	0.00	0.00	0.00	0.00	0.00	0.00	0.00	0.00	0.00	0.00	0.00	0.00	5.89	0.00	0.00	0.00	0.00	0.00	0.00	223	731334482	XP_010678248.1	161	9.0e-10	PREDICTED: uncharacterized protein LOC104893812, partial [Beta vulgaris subsp. vulgaris]	--	--	--	--	--	--	--	--	--	--	--	--	--
c176572_g1	0.00	2.00	0.00	0.00	0.00	0.00	0.00	0.00	0.00	0.00	4.00	0.00	0.00	0.00	0.00	0.00	1.12	0.00	0.00	0.00	0.00	0.00	0.00	0.00	0.00	2.30	0.00	0.00	0.00	0.00	353	--	--	--	--	--	--	--	--	--	--	--	--	--	--	--	--	--	--
c149431_g1	1.00	3.00	5.00	0.00	0.00	0.00	0.00	0.00	0.00	0.00	0.00	0.00	0.00	0.00	0.00	0.26	0.76	1.26	0.00	0.00	0.00	0.00	0.00	0.00	0.00	0.00	0.00	0.00	0.00	0.00	492	--	--	--	--	--	--	--	--	--	--	--	--	--	--	--	--	--	--
c101828_g2	0.00	0.00	0.00	0.00	0.00	0.00	0.00	0.00	1.00	0.00	0.00	0.00	0.00	0.00	0.00	0.00	0.00	0.00	0.00	0.00	0.00	0.00	0.00	13.04	0.00	0.00	0.00	0.00	0.00	0.00	204	--	--	--	--	--	--	--	--	--	--	--	--	--	--	--	--	--	--
c101828_g1	4.00	19.00	13.00	11.00	0.00	24.00	1.00	4.00	24.00	10.00	0.00	0.00	12.00	21.00	2.00	0.92	3.55	2.67	1.08	0.00	3.22	0.68	1.42	2.90	2.14	0.00	0.00	1.81	2.54	0.20	1314	--	--	--	--	--	--	--	--	--	--	--	--	--	--	--	--	--	--
c101828_g5	156.00	286.00	261.00	241.00	167.00	222.00	295.00	233.00	229.00	225.00	250.00	293.00	364.00	329.00	341.00	21.90	40.75	32.38	34.43	26.84	34.28	41.03	36.86	24.16	33.42	34.31	44.24	49.52	48.95	55.38	846	743771761	XP_010916169.1	853	2.0e-89	PREDICTED: 50S ribosomal protein L15, chloroplastic-like [Elaeis guineensis]	743800798	XM_010927825.1	248	5.1105e-125	PREDICTED: Elaeis guineensis 50S ribosomal protein L15, chloroplastic (LOC105048510), transcript variant X1, mRNA	K02876	RP-L15, MRPL15, rplO	large subunit ribosomal protein L15	http://www.genome.jp/dbget-bin/www_bget?ko:K02876	P25873	772	6.8e-81	50S ribosomal protein L15, chloroplastic OS=Arabidopsis thaliana GN=RPL15 PE=2 SV=2
c93059_g5	2.00	3.00	2.00	6.00	0.00	6.00	2.00	3.00	6.00	1.00	3.00	4.00	1.00	2.00	0.00	0.44	0.64	0.43	1.45	0.00	1.37	0.43	0.76	1.23	0.22	0.63	0.90	0.21	0.45	0.00	537	--	--	--	--	--	--	--	--	--	--	--	--	--	--	--	--	--	--
c109666_g4	3.00	0.00	2.00	4.00	5.00	6.00	4.00	4.00	2.00	6.00	2.00	2.00	5.00	5.00	5.00	0.57	0.00	0.37	0.83	0.97	1.19	0.74	0.87	0.35	1.14	0.36	0.39	0.91	0.97	0.96	585	--	--	--	--	--	--	--	--	--	--	--	--	--	--	--	--	--	--
c109666_g3	0.00	0.00	0.00	0.00	0.00	0.00	0.00	0.00	0.00	0.00	0.00	0.00	0.00	0.00	0.00	0.00	0.00	0.00	0.00	0.00	0.00	0.00	0.00	0.00	0.00	0.00	0.00	0.00	0.00	0.00	205	--	--	--	--	--	--	--	--	--	--	--	--	--	--	--	--	--	--
c121075_g1	1.00	0.00	0.00	0.00	0.00	0.00	0.00	0.00	0.00	0.00	0.00	0.00	0.00	0.00	1.00	2.85	0.00	0.00	0.00	0.00	0.00	0.00	0.00	0.00	0.00	0.00	0.00	0.00	0.00	3.18	243	--	--	--	--	--	--	--	--	--	--	--	--	--	--	--	--	--	--
c109666_g2	407.00	645.00	491.00	422.00	417.00	485.00	327.00	525.00	379.00	549.00	741.00	489.00	400.00	457.00	312.00	21.87	32.72	24.78	22.58	22.67	27.32	16.01	32.21	19.12	25.01	37.09	25.86	21.05	24.02	16.77	2404	672161434	XP_008800532.1	299	9.8e-25	PREDICTED: uncharacterized protein LOC103714872 [Phoenix dactylifera]	--	--	--	--	--	K05715	2PGK	2-phosphoglycerate kinase	http://www.genome.jp/dbget-bin/www_bget?ko:K05715	Q93ZS1	184	3.0e-12	P-loop NTPase domain-containing protein LPA1 homolog 2 OS=Arabidopsis thaliana GN=At3g45090 PE=2 SV=1
c120104_g1	1.00	0.00	0.00	0.00	0.00	0.00	0.00	0.00	0.00	0.00	0.00	0.00	0.00	0.00	0.00	6.19	0.00	0.00	0.00	0.00	0.00	0.00	0.00	0.00	0.00	0.00	0.00	0.00	0.00	0.00	218	--	--	--	--	--	--	--	--	--	--	--	--	--	--	--	--	--	--
c128147_g1	15.00	0.00	0.00	1.00	0.00	0.00	0.00	0.00	0.00	0.00	0.00	0.00	0.00	3.00	0.00	6.23	0.00	0.00	0.48	0.00	0.00	0.00	0.00	0.00	0.00	0.00	0.00	0.00	1.29	0.00	394	--	--	--	--	--	--	--	--	--	--	--	--	--	--	--	--	--	--
c169685_g1	0.00	0.00	0.00	0.00	0.00	0.00	0.00	0.00	0.00	0.00	0.00	0.00	0.00	0.00	0.00	0.00	0.00	0.00	0.00	0.00	0.00	0.00	0.00	0.00	0.00	0.00	0.00	0.00	0.00	0.00	204	--	--	--	--	--	354794912	JN959413.1	204	3.12013e-101	Mus musculus targeted non-conditional, lacZ-tagged mutant allele Dohh:tm1e(EUCOMM)Wtsi; transgenic	--	--	--	--	--	--	--	--
c175595_g1	0.00	0.00	0.00	1.00	0.00	0.00	0.00	0.00	0.00	0.00	0.00	0.00	0.00	0.00	0.00	0.00	0.00	0.00	3.85	0.00	0.00	0.00	0.00	0.00	0.00	0.00	0.00	0.00	0.00	0.00	244	--	--	--	--	--	--	--	--	--	--	--	--	--	--	--	--	--	--
c43713_g1	0.00	0.00	0.00	0.00	0.00	2.00	2.00	0.00	0.00	0.00	0.00	0.00	0.00	0.00	0.00	0.00	0.00	0.00	0.00	0.00	1.51	1.47	0.00	0.00	0.00	0.00	0.00	0.00	0.00	0.00	325	--	--	--	--	--	--	--	--	--	--	--	--	--	--	--	--	--	--
c54492_g1	0.00	1.00	1.00	1.00	1.00	0.00	5.00	1.00	0.00	0.00	1.00	2.00	0.00	4.00	1.00	0.00	0.30	0.30	0.34	0.32	0.00	1.51	0.35	0.00	0.00	0.30	0.64	0.00	1.27	0.31	451	--	--	--	--	--	--	--	--	--	--	--	--	--	--	--	--	--	--
c99691_g1	249.00	14.00	25.00	46.00	87.00	23.00	104.00	79.00	17.00	1.00	3.00	37.00	10.00	10.00	72.00	11.58	0.76	1.10	2.26	3.77	0.89	6.61	4.95	0.92	0.19	1.51	1.51	0.36	0.71	3.96	2033	743850953	XP_010940014.1	1532	8.8e-168	PREDICTED: putative receptor-like protein kinase At4g00960 isoform X4 [Elaeis guineensis]	672188737	XM_008815433.1	68	1.44815e-24	PREDICTED: Phoenix dactylifera receptor-like serine/threonine-protein kinase SD1-6 (LOC103724236), mRNA	--	--	--	--	Q8GYA4	983	5.6e-105	Cysteine-rich receptor-like protein kinase 10 OS=Arabidopsis thaliana GN=CRK10 PE=1 SV=3
c80562_g2	4.00	5.00	7.00	3.00	1.00	4.00	0.00	4.00	12.00	4.00	0.00	12.00	2.00	2.00	2.00	1.20	3.37	5.99	2.20	0.32	4.07	0.00	4.29	9.02	2.25	0.00	4.53	0.58	0.62	0.61	455	--	--	--	--	--	--	--	--	--	--	--	--	--	--	--	--	--	--
c80562_g1	12.00	0.00	0.00	35.00	0.00	0.00	22.00	0.00	17.00	34.00	51.00	0.00	20.00	0.00	0.00	2.76	0.00	0.00	8.87	0.00	0.00	4.96	0.00	3.67	7.87	11.21	0.00	4.44	0.00	0.00	523	--	--	--	--	--	--	--	--	--	--	--	--	--	--	--	--	--	--
c88891_g1	0.00	1.00	4.00	4.00	0.00	5.00	2.00	4.00	1.00	1.00	0.00	0.00	3.00	0.00	0.00	0.00	0.67	2.67	3.16	0.00	3.44	1.34	3.71	0.65	0.69	0.00	0.00	1.91	0.00	0.00	334	--	--	--	--	--	--	--	--	--	--	--	--	--	--	--	--	--	--
c179222_g1	0.00	0.00	0.00	0.00	0.00	0.00	0.00	0.00	0.00	0.00	0.00	0.00	0.00	0.00	0.00	0.00	0.00	0.00	0.00	0.00	0.00	0.00	0.00	0.00	0.00	0.00	0.00	0.00	0.00	0.00	210	--	--	--	--	--	--	--	--	--	--	--	--	--	--	--	--	--	--
c71173_g1	2.00	7.00	7.00	6.00	4.00	1.00	2.00	6.00	3.00	11.00	6.00	3.00	4.00	12.00	6.00	0.35	1.19	1.19	1.14	0.72	0.18	0.34	1.20	0.49	1.93	0.99	0.53	0.68	2.16	1.06	614	--	--	--	--	--	--	--	--	--	--	--	--	--	--	--	--	--	--
c166431_g1	0.00	0.00	0.00	0.00	0.00	0.00	0.00	0.00	0.00	0.00	0.00	0.00	0.00	0.00	0.00	0.00	0.00	0.00	0.00	0.00	0.00	0.00	0.00	0.00	0.00	0.00	0.00	0.00	0.00	0.00	212	--	--	--	--	--	--	--	--	--	--	--	--	--	--	--	--	--	--
c12383_g1	5.00	13.00	0.00	5.00	0.00	3.00	3.00	8.00	0.00	0.00	3.00	3.00	3.00	3.00	1.00	0.54	1.35	0.00	0.58	0.00	0.33	0.30	0.98	0.00	0.00	0.29	0.31	0.30	0.33	0.11	872	548833604	ERM96107.1	179	2.9e-11	hypothetical protein AMTR_s02760p00000080, partial [Amborella trichopoda]	--	--	--	--	--	--	--	--	--	--	--	--	--
c95111_g5	1.00	1.00	3.00	0.00	3.00	3.00	0.00	2.00	0.00	2.00	1.00	25.00	0.00	0.00	4.00	0.08	0.08	0.23	0.00	0.24	0.24	0.00	0.18	0.00	0.15	0.07	1.95	0.00	0.00	0.32	1085	--	--	--	--	--	--	--	--	--	--	--	--	--	--	--	--	--	--
c95111_g4	0.00	0.00	2.00	0.00	1.00	6.00	1.00	1.00	12.00	10.00	5.00	0.00	1.00	0.00	1.00	0.00	0.00	0.29	0.00	0.15	0.93	0.14	0.17	1.66	1.48	0.70	0.00	0.14	0.00	0.15	682	--	--	--	--	--	--	--	--	--	--	--	--	--	--	--	--	--	--
c95111_g3	796.00	897.00	950.00	602.00	666.00	870.00	722.00	655.00	790.00	906.00	1055.00	584.00	908.00	1140.00	1096.00	164.51	180.64	191.21	136.24	141.89	187.47	145.71	155.05	152.67	187.85	206.99	123.72	180.97	242.37	229.45	556	672110230	XP_008794214.1	389	8.3e-36	PREDICTED: probable small nuclear ribonucleoprotein G [Phoenix dactylifera]	743837705	XM_010938180.1	154	5.90051e-73	PREDICTED: Elaeis guineensis probable small nuclear ribonucleoprotein G (LOC105056099), mRNA	K11099	SNRPG, SMG	small nuclear ribonucleoprotein G	http://www.genome.jp/dbget-bin/www_bget?ko:K11099	O82221	356	7.8e-33	Probable small nuclear ribonucleoprotein G OS=Arabidopsis thaliana GN=At2g23930 PE=2 SV=1
c95111_g2	16.00	19.00	9.00	42.00	85.00	10.00	30.00	31.00	18.00	3.00	3.00	13.00	3.00	7.00	24.00	0.97	0.67	0.42	2.32	5.59	0.34	1.46	2.27	0.56	0.21	0.13	0.42	0.11	0.27	1.17	2279	--	--	--	--	--	--	--	--	--	--	--	--	--	--	--	--	--	--
c95111_g1	1202.00	992.00	1238.00	923.00	1618.00	1075.00	1168.00	1120.00	1054.00	1142.00	1049.00	921.00	1220.00	981.00	1391.00	226.82	198.55	243.59	174.98	307.56	246.81	236.29	249.69	194.45	227.14	183.06	176.45	263.33	190.16	228.12	659	672110230	XP_008794214.1	385	2.9e-35	PREDICTED: probable small nuclear ribonucleoprotein G [Phoenix dactylifera]	743837705	XM_010938180.1	152	9.13888e-72	PREDICTED: Elaeis guineensis probable small nuclear ribonucleoprotein G (LOC105056099), mRNA	K11099	SNRPG, SMG	small nuclear ribonucleoprotein G	http://www.genome.jp/dbget-bin/www_bget?ko:K11099	O82221	352	2.7e-32	Probable small nuclear ribonucleoprotein G OS=Arabidopsis thaliana GN=At2g23930 PE=2 SV=1
c26091_g1	1.00	0.00	1.00	1.00	0.00	7.00	2.00	3.00	0.00	0.00	1.00	0.00	0.00	1.00	0.00	0.16	0.00	0.16	0.18	0.00	1.19	0.32	0.56	0.00	0.00	0.15	0.00	0.00	0.17	0.00	641	--	--	--	--	--	--	--	--	--	--	--	--	--	--	--	--	--	--
c60221_g1	1.00	3.00	2.00	0.00	1.00	0.00	0.00	1.00	0.00	0.00	0.00	0.00	2.00	3.00	2.00	1.38	4.33	2.94	0.00	1.75	0.00	0.00	1.67	0.00	0.00	0.00	0.00	2.68	4.42	2.93	277	--	--	--	--	--	--	--	--	--	--	--	--	--	--	--	--	--	--
c122273_g1	0.00	0.00	0.00	7.00	0.00	0.00	0.00	0.00	0.00	0.00	0.00	0.00	0.00	0.00	0.00	0.00	0.00	0.00	2.54	0.00	0.00	0.00	0.00	0.00	0.00	0.00	0.00	0.00	0.00	0.00	440	--	--	--	--	--	--	--	--	--	--	--	--	--	--	--	--	--	--
c101005_g1	18.00	25.00	29.00	32.00	12.00	18.00	18.00	3.00	27.00	27.00	38.00	22.00	17.00	6.00	46.00	0.88	1.18	1.36	1.66	0.58	0.92	0.85	0.17	1.21	1.30	1.70	1.07	0.80	0.30	2.26	1596	--	--	--	--	--	--	--	--	--	--	--	--	--	--	--	--	--	--
c158860_g1	2.00	0.00	0.00	0.00	0.00	0.00	1.00	0.00	0.00	0.00	0.00	0.00	0.00	0.00	0.00	2.21	0.00	0.00	0.00	0.00	0.00	1.16	0.00	0.00	0.00	0.00	0.00	0.00	0.00	0.00	291	--	--	--	--	--	--	--	--	--	--	--	--	--	--	--	--	--	--
c170793_g1	0.00	0.00	0.00	0.00	0.00	0.00	0.00	1.00	0.00	0.00	2.00	0.00	0.00	0.00	0.00	0.00	0.00	0.00	0.00	0.00	0.00	0.00	0.81	0.00	0.00	1.46	0.00	0.00	0.00	0.00	330	--	--	--	--	--	--	--	--	--	--	--	--	--	--	--	--	--	--
c146288_g1	0.00	0.00	0.00	0.00	0.00	0.00	0.00	0.00	0.00	0.00	2.00	0.00	0.00	0.00	0.00	0.00	0.00	0.00	0.00	0.00	0.00	0.00	0.00	0.00	0.00	4.24	0.00	0.00	0.00	0.00	265	--	--	--	--	--	--	--	--	--	--	--	--	--	--	--	--	--	--
c54185_g1	0.00	0.00	0.00	0.00	0.00	0.00	0.00	0.00	0.00	0.00	0.00	0.00	0.00	0.00	0.00	0.00	0.00	0.00	0.00	0.00	0.00	0.00	0.00	0.00	0.00	0.00	0.00	0.00	0.00	0.00	240	848932471	XP_012829100.1	144	9.2e-08	PREDICTED: uncharacterized protein LOC105950292 [Erythranthe guttatus]	--	--	--	--	--	--	--	--	--	--	--	--	--
c124347_g1	1.00	2.00	4.00	1.00	0.00	0.00	0.00	0.00	0.00	0.00	0.00	0.00	0.00	0.00	0.00	4.01	8.98	18.84	5.70	0.00	0.00	0.00	0.00	0.00	0.00	0.00	0.00	0.00	0.00	0.00	231	--	--	--	--	--	583966106	NM_009856.3	231	3.53411e-116	Mus musculus CD83 antigen (Cd83), transcript variant 1, mRNA	--	--	--	--	--	--	--	--
c129360_g1	1.00	0.00	0.00	0.00	0.00	0.00	2.00	0.00	0.00	0.00	3.00	2.00	0.00	0.00	0.00	0.50	0.00	0.00	0.00	0.00	0.00	0.99	0.00	0.00	0.00	1.51	1.08	0.00	0.00	0.00	368	--	--	--	--	--	--	--	--	--	--	--	--	--	--	--	--	--	--
c153182_g1	2.00	0.00	0.00	2.00	1.00	2.00	5.00	0.00	0.00	0.00	0.00	3.00	0.00	1.00	0.00	0.28	0.00	0.00	0.30	0.14	0.29	0.68	0.00	0.00	0.00	0.00	0.43	0.00	0.14	0.00	706	--	--	--	--	--	--	--	--	--	--	--	--	--	--	--	--	--	--
c8789_g1	0.00	0.00	1.00	3.00	1.00	0.00	0.00	0.00	0.00	0.00	5.00	0.00	0.00	0.00	0.00	0.00	0.00	0.97	3.48	1.11	0.00	0.00	0.00	0.00	0.00	5.19	0.00	0.00	0.00	0.00	303	--	--	--	--	--	--	--	--	--	--	--	--	--	--	--	--	--	--
c145137_g1	0.00	0.00	0.00	0.00	0.00	0.00	0.00	0.00	0.00	0.00	0.00	0.00	0.00	1.00	0.00	0.00	0.00	0.00	0.00	0.00	0.00	0.00	0.00	0.00	0.00	0.00	0.00	0.00	6.47	0.00	220	--	--	--	--	--	--	--	--	--	--	--	--	--	--	--	--	--	--
c96227_g1	191.00	226.00	213.00	353.00	168.00	310.00	272.00	202.00	191.00	238.00	275.00	257.00	297.00	298.00	221.00	8.28	9.38	8.94	16.47	7.54	14.46	11.72	10.14	7.53	10.64	11.07	11.17	12.84	13.57	9.81	1829	695077952	XP_009386346.1	1378	5.7e-150	PREDICTED: putative nitric oxide synthase [Musa acuminata subsp. malaccensis]	672374516	KF601427.1	505	0	Elaeis guineensis clone GH500 nitric oxide-associated protein (NOA) mRNA, complete cds	K13427	NOA1	nitric-oxide synthase, plant	http://www.genome.jp/dbget-bin/www_bget?ko:K13427	Q66GP9	1263	1.7e-137	NO-associated protein 1, chloroplastic/mitochondrial OS=Arabidopsis thaliana GN=NOA1 PE=1 SV=1
c96227_g2	1.00	2.00	1.00	1.00	2.00	1.00	1.00	3.00	0.00	2.00	1.00	2.00	2.00	0.00	1.00	0.24	0.48	0.24	0.27	0.51	0.25	0.24	0.84	0.00	0.49	0.23	0.50	0.47	0.00	0.25	507	--	--	--	--	--	--	--	--	--	--	--	--	--	--	--	--	--	--
c96690_g2	21.00	23.00	27.00	17.00	3.00	7.00	10.00	27.00	14.00	21.00	27.00	11.00	17.00	35.00	20.00	4.69	5.01	5.88	5.54	0.69	1.63	2.18	8.20	2.93	4.71	6.42	2.53	3.66	9.65	6.22	532	--	--	--	--	--	--	--	--	--	--	--	--	--	--	--	--	--	--
c53106_g1	10.00	5.00	3.00	1.00	6.00	3.00	9.00	4.00	3.00	13.00	4.00	10.00	2.00	0.00	1.00	1.20	0.58	0.35	0.13	0.73	0.38	1.05	0.55	0.33	1.56	0.45	1.21	0.23	0.00	0.12	787	--	--	--	--	--	--	--	--	--	--	--	--	--	--	--	--	--	--
c96690_g1	169.00	301.00	270.00	228.00	212.00	236.00	288.00	252.00	313.00	336.00	412.00	248.00	251.00	302.00	211.00	16.36	21.35	15.91	16.47	17.63	16.20	19.82	21.35	24.46	24.29	13.20	15.99	17.78	19.90	14.30	4712	--	--	--	--	--	--	--	--	--	--	--	--	--	--	--	--	--	--
c106026_g2	2.00	11.00	2.00	5.00	6.00	3.00	8.00	6.00	5.00	18.00	1.00	0.00	3.00	9.00	10.00	0.18	1.38	0.18	0.67	0.65	0.26	0.85	0.80	0.65	1.87	0.14	0.00	0.44	1.04	0.99	1058	--	--	--	--	--	--	--	--	--	--	--	--	--	--	--	--	--	--
c106026_g3	1.00	9.00	2.00	0.00	11.00	9.00	5.00	4.00	11.00	4.00	13.00	2.00	4.00	2.00	4.00	0.23	2.05	0.46	0.00	2.66	2.19	1.14	1.07	2.41	0.94	2.90	0.48	0.90	0.48	0.95	519	672204641	XP_008778966.1	594	1.3e-59	PREDICTED: putative germin-like protein 2-1 [Phoenix dactylifera]	658063398	XM_008369397.1	75	4.51667e-29	PREDICTED: Malus x domestica germin-like protein subfamily 1 member 13 (LOC103431261), mRNA	--	--	--	--	Q6YZA9	551	1.8e-55	Germin-like protein 8-2 OS=Oryza sativa subsp. japonica GN=GER3 PE=2 SV=1
c127561_g1	0.00	0.00	0.00	0.00	1.00	2.00	0.00	0.00	0.00	2.00	0.00	3.00	1.00	0.00	4.00	0.00	0.00	0.00	0.00	0.48	0.92	0.00	0.00	0.00	0.90	0.00	1.42	0.42	0.00	1.80	385	--	--	--	--	--	--	--	--	--	--	--	--	--	--	--	--	--	--
c95307_g3	0.00	0.00	0.00	0.00	0.00	0.00	0.00	0.00	0.00	0.00	0.00	0.00	0.00	0.00	0.00	0.00	0.00	0.00	0.00	0.00	0.00	0.00	0.00	0.00	0.00	0.00	0.00	0.00	0.00	0.00	238	--	--	--	--	--	--	--	--	--	--	--	--	--	--	--	--	--	--
c86763_g1	0.00	1.00	2.00	0.00	0.00	1.00	0.00	0.00	3.00	1.00	0.00	2.00	2.00	2.00	0.00	0.00	3.21	6.68	0.00	0.00	3.08	0.00	0.00	9.55	3.49	0.00	7.79	5.80	6.41	0.00	242	133711804	ABO36622.1	221	1.1e-16	copia LTR rider [Solanum lycopersicum]>gi|133711819|gb|ABO36636.1| copia LTR rider [Solanum lycopersicum]	269854677	FJ829048.1	70	1.17178e-26	Datura metel clone 9 retrotransposon Ty-1-copia-like, partial sequence	--	--	--	--	P10978	171	9.5e-12	Retrovirus-related Pol polyprotein from transposon TNT 1-94 OS=Nicotiana tabacum PE=2 SV=1
c104921_g1	22.00	51.00	8.00	11.00	32.00	25.00	18.00	38.00	22.00	36.00	150.00	51.00	7.00	60.00	1.00	5.09	11.47	2.02	2.70	10.34	6.31	4.23	10.97	4.42	10.37	44.76	11.82	2.26	17.76	0.20	636	--	--	--	--	--	--	--	--	--	--	--	--	--	--	--	--	--	--
c119178_g1	0.00	0.00	0.00	0.00	0.00	0.00	0.00	0.00	0.00	0.00	0.00	0.00	0.00	0.00	0.00	0.00	0.00	0.00	0.00	0.00	0.00	0.00	0.00	0.00	0.00	0.00	0.00	0.00	0.00	0.00	264	--	--	--	--	--	--	--	--	--	--	--	--	--	--	--	--	--	--
c130526_g1	0.00	0.00	0.00	0.00	0.00	0.00	0.00	0.00	0.00	0.00	0.00	0.00	0.00	0.00	0.00	0.00	0.00	0.00	0.00	0.00	0.00	0.00	0.00	0.00	0.00	0.00	0.00	0.00	0.00	0.00	219	--	--	--	--	--	--	--	--	--	--	--	--	--	--	--	--	--	--
c19911_g1	0.00	0.00	0.00	0.00	0.00	0.00	1.00	0.00	1.00	0.00	0.00	1.00	0.00	1.00	0.00	0.00	0.00	0.00	0.00	0.00	0.00	1.42	0.00	1.37	0.00	0.00	1.63	0.00	1.42	0.00	279	--	--	--	--	--	--	--	--	--	--	--	--	--	--	--	--	--	--
c81186_g1	13.00	2.00	7.00	5.00	2.00	7.00	7.00	9.00	4.00	17.00	8.00	9.00	2.00	11.00	10.00	0.65	0.10	0.34	0.27	0.10	0.37	0.34	0.51	0.19	0.85	0.37	0.45	0.10	0.57	0.51	1555	--	--	--	--	--	--	--	--	--	--	--	--	--	--	--	--	--	--
c54520_g1	0.00	5.00	2.00	0.00	1.00	2.00	2.00	2.00	0.00	4.00	2.00	1.00	1.00	7.00	7.00	0.00	0.42	0.17	0.00	0.09	0.18	0.17	0.20	0.00	0.34	0.16	0.09	0.08	0.62	0.61	1004	147802049	CAN74984.1	1304	1.2e-141	hypothetical protein VITISV_035210 [Vitis vinifera]	189162453	AP009676.1	62	1.52233e-21	Lotus japonicus genomic DNA, clone: LjT30I08, TM0492, complete sequence	--	--	--	--	P10978	634	8.2e-65	Retrovirus-related Pol polyprotein from transposon TNT 1-94 OS=Nicotiana tabacum PE=2 SV=1
c48097_g1	0.00	0.00	0.00	0.00	0.00	0.00	1.00	0.00	0.00	0.00	0.00	0.00	0.00	0.00	0.00	0.00	0.00	0.00	0.00	0.00	0.00	3.54	0.00	0.00	0.00	0.00	0.00	0.00	0.00	0.00	240	764594947	XP_011465740.1	180	6.1e-12	PREDICTED: uncharacterized protein LOC105351870 [Fragaria vesca subsp. vesca]	--	--	--	--	--	--	--	--	--	--	--	--	--
c161260_g1	0.00	0.00	0.00	0.00	0.00	0.00	0.00	0.00	0.00	0.00	0.00	0.00	0.00	0.00	0.00	0.00	0.00	0.00	0.00	0.00	0.00	0.00	0.00	0.00	0.00	0.00	0.00	0.00	0.00	0.00	214	--	--	--	--	--	--	--	--	--	--	--	--	--	--	--	--	--	--
c85422_g5	22.00	69.00	25.00	33.00	19.00	77.89	29.72	31.00	0.00	0.00	75.60	101.88	0.00	41.00	40.00	1.67	5.07	1.83	2.68	1.45	6.18	2.19	2.69	0.00	0.00	5.31	7.77	0.00	3.19	3.06	1110	743785261	XP_010921864.1	1467	1.7e-160	PREDICTED: nucleolar protein 56-like [Elaeis guineensis]	743785260	XM_010923562.1	406	0	PREDICTED: Elaeis guineensis nucleolar protein 56-like (LOC105045325), mRNA	K14564	NOP56	nucleolar protein 56	http://www.genome.jp/dbget-bin/www_bget?ko:K14564	O94514	931	3.3e-99	Nucleolar protein 56 OS=Schizosaccharomyces pombe (strain 972 / ATCC 24843) GN=nop56 PE=3 SV=1
c85422_g4	0.00	11.00	9.00	1.00	4.00	9.11	9.28	7.00	0.00	0.00	16.40	10.12	0.00	4.00	2.00	0.00	0.80	0.66	0.08	0.30	0.72	0.68	0.59	0.00	0.00	1.12	0.75	0.00	0.31	0.15	1130	255540297	XP_002511213.1	387	2.9e-35	nucleolar protein nop56, putative [Ricinus communis]>gi|223550328|gb|EEF51815.1| nucleolar protein nop56, putative [Ricinus communis]	242046829	XM_002461116.1	58	2.8783e-19	Sorghum bicolor hypothetical protein, mRNA	K14564	NOP56	nucleolar protein 56	http://www.genome.jp/dbget-bin/www_bget?ko:K14564	O94514	266	4.3e-22	Nucleolar protein 56 OS=Schizosaccharomyces pombe (strain 972 / ATCC 24843) GN=nop56 PE=3 SV=1
c110043_g1	168.00	162.00	173.00	121.00	168.00	133.00	226.00	134.00	277.00	195.00	176.00	227.00	147.00	156.00	94.00	2.69	3.13	2.70	2.24	2.74	2.76	3.51	2.87	3.74	3.69	2.80	3.30	2.13	2.86	1.84	4775	--	--	--	--	--	372485550	JQ276593.1	66	4.44185e-23	Scadoxus cinnabarinus NADH-plastoquinone oxidoreductase subunit 4 (ndhD) gene, partial cds; chloroplast	--	--	--	--	--	--	--	--
c85422_g1	0.00	3.00	1.00	1.00	0.00	0.00	0.00	0.00	1.00	0.00	1.00	0.00	0.00	0.00	0.00	0.00	1.70	0.57	0.67	0.00	0.00	0.00	0.00	0.55	0.00	0.59	0.00	0.00	0.00	0.00	351	--	--	--	--	--	--	--	--	--	--	--	--	--	--	--	--	--	--
c85422_g3	6.00	1.00	5.00	1.00	7.00	1.00	0.00	4.00	4.00	2.00	4.00	1.00	2.00	3.00	3.00	0.49	0.08	0.39	0.09	0.57	0.08	0.00	0.37	0.30	0.16	0.30	0.08	0.16	0.25	0.24	1056	--	--	--	--	--	--	--	--	--	--	--	--	--	--	--	--	--	--
c85422_g2	3.00	3.00	3.00	1.00	1.00	3.00	6.00	1.00	3.00	2.00	2.00	4.00	3.00	2.00	1.00	0.44	0.42	0.42	0.16	0.15	0.46	0.85	0.17	0.41	0.29	0.27	0.59	0.42	0.30	0.15	690	--	--	--	--	--	--	--	--	--	--	--	--	--	--	--	--	--	--
c20939_g1	0.00	0.00	0.00	0.00	0.00	0.00	0.00	3.00	0.00	0.00	0.00	0.00	0.00	2.00	0.00	0.00	0.00	0.00	0.00	0.00	0.00	0.00	2.76	0.00	0.00	0.00	0.00	0.00	1.64	0.00	318	--	--	--	--	--	--	--	--	--	--	--	--	--	--	--	--	--	--
c173013_g1	0.00	0.00	0.00	0.00	0.00	0.00	0.00	0.00	0.00	0.00	0.00	0.00	0.00	0.00	0.00	0.00	0.00	0.00	0.00	0.00	0.00	0.00	0.00	0.00	0.00	0.00	0.00	0.00	0.00	0.00	212	--	--	--	--	--	--	--	--	--	--	--	--	--	--	--	--	--	--
c19347_g1	0.00	5.00	1.00	1.00	1.00	9.00	3.00	2.00	0.00	3.00	0.00	3.00	7.00	7.00	0.00	0.00	0.32	0.06	0.07	0.07	0.62	0.19	0.15	0.00	0.20	0.00	0.20	0.45	0.47	0.00	1240	--	--	--	--	--	--	--	--	--	--	--	--	--	--	--	--	--	--
c119398_g1	0.00	3.00	1.00	0.00	0.00	0.00	0.00	0.00	0.00	0.00	0.00	0.00	0.00	0.00	0.00	0.00	2.80	0.94	0.00	0.00	0.00	0.00	0.00	0.00	0.00	0.00	0.00	0.00	0.00	0.00	305	--	--	--	--	--	793424278	NM_001305678.1	305	3.52766e-157	Mus musculus upstream transcription factor 1 (Usf1), transcript variant 4, mRNA	--	--	--	--	--	--	--	--
c110138_g2	1315.00	973.00	972.00	1123.00	1303.00	862.00	905.00	783.00	1334.00	521.00	760.00	820.00	790.00	892.00	541.00	60.85	45.98	45.58	55.19	58.95	43.31	40.38	42.81	55.46	25.02	35.30	37.62	35.87	41.11	27.43	1828	695047474	XP_009411616.1	2398	3.0e-268	PREDICTED: CAS1 domain-containing protein 1-like [Musa acuminata subsp. malaccensis]	743843936	XM_010939899.1	761	0	PREDICTED: Elaeis guineensis CAS1 domain-containing protein 1-like (LOC105057317), transcript variant X2, mRNA	--	--	--	--	Q96PB1	560	5.7e-56	CAS1 domain-containing protein 1 OS=Homo sapiens GN=CASD1 PE=2 SV=1
c110138_g1	784.00	1013.00	1288.00	789.00	614.00	968.00	1268.00	593.00	740.00	695.00	754.00	803.00	637.00	631.00	525.00	11.16	13.87	17.64	11.87	8.69	14.40	17.40	9.56	9.65	9.83	9.75	11.29	8.85	9.20	7.55	5472	743861849	XP_010943389.1	2203	3.7e-245	PREDICTED: ABC transporter G family member 14-like isoform X1 [Elaeis guineensis]	764606748	XM_004303279.2	288	1.98626e-146	PREDICTED: Fragaria vesca subsp. vesca RNA polymerase sigma factor sigB (LOC101304397), mRNA	--	--	--	--	Q9C6W5	2073	6.1e-231	ABC transporter G family member 14 OS=Arabidopsis thaliana GN=ABCG14 PE=2 SV=1
c112597_g1	0.00	0.00	0.00	0.00	0.00	0.00	1.00	0.00	0.00	1.00	0.00	0.00	0.00	0.00	0.00	0.00	0.00	0.00	0.00	0.00	0.00	0.69	0.00	0.00	0.72	0.00	0.00	0.00	0.00	0.00	331	147787712	CAN74050.1	453	1.9e-43	hypothetical protein VITISV_040588 [Vitis vinifera]	--	--	--	--	--	--	--	--	--	P10978	225	7.2e-18	Retrovirus-related Pol polyprotein from transposon TNT 1-94 OS=Nicotiana tabacum PE=2 SV=1
c15357_g1	2.00	0.00	0.00	5.00	1.00	1.00	0.00	0.00	1.00	0.00	0.00	0.00	0.00	3.00	0.00	0.69	0.00	0.00	1.95	0.37	0.36	0.00	0.00	0.33	0.00	0.00	0.00	0.00	1.08	0.00	426	--	--	--	--	--	--	--	--	--	--	--	--	--	--	--	--	--	--
c871_g1	5.00	1.00	13.00	5.00	1.00	9.00	5.00	6.00	7.00	0.00	9.00	7.00	0.00	11.00	1.00	0.84	0.16	2.12	0.91	0.17	1.57	0.82	1.15	1.09	0.00	1.42	1.19	0.00	1.89	0.17	631	--	--	--	--	--	--	--	--	--	--	--	--	--	--	--	--	--	--
c93780_g1	2.00	6.00	1.00	6.00	0.00	0.00	0.00	0.00	0.00	1.00	15.00	6.00	1.00	0.00	0.00	1.32	3.99	0.67	4.74	0.00	0.00	0.00	0.00	0.00	0.69	10.44	4.45	0.64	0.00	0.00	334	--	--	--	--	--	300245059	HM481265.1	95	2.13718e-40	Hippeastrum hybrid cultivar guanylyl cyclase (GC1) mRNA, complete cds	--	--	--	--	--	--	--	--
c93538_g1	5.00	4.00	7.00	3.00	2.00	6.00	6.00	3.00	5.00	3.00	12.00	11.00	3.00	8.00	2.00	0.47	0.36	0.63	0.30	0.19	0.59	0.54	0.32	0.43	0.28	1.04	1.03	0.27	0.77	0.19	943	--	--	--	--	--	--	--	--	--	--	--	--	--	--	--	--	--	--
c93538_g2	0.00	9.00	1.00	29.00	1.00	4.00	1.00	1.00	2.00	5.00	5.00	0.00	1.00	0.00	0.00	0.00	1.31	0.15	4.73	0.15	0.63	0.15	0.17	0.28	0.75	0.71	0.00	0.15	0.00	0.00	676	--	--	--	--	--	--	--	--	--	--	--	--	--	--	--	--	--	--
c93538_g3	3.00	8.00	0.00	2.00	0.00	24.00	6.00	1.00	0.00	34.00	1.00	0.00	1.00	5.00	0.00	0.26	0.66	0.00	0.18	0.00	2.13	0.49	0.10	0.00	2.87	0.08	0.00	0.08	0.44	0.00	1025	--	--	--	--	--	--	--	--	--	--	--	--	--	--	--	--	--	--
c156975_g1	0.00	1.00	0.00	0.00	0.00	0.00	0.00	1.00	0.00	0.00	0.00	1.00	0.00	0.00	2.00	0.00	0.78	0.00	0.00	0.00	0.00	0.00	0.91	0.00	0.00	0.00	0.88	0.00	0.00	1.60	319	--	--	--	--	--	--	--	--	--	--	--	--	--	--	--	--	--	--
c4740_g1	0.00	0.00	0.00	0.00	0.00	0.00	2.00	0.00	0.00	1.00	0.00	0.00	0.00	1.00	0.00	0.00	0.00	0.00	0.00	0.00	0.00	12.54	0.00	0.00	6.54	0.00	0.00	0.00	5.81	0.00	223	--	--	--	--	--	--	--	--	--	--	--	--	--	--	--	--	--	--
c105343_g1	42.00	23.00	37.00	41.00	33.00	20.00	33.00	26.00	31.00	23.00	30.00	19.00	51.00	44.00	38.00	5.29	0.67	1.03	2.26	1.30	0.92	1.18	0.92	0.95	0.71	1.12	0.62	2.80	1.24	0.95	3037	672181427	XP_008810930.1	1950	4.4e-216	PREDICTED: pentatricopeptide repeat-containing protein At1g43980, mitochondrial [Phoenix dactylifera]	--	--	--	--	--	--	--	--	--	Q9LP03	1297	3.3e-141	Pentatricopeptide repeat-containing protein At1g43980, mitochondrial OS=Arabidopsis thaliana GN=PCMP-E58 PE=3 SV=1
c62500_g1	13.00	18.00	26.00	8.00	3.00	3.00	3.00	6.00	4.00	5.00	13.00	16.00	6.00	4.00	1.00	1.16	1.15	1.99	0.50	0.24	0.17	0.22	0.58	0.20	0.37	1.12	0.86	0.44	0.22	0.05	1457	--	--	--	--	--	--	--	--	--	--	--	--	--	--	--	--	--	--
c158896_g1	0.00	0.00	0.00	0.00	0.00	0.00	0.00	0.00	0.00	0.00	0.00	0.00	0.00	0.00	0.00	0.00	0.00	0.00	0.00	0.00	0.00	0.00	0.00	0.00	0.00	0.00	0.00	0.00	0.00	0.00	202	695065235	XP_009421203.1	220	1.2e-16	PREDICTED: uncharacterized protein LOC104000798 [Musa acuminata subsp. malaccensis]	--	--	--	--	--	--	--	--	--	--	--	--	--
c173818_g1	0.00	0.00	0.00	0.00	0.00	0.00	0.00	0.00	0.00	0.00	0.00	0.00	0.00	0.00	0.00	0.00	0.00	0.00	0.00	0.00	0.00	0.00	0.00	0.00	0.00	0.00	0.00	0.00	0.00	0.00	244	--	--	--	--	--	--	--	--	--	--	--	--	--	--	--	--	--	--
c171675_g1	2.00	2.00	3.00	0.00	0.00	0.00	3.00	0.00	0.00	0.00	3.00	0.00	0.00	2.00	2.00	0.48	0.47	0.70	0.00	0.00	0.00	0.70	0.00	0.00	0.00	0.68	0.00	0.00	0.49	0.48	513	--	--	--	--	--	--	--	--	--	--	--	--	--	--	--	--	--	--
c31997_g1	0.00	0.00	0.00	0.00	0.00	0.00	0.00	0.00	0.00	0.00	0.00	0.00	0.00	0.00	0.00	0.00	0.00	0.00	0.00	0.00	0.00	0.00	0.00	0.00	0.00	0.00	0.00	0.00	0.00	0.00	333	--	--	--	--	--	--	--	--	--	--	--	--	--	--	--	--	--	--
c125731_g1	0.00	0.00	0.00	0.00	0.00	0.00	2.00	0.00	0.00	0.00	0.00	0.00	0.00	0.00	0.00	0.00	0.00	0.00	0.00	0.00	0.00	14.63	0.00	0.00	0.00	0.00	0.00	0.00	0.00	0.00	219	--	--	--	--	--	--	--	--	--	--	--	--	--	--	--	--	--	--
c143437_g1	0.00	0.00	0.00	1.00	0.00	0.00	0.00	0.00	0.00	0.00	0.00	0.00	0.00	0.00	0.00	0.00	0.00	0.00	1.31	0.00	0.00	0.00	0.00	0.00	0.00	0.00	0.00	0.00	0.00	0.00	295	--	--	--	--	--	--	--	--	--	--	--	--	--	--	--	--	--	--
c13668_g1	0.00	0.00	0.00	0.00	0.00	0.00	0.00	0.00	0.00	0.00	0.00	0.00	0.00	0.00	0.00	0.00	0.00	0.00	0.00	0.00	0.00	0.00	0.00	0.00	0.00	0.00	0.00	0.00	0.00	0.00	222	--	--	--	--	--	--	--	--	--	--	--	--	--	--	--	--	--	--
c84983_g1	7.00	0.00	4.00	6.00	5.00	8.00	1.00	7.00	6.00	3.00	8.00	14.00	0.00	0.00	4.00	0.85	0.00	0.65	0.93	0.97	0.68	0.08	0.65	0.45	0.24	0.69	3.02	0.00	0.00	1.54	1052	--	--	--	--	--	--	--	--	--	--	--	--	--	--	--	--	--	--
c124559_g1	0.00	0.00	1.00	0.00	0.00	1.00	0.00	0.00	1.00	2.00	0.00	0.00	1.00	2.00	0.00	0.00	0.00	0.43	0.00	0.00	0.45	0.00	0.00	0.41	0.89	0.00	0.00	0.42	0.90	0.00	388	--	--	--	--	--	--	--	--	--	--	--	--	--	--	--	--	--	--
c106619_g1	762.00	1106.00	1122.00	781.00	716.00	1479.00	1124.00	823.00	941.00	1406.00	934.00	1153.00	1323.00	1349.00	832.00	12.41	18.94	17.33	13.47	11.91	28.37	19.06	16.57	13.62	21.27	13.87	18.87	20.94	23.98	13.87	5732	672184097	XP_008812349.1	2434	6.3e-272	PREDICTED: tubulin-folding cofactor D isoform X1 [Phoenix dactylifera]	743778037	XM_010921166.1	741	0	PREDICTED: Elaeis guineensis tubulin-folding cofactor D (LOC105043586), transcript variant X5, mRNA	--	--	--	--	Q8L5R3	2009	1.7e-223	Tubulin-folding cofactor D OS=Arabidopsis thaliana GN=TFCD PE=2 SV=1
c20009_g1	0.00	0.00	0.00	0.00	0.00	0.00	3.00	0.00	0.00	0.00	0.00	0.00	0.00	0.00	0.00	0.00	0.00	0.00	0.00	0.00	0.00	20.30	0.00	0.00	0.00	0.00	0.00	0.00	0.00	0.00	221	--	--	--	--	--	--	--	--	--	--	--	--	--	--	--	--	--	--
c42713_g2	0.00	0.00	0.00	0.00	0.00	1.00	0.00	0.00	0.00	0.00	0.00	0.00	0.00	0.00	0.00	0.00	0.00	0.00	0.00	0.00	0.79	0.00	0.00	0.00	0.00	0.00	0.00	0.00	0.00	0.00	321	--	--	--	--	--	--	--	--	--	--	--	--	--	--	--	--	--	--
c42713_g1	0.00	0.00	1.00	2.00	0.00	1.00	0.00	0.00	2.00	4.00	0.00	5.00	4.00	3.00	0.00	0.00	0.00	0.28	0.64	0.00	0.30	0.00	0.00	0.54	1.17	0.00	1.50	1.11	0.89	0.00	465	--	--	--	--	--	--	--	--	--	--	--	--	--	--	--	--	--	--
c42358_g1	0.00	0.00	0.00	2.00	1.00	0.00	0.00	2.00	3.00	0.00	0.00	3.00	4.00	2.00	3.00	0.00	0.00	0.00	0.64	0.30	0.00	0.00	0.67	0.82	0.00	0.00	0.91	1.12	0.60	0.88	464	--	--	--	--	--	--	--	--	--	--	--	--	--	--	--	--	--	--
c101143_g1	100.00	138.00	194.00	250.00	156.00	94.00	139.00	237.00	75.00	155.00	189.00	238.00	132.00	130.00	155.00	8.31	11.08	15.49	21.95	13.09	8.17	11.16	22.39	5.75	12.75	14.48	19.82	10.56	11.04	12.93	1054	672164991	XP_008802390.1	1141	9.9e-123	PREDICTED: protein NRT1/ PTR FAMILY 5.2-like [Phoenix dactylifera]	--	--	--	--	--	K14638	SLC15A3_4, PHT	solute carrier family 15 (peptide/histidine transporter), member 3/4	http://www.genome.jp/dbget-bin/www_bget?ko:K14638	Q9FNL7	887	3.9e-94	Protein NRT1/ PTR FAMILY 5.2 OS=Arabidopsis thaliana GN=NPF5.2 PE=2 SV=1
c25165_g1	4.00	0.00	0.00	0.00	0.00	0.00	0.00	0.00	0.00	0.00	1.00	0.00	0.00	5.00	0.00	1.90	0.00	0.00	0.00	0.00	0.00	0.00	0.00	0.00	0.00	0.48	0.00	0.00	2.47	0.00	374	672158093	XP_008798775.1	307	1.8e-26	PREDICTED: LOW QUALITY PROTEIN: uncharacterized protein LOC103713573 [Phoenix dactylifera]	--	--	--	--	--	--	--	--	--	--	--	--	--
c81630_g2	4.00	10.00	4.00	2.00	3.00	2.00	4.00	6.00	1.00	9.00	9.00	2.00	2.00	1.00	4.00	0.52	1.25	0.50	0.28	0.39	0.27	0.50	0.88	0.12	1.16	1.08	0.26	0.25	0.13	0.52	749	--	--	--	--	--	--	--	--	--	--	--	--	--	--	--	--	--	--
c29115_g1	2.00	0.00	1.00	0.00	5.00	1.00	0.00	1.00	4.00	0.00	0.00	0.00	0.00	1.00	0.00	0.49	0.00	0.24	0.00	1.28	0.26	0.00	0.28	0.93	0.00	0.00	0.00	0.00	0.25	0.00	504	--	--	--	--	--	--	--	--	--	--	--	--	--	--	--	--	--	--
c80700_g1	0.00	0.00	0.00	0.00	0.00	0.00	0.00	0.00	2.00	3.00	0.00	0.00	0.00	0.00	0.00	0.00	0.00	0.00	0.00	0.00	0.00	0.00	0.00	2.42	3.91	0.00	0.00	0.00	0.00	0.00	286	--	--	--	--	--	--	--	--	--	--	--	--	--	--	--	--	--	--
c73120_g1	6.00	3.00	2.00	1.00	4.00	1.00	0.00	1.00	0.00	1.00	2.00	1.00	3.00	2.00	2.00	0.84	0.40	0.27	0.15	0.57	0.15	0.00	0.16	0.00	0.14	0.26	0.14	0.40	0.29	0.28	712	--	--	--	--	--	--	--	--	--	--	--	--	--	--	--	--	--	--
c154164_g1	0.00	0.00	0.00	1.00	0.00	0.00	0.00	1.00	0.00	0.00	0.00	0.00	0.00	0.00	0.00	0.00	0.00	0.00	1.23	0.00	0.00	0.00	1.17	0.00	0.00	0.00	0.00	0.00	0.00	0.00	299	--	--	--	--	--	--	--	--	--	--	--	--	--	--	--	--	--	--
c19610_g1	10.00	0.00	0.00	2.00	6.00	2.00	5.00	2.00	2.00	0.00	0.00	1.00	0.00	0.00	0.00	2.04	0.00	0.00	0.45	1.26	0.42	0.99	0.47	0.38	0.00	0.00	0.21	0.00	0.00	0.00	561	--	--	--	--	--	--	--	--	--	--	--	--	--	--	--	--	--	--
c169736_g1	0.00	2.00	0.00	0.00	0.00	0.00	0.00	1.00	0.00	1.00	0.00	1.00	3.00	0.00	0.00	0.00	0.63	0.00	0.00	0.00	0.00	0.00	0.37	0.00	0.32	0.00	0.33	0.92	0.00	0.00	443	--	--	--	--	--	--	--	--	--	--	--	--	--	--	--	--	--	--
c58162_g1	0.00	0.00	0.00	0.00	0.00	0.00	0.00	2.00	0.00	0.00	1.00	0.00	0.00	0.00	0.00	0.00	0.00	0.00	0.00	0.00	0.00	0.00	3.33	0.00	0.00	1.63	0.00	0.00	0.00	0.00	277	--	--	--	--	--	--	--	--	--	--	--	--	--	--	--	--	--	--
c13546_g1	0.00	1.00	2.00	0.00	1.00	0.00	0.00	0.00	0.00	0.00	1.00	0.00	4.00	9.00	1.00	0.00	0.39	0.93	0.00	0.43	0.00	0.00	0.00	0.00	0.00	0.47	0.00	1.80	4.07	0.48	402	--	--	--	--	--	--	--	--	--	--	--	--	--	--	--	--	--	--
c26408_g1	0.00	7.00	0.00	0.00	7.00	0.00	0.00	0.00	0.00	0.00	0.00	2.00	0.00	3.00	3.00	0.00	0.97	0.00	0.00	1.02	0.00	0.00	0.00	0.00	0.00	0.00	0.29	0.00	0.44	0.43	700	--	--	--	--	--	--	--	--	--	--	--	--	--	--	--	--	--	--
c9566_g1	0.00	0.00	0.00	0.00	0.00	0.00	0.00	6.00	0.00	0.00	0.00	0.00	16.00	0.00	0.00	0.00	0.00	0.00	0.00	0.00	0.00	0.00	1.83	0.00	0.00	0.00	0.00	4.09	0.00	0.00	485	--	--	--	--	--	--	--	--	--	--	--	--	--	--	--	--	--	--
c174528_g1	1.00	0.00	0.00	1.00	2.00	2.00	1.00	0.00	2.00	0.00	0.00	0.00	1.00	0.00	0.00	5.37	0.00	0.00	7.78	17.01	11.41	6.51	0.00	12.22	0.00	0.00	0.00	5.47	0.00	0.00	222	--	--	--	--	--	--	--	--	--	--	--	--	--	--	--	--	--	--
c88025_g3	2.00	1.00	0.00	4.00	1.00	0.00	2.00	0.00	2.00	0.00	4.00	3.00	0.00	2.00	2.00	0.38	0.19	0.00	0.83	0.20	0.00	0.37	0.00	0.35	0.00	0.72	0.58	0.00	0.39	0.38	584	--	--	--	--	--	--	--	--	--	--	--	--	--	--	--	--	--	--
c13002_g1	0.00	0.00	0.00	0.00	0.00	0.00	0.00	0.00	1.00	0.00	0.00	0.00	0.00	0.00	0.00	0.00	0.00	0.00	0.00	0.00	0.00	0.00	0.00	1.00	0.00	0.00	0.00	0.00	0.00	0.00	298	121501699	ABM55240.1	164	5.4e-10	retrotransposon protein [Beta vulgaris]	--	--	--	--	--	--	--	--	--	--	--	--	--
c128238_g1	0.00	0.00	0.00	0.00	0.00	0.00	0.00	0.00	0.00	0.00	0.00	0.00	0.00	0.00	2.00	0.00	0.00	0.00	0.00	0.00	0.00	0.00	0.00	0.00	0.00	0.00	0.00	0.00	0.00	7.37	238	--	--	--	--	--	--	--	--	--	--	--	--	--	--	--	--	--	--
c11303_g1	0.00	1.00	0.00	0.00	0.00	0.00	0.00	0.00	0.00	1.00	0.00	3.00	0.00	1.00	1.00	0.00	0.77	0.00	0.00	0.00	0.00	0.00	0.00	0.00	0.81	0.00	2.61	0.00	0.80	0.79	320	--	--	--	--	--	--	--	--	--	--	--	--	--	--	--	--	--	--
c12654_g1	0.00	0.00	0.00	0.00	0.00	0.00	0.00	0.00	0.00	0.00	4.00	0.00	0.00	0.00	0.00	0.00	0.00	0.00	0.00	0.00	0.00	0.00	0.00	0.00	0.00	5.81	0.00	0.00	0.00	0.00	283	672208800	XP_008780438.1	207	5.3e-15	PREDICTED: uncharacterized protein LOC103700262, partial [Phoenix dactylifera]	--	--	--	--	--	--	--	--	--	--	--	--	--
c76833_g1	25.00	20.00	24.00	3.00	3.00	5.00	21.00	9.00	4.00	14.00	14.00	6.00	29.00	77.00	8.00	8.40	6.61	7.94	1.13	1.07	1.75	6.97	3.49	1.27	4.78	4.61	2.12	9.39	26.75	2.74	432	--	--	--	--	--	--	--	--	--	--	--	--	--	--	--	--	--	--
c99234_g2	3.00	7.00	1.00	2.00	1.00	0.00	4.00	2.00	9.00	11.00	1.00	1.00	3.00	3.00	0.00	1.89	4.43	0.64	1.50	0.71	0.00	2.55	1.48	5.53	7.26	0.66	0.70	1.82	1.97	0.00	339	--	--	--	--	--	--	--	--	--	--	--	--	--	--	--	--	--	--
c99234_g1	104.00	85.00	75.00	68.00	105.00	88.00	96.00	87.00	101.00	84.00	84.00	85.00	89.00	92.00	81.00	8.06	6.32	5.62	5.65	8.12	7.13	7.20	7.69	7.23	6.48	5.99	6.60	6.59	7.30	6.28	1122	672175852	XP_008807991.1	649	1.2e-65	PREDICTED: uncharacterized protein LOC103720176 isoform X1 [Phoenix dactylifera]	743796086	XM_010926340.1	205	5.48408e-101	PREDICTED: Elaeis guineensis uncharacterized LOC105047426 (LOC105047426), mRNA	--	--	--	--	--	--	--	--
c18927_g1	1.00	1.00	0.00	1.00	0.00	2.00	1.00	2.00	2.00	0.00	0.00	2.00	0.00	0.00	0.00	0.22	0.21	0.00	0.24	0.00	0.45	0.21	0.49	0.40	0.00	0.00	0.44	0.00	0.00	0.00	543	--	--	--	--	--	--	--	--	--	--	--	--	--	--	--	--	--	--
c159225_g1	0.00	0.00	0.00	0.00	0.00	0.00	0.00	0.00	0.00	0.00	0.00	0.00	0.00	0.00	0.00	0.00	0.00	0.00	0.00	0.00	0.00	0.00	0.00	0.00	0.00	0.00	0.00	0.00	0.00	0.00	216	--	--	--	--	--	--	--	--	--	--	--	--	--	--	--	--	--	--
c96452_g2	8.00	4.00	3.00	5.00	7.00	8.00	9.00	5.00	4.00	6.00	9.00	9.00	4.00	5.00	5.00	2.97	1.47	1.10	2.11	2.78	3.10	3.31	2.15	1.41	2.28	3.30	3.55	1.43	1.92	1.89	413	743818524	XP_010931249.1	260	5.6e-21	PREDICTED: dof zinc finger protein DOF5.1-like [Elaeis guineensis]	721627052	XM_003559187.2	57	3.59039e-19	PREDICTED: Brachypodium distachyon dof zinc finger protein DOF5.1-like (LOC100837426), mRNA	--	--	--	--	Q9ZV33	164	1.1e-10	Dof zinc finger protein DOF2.2 OS=Arabidopsis thaliana GN=DOF2.2 PE=2 SV=2
c96452_g3	29.00	29.00	28.00	22.00	26.00	32.00	23.00	19.00	33.00	15.00	25.00	24.00	27.00	20.00	24.00	5.16	5.02	4.84	4.26	4.74	5.94	3.99	3.87	5.47	2.67	4.19	4.35	4.63	3.66	4.32	608	743787197	XP_010922356.1	347	6.7e-31	PREDICTED: dof zinc finger protein DOF5.1-like [Elaeis guineensis]	115456248	NM_001058260.1	90	2.45208e-37	Oryza sativa Japonica Group Os03g0821200 (Os03g0821200) mRNA, complete cds	--	--	--	--	Q9ZV33	252	9.7e-21	Dof zinc finger protein DOF2.2 OS=Arabidopsis thaliana GN=DOF2.2 PE=2 SV=2
c96452_g1	13.00	21.00	10.00	17.00	50.00	4.00	16.00	17.00	34.00	21.00	20.00	30.00	22.00	19.00	22.00	1.08	1.69	0.80	1.51	4.18	0.35	1.29	1.61	2.62	1.73	1.54	2.50	1.77	1.62	1.85	1033	672206859	XP_008779546.1	442	1.1e-41	PREDICTED: dof zinc finger protein DOF3.6-like isoform X1 [Phoenix dactylifera]	836018706	XM_004984681.2	94	2.55036e-39	PREDICTED: Setaria italica dof zinc finger protein DOF3.6 (LOC101763380), transcript variant X2, mRNA	--	--	--	--	Q9M2U1	265	5.2e-22	Dof zinc finger protein DOF3.6 OS=Arabidopsis thaliana GN=DOF3.6 PE=1 SV=2
c151089_g1	0.00	0.00	0.00	0.00	0.00	0.00	1.00	0.00	0.00	0.00	1.00	0.00	1.00	1.00	0.00	0.00	0.00	0.00	0.00	0.00	0.00	0.38	0.00	0.00	0.00	0.38	0.00	0.37	0.40	0.00	408	--	--	--	--	--	--	--	--	--	--	--	--	--	--	--	--	--	--
c103039_g3	28.00	12.00	4.00	23.00	35.00	0.00	0.00	12.00	112.00	35.00	6.00	25.00	35.00	9.00	5.00	3.67	1.39	0.43	3.08	4.05	0.00	0.00	1.51	11.80	4.10	0.62	3.25	3.88	1.18	0.56	836	--	--	--	--	--	--	--	--	--	--	--	--	--	--	--	--	--	--
c103039_g2	0.00	0.00	0.00	0.00	0.00	0.00	0.00	0.00	0.00	2.00	0.00	0.00	0.00	0.00	0.00	0.00	0.00	0.00	0.00	0.00	0.00	0.00	0.00	0.00	2.04	0.00	0.00	0.00	0.00	0.00	302	--	--	--	--	--	--	--	--	--	--	--	--	--	--	--	--	--	--
c103039_g1	8.00	6.00	0.00	14.00	4.00	1.00	2.00	8.00	117.00	19.00	1.00	23.00	10.00	9.00	4.00	1.87	1.37	0.00	3.60	0.82	0.15	0.28	2.00	20.98	4.16	0.14	5.54	2.10	2.16	0.92	690	--	--	--	--	--	--	--	--	--	--	--	--	--	--	--	--	--	--
c169868_g1	0.00	0.00	0.00	0.00	0.00	1.00	0.00	0.00	0.00	0.00	0.00	0.00	1.00	1.00	0.00	0.00	0.00	0.00	0.00	0.00	1.49	0.00	0.00	0.00	0.00	0.00	0.00	1.39	1.53	0.00	275	--	--	--	--	--	--	--	--	--	--	--	--	--	--	--	--	--	--
c104828_g2	130.00	229.00	91.00	140.00	168.00	189.00	109.00	141.00	184.00	155.00	154.00	124.00	80.00	254.00	84.00	8.59	14.40	5.69	9.77	11.46	12.99	6.84	10.45	11.12	10.08	9.29	8.11	5.14	17.06	5.59	1349	697169438	XP_009593613.1	835	3.9e-87	PREDICTED: pentatricopeptide repeat-containing protein At2g13600-like isoform X1 [Nicotiana tomentosiformis]	--	--	--	--	--	--	--	--	--	Q9LW63	581	1.5e-58	Putative pentatricopeptide repeat-containing protein At3g23330 OS=Arabidopsis thaliana GN=PCMP-H32 PE=3 SV=1
c139422_g1	0.00	0.00	0.00	0.00	0.00	0.00	1.00	0.00	0.00	0.00	3.00	0.00	0.00	0.00	0.00	0.00	0.00	0.00	0.00	0.00	0.00	3.34	0.00	0.00	0.00	11.75	0.00	0.00	0.00	0.00	242	--	--	--	--	--	--	--	--	--	--	--	--	--	--	--	--	--	--
c104828_g1	62.00	40.00	41.00	44.00	41.00	30.00	51.00	35.00	41.00	35.00	60.00	42.00	32.00	80.00	43.00	1.62	1.03	1.05	1.21	1.07	0.84	1.24	1.00	0.98	0.90	1.41	1.08	0.80	2.06	1.13	2875	672164894	XP_008802335.1	2113	5.3e-235	PREDICTED: pentatricopeptide repeat-containing protein At3g46790, chloroplastic-like [Phoenix dactylifera]	672164893	XM_008804113.1	164	8.85406e-78	PREDICTED: Phoenix dactylifera pentatricopeptide repeat-containing protein At3g46790, chloroplastic-like (LOC103716203), mRNA	--	--	--	--	Q9LNU6	1229	2.4e-133	Pentatricopeptide repeat-containing protein At1g20230 OS=Arabidopsis thaliana GN=PCMP-H21 PE=2 SV=2
c83918_g1	2.00	9.00	2.00	23.00	18.00	0.00	13.00	10.00	27.00	0.00	7.00	15.00	88.00	15.00	0.00	0.07	0.32	0.07	0.90	0.66	0.00	0.46	0.42	0.92	0.00	0.24	0.55	3.14	0.57	0.00	2034	731379215	XP_010668395.1	255	1.0e-19	PREDICTED: uncharacterized protein LOC104885396, partial [Beta vulgaris subsp. vulgaris]	--	--	--	--	--	--	--	--	--	--	--	--	--
c28128_g1	3.00	0.00	0.00	1.00	1.00	0.00	0.00	1.00	3.00	0.00	5.00	0.00	0.00	1.00	2.00	0.56	0.00	0.00	0.20	0.19	0.00	0.00	0.21	0.52	0.00	0.88	0.00	0.00	0.19	0.38	592	--	--	--	--	--	--	--	--	--	--	--	--	--	--	--	--	--	--
c102729_g2	4.00	2.00	7.00	3.00	4.00	3.00	5.00	9.00	2.00	2.00	4.00	11.00	9.00	5.00	5.00	0.23	0.11	0.38	0.18	0.23	0.18	0.27	0.58	0.10	0.11	0.21	0.62	0.49	0.29	0.28	1415	672196621	XP_008776849.1	206	3.5e-14	PREDICTED: cytochrome P450 734A6-like [Phoenix dactylifera]	--	--	--	--	--	--	--	--	--	--	--	--	--
c102729_g3	2.00	3.00	3.00	2.00	2.00	6.00	0.00	1.00	1.00	5.00	5.00	8.00	2.00	1.00	4.00	0.21	0.30	0.30	0.22	0.21	0.65	0.00	0.12	0.10	0.51	0.48	0.83	0.20	0.11	0.42	877	743883981	XP_010909557.1	227	7.9e-17	PREDICTED: cytochrome P450 734A6-like [Elaeis guineensis]	--	--	--	--	--	K15639	CYP734A1, BAS1	PHYB activation tagged suppressor 1	http://www.genome.jp/dbget-bin/www_bget?ko:K15639	B9X287	126	5.7e-06	Cytochrome P450 734A6 OS=Oryza sativa subsp. japonica GN=CYP734A6 PE=2 SV=1
c102729_g1	36.00	52.00	40.00	24.00	49.00	20.00	15.00	48.00	15.00	13.00	32.00	30.00	16.00	23.00	85.00	1.47	1.96	1.59	1.02	1.85	0.84	0.55	2.34	0.64	0.69	1.11	1.19	0.59	1.00	3.64	1987	672170598	XP_008805359.1	1669	1.1e-183	PREDICTED: cytochrome P450 734A6-like [Phoenix dactylifera]	--	--	--	--	--	--	--	--	--	O48786	958	4.4e-102	Cytochrome P450 734A1 OS=Arabidopsis thaliana GN=CYP734A1 PE=2 SV=1
c155430_g1	0.00	0.00	0.00	0.00	0.00	1.00	1.00	1.00	1.00	0.00	0.00	0.00	0.00	0.00	0.00	0.00	0.00	0.00	0.00	0.00	1.44	1.47	1.67	1.42	0.00	0.00	0.00	0.00	0.00	0.00	277	--	--	--	--	--	694888058	XM_003308300.3	277	1.16258e-141	PREDICTED: Pan troglodytes cold shock domain containing E1, RNA-binding (CSDE1), transcript variant X8, mRNA	--	--	--	--	P29174	413	9.5e-40	Cold shock domain-containing protein E1 (Fragment) OS=Cavia porcellus GN=CSDE1 PE=3 SV=1
c110561_g1	582.00	713.00	700.00	581.00	385.00	1170.00	898.00	611.00	505.00	772.00	1300.00	692.00	865.00	629.00	276.00	18.76	22.09	21.65	19.80	12.33	39.32	27.85	22.33	14.95	24.52	38.20	22.05	26.91	20.72	8.95	2299	695013643	XP_009393612.1	151	1.4e-07	PREDICTED: tryptophan aminotransferase-related protein 2-like [Musa acuminata subsp. malaccensis]	--	--	--	--	--	--	--	--	--	--	--	--	--
c53196_g1	2.00	10.00	1.00	2.00	2.00	0.00	2.00	15.00	2.00	1.00	0.00	0.00	2.00	0.00	2.00	0.69	3.39	0.34	0.78	0.73	0.00	0.68	5.97	0.65	0.35	0.00	0.00	0.66	0.00	0.70	427	--	--	--	--	--	--	--	--	--	--	--	--	--	--	--	--	--	--
c123990_g1	4.00	0.00	1.00	0.00	0.00	0.00	0.00	0.00	0.00	0.00	0.00	0.00	0.00	0.00	0.00	1.89	0.00	0.47	0.00	0.00	0.00	0.00	0.00	0.00	0.00	0.00	0.00	0.00	0.00	0.00	375	--	--	--	--	--	--	--	--	--	--	--	--	--	--	--	--	--	--
c107240_g1	108.00	203.00	364.00	226.00	77.00	73.00	85.00	108.00	82.00	78.00	120.00	64.00	74.00	42.00	202.00	7.99	15.44	26.10	17.96	5.66	5.86	6.66	8.93	5.53	5.92	8.48	5.12	5.23	3.63	14.83	1165	--	--	--	--	--	--	--	--	--	--	--	--	--	--	--	--	--	--
c47580_g1	0.00	0.00	0.00	0.00	0.00	0.00	0.00	0.00	0.00	0.00	0.00	0.00	1.00	0.00	0.00	0.00	0.00	0.00	0.00	0.00	0.00	0.00	0.00	0.00	0.00	0.00	0.00	11.56	0.00	0.00	204	--	--	--	--	--	--	--	--	--	--	--	--	--	--	--	--	--	--
c46121_g1	0.00	0.00	0.00	0.00	0.00	0.00	0.00	0.00	0.00	0.00	0.00	0.00	0.00	98.00	0.00	0.00	0.00	0.00	0.00	0.00	0.00	0.00	0.00	0.00	0.00	0.00	0.00	0.00	18.19	0.00	745	--	--	--	--	--	--	--	--	--	--	--	--	--	--	--	--	--	--
c179688_g1	0.00	0.00	0.00	0.00	0.00	0.00	0.00	0.00	0.00	0.00	0.00	0.00	0.00	0.00	0.00	0.00	0.00	0.00	0.00	0.00	0.00	0.00	0.00	0.00	0.00	0.00	0.00	0.00	0.00	0.00	231	--	--	--	--	--	--	--	--	--	--	--	--	--	--	--	--	--	--
c171778_g1	0.00	0.00	0.00	0.00	0.00	0.00	0.00	0.00	0.00	0.00	0.00	1.00	0.00	0.00	0.00	0.00	0.00	0.00	0.00	0.00	0.00	0.00	0.00	0.00	0.00	0.00	4.39	0.00	0.00	0.00	238	672190754	XP_008775332.1	230	9.7e-18	PREDICTED: probable LRR receptor-like serine/threonine-protein kinase At4g08850 [Phoenix dactylifera]	--	--	--	--	--	--	--	--	--	--	--	--	--
c154136_g1	0.00	0.00	0.00	0.00	0.00	0.00	0.00	0.00	0.00	0.00	0.00	0.00	0.00	0.00	0.00	0.00	0.00	0.00	0.00	0.00	0.00	0.00	0.00	0.00	0.00	0.00	0.00	0.00	0.00	0.00	202	--	--	--	--	--	--	--	--	--	--	--	--	--	--	--	--	--	--
c172434_g1	0.00	0.00	0.00	0.00	0.00	0.00	0.00	0.00	0.00	0.00	0.00	0.00	0.00	0.00	0.00	0.00	0.00	0.00	0.00	0.00	0.00	0.00	0.00	0.00	0.00	0.00	0.00	0.00	0.00	0.00	268	--	--	--	--	--	--	--	--	--	--	--	--	--	--	--	--	--	--
c46156_g2	1.00	1.00	1.00	0.00	4.00	1.00	0.00	0.00	0.00	1.00	0.00	1.00	2.00	0.00	0.00	0.22	0.22	0.22	0.00	0.91	0.23	0.00	0.00	0.00	0.22	0.00	0.23	0.43	0.00	0.00	535	--	--	--	--	--	--	--	--	--	--	--	--	--	--	--	--	--	--
c14758_g1	0.00	1.00	0.00	0.00	0.00	0.00	0.00	0.00	0.00	2.00	4.00	0.00	1.00	0.00	0.00	0.00	0.33	0.00	0.00	0.00	0.00	0.00	0.00	0.00	0.68	1.32	0.00	0.32	0.00	0.00	432	--	--	--	--	--	--	--	--	--	--	--	--	--	--	--	--	--	--
c46156_g1	0.00	0.00	1.00	1.00	0.00	0.00	3.00	0.00	0.00	2.00	0.00	0.00	0.00	0.00	2.00	0.00	0.00	0.25	0.28	0.00	0.00	0.75	0.00	0.00	0.51	0.00	0.00	0.00	0.00	0.52	495	--	--	--	--	--	--	--	--	--	--	--	--	--	--	--	--	--	--
c77640_g1	0.00	0.00	0.00	0.00	1.00	0.00	0.00	0.00	0.00	0.00	0.00	0.00	0.00	0.00	0.00	0.00	0.00	0.00	0.00	19.98	0.00	0.00	0.00	0.00	0.00	0.00	0.00	0.00	0.00	0.00	203	--	--	--	--	--	--	--	--	--	--	--	--	--	--	--	--	--	--
c61807_g1	0.00	0.00	0.00	0.00	0.00	1.00	0.00	2.00	0.00	2.00	2.00	4.00	1.00	1.00	0.00	0.00	0.00	0.00	0.00	0.00	0.37	0.00	0.81	0.00	0.71	0.69	1.48	0.34	0.36	0.00	424	645302518	XP_008245895.1	208	6.1e-15	PREDICTED: protein NYNRIN-like [Prunus mume]	189339300	AC226414.1	34	2.25509e-06	Oryza minuta clone OM__Ba0140O10, complete sequence	--	--	--	--	--	--	--	--
c59190_g1	0.00	4.00	2.00	5.00	0.00	0.00	1.00	3.00	3.00	0.00	10.00	5.00	13.00	1.00	4.00	0.00	0.40	0.20	0.55	0.00	0.00	0.10	0.35	0.29	0.00	0.95	0.52	1.29	0.11	0.42	880	571452891	XP_006579265.1	157	1.0e-08	PREDICTED: uncharacterized protein LOC102664889 [Glycine max]	--	--	--	--	--	--	--	--	--	--	--	--	--
c41187_g1	0.00	4.00	0.00	1.00	2.00	0.00	0.00	8.00	8.00	0.00	0.00	1.00	0.00	8.00	0.00	0.00	0.48	0.00	0.13	0.25	0.00	0.00	1.12	0.91	0.00	0.00	0.12	0.00	1.01	0.00	774	--	--	--	--	--	--	--	--	--	--	--	--	--	--	--	--	--	--
c13191_g1	0.00	0.00	0.00	0.00	0.00	0.00	0.00	0.00	0.00	0.00	0.00	0.00	0.00	0.00	1.00	0.00	0.00	0.00	0.00	0.00	0.00	0.00	0.00	0.00	0.00	0.00	0.00	0.00	0.00	2.12	259	--	--	--	--	--	--	--	--	--	--	--	--	--	--	--	--	--	--
c157588_g1	0.00	0.00	0.00	0.00	0.00	0.00	0.00	0.00	0.00	0.00	0.00	0.00	0.00	0.00	0.00	0.00	0.00	0.00	0.00	0.00	0.00	0.00	0.00	0.00	0.00	0.00	0.00	0.00	0.00	0.00	202	--	--	--	--	--	--	--	--	--	--	--	--	--	--	--	--	--	--
c127437_g1	2.00	3.00	0.00	3.00	5.00	7.00	4.00	0.00	0.00	3.00	2.00	3.00	4.00	0.00	3.00	0.27	0.39	0.00	0.43	0.68	0.98	0.52	0.00	0.00	0.40	0.25	0.41	0.52	0.00	0.41	730	--	--	--	--	--	--	--	--	--	--	--	--	--	--	--	--	--	--
c103440_g2	0.00	3.00	1.00	2.00	0.00	1.00	5.00	0.00	1.00	2.00	3.00	0.00	3.00	1.00	1.00	0.00	1.02	0.42	0.78	0.00	0.36	1.71	0.00	0.33	0.71	1.02	0.00	1.00	0.36	0.43	426	--	--	--	--	--	--	--	--	--	--	--	--	--	--	--	--	--	--
c160180_g1	0.00	0.00	0.00	0.00	0.00	0.00	0.00	0.00	1.00	0.00	0.00	0.00	0.00	2.00	0.00	0.00	0.00	0.00	0.00	0.00	0.00	0.00	0.00	3.69	0.00	0.00	0.00	0.00	7.39	0.00	237	--	--	--	--	--	--	--	--	--	--	--	--	--	--	--	--	--	--
c103181_g1	13.00	31.00	11.00	22.00	43.00	12.00	24.00	19.00	29.00	27.00	26.00	27.00	40.00	27.00	20.00	1.01	2.32	0.82	1.81	3.33	0.98	1.81	1.66	2.06	2.07	1.85	2.09	2.99	2.11	1.56	1109	--	--	--	--	--	--	--	--	--	--	--	--	--	--	--	--	--	--
c123126_g1	0.00	0.00	0.00	0.00	0.00	0.00	0.00	0.00	0.00	0.00	0.00	0.00	0.00	0.00	0.00	0.00	0.00	0.00	0.00	0.00	0.00	0.00	0.00	0.00	0.00	0.00	0.00	0.00	0.00	0.00	208	--	--	--	--	--	--	--	--	--	--	--	--	--	--	--	--	--	--
c126045_g1	0.00	0.00	2.00	0.00	0.00	0.00	0.00	0.00	0.00	0.00	0.00	0.00	0.00	0.00	0.00	0.00	0.00	2.73	0.00	0.00	0.00	0.00	0.00	0.00	0.00	0.00	0.00	0.00	0.00	0.00	281	--	--	--	--	--	755565568	XM_011247630.1	276	4.24992e-141	PREDICTED: Mus musculus non-POU-domain-containing, octamer binding protein (Nono), transcript variant X2, mRNA	--	--	--	--	Q5FVM4	491	8.7e-49	Non-POU domain-containing octamer-binding protein OS=Rattus norvegicus GN=Nono PE=1 SV=3
c23185_g1	0.00	0.00	0.00	0.00	0.00	0.00	0.00	0.00	0.00	0.00	0.00	0.00	0.00	0.00	0.00	0.00	0.00	0.00	0.00	0.00	0.00	0.00	0.00	0.00	0.00	0.00	0.00	0.00	0.00	0.00	227	--	--	--	--	--	--	--	--	--	--	--	--	--	--	--	--	--	--
c63906_g1	5.00	9.00	7.00	3.00	1.00	1.00	2.00	2.00	4.00	2.00	0.00	0.00	5.00	3.00	0.00	0.58	1.02	0.79	0.38	0.12	0.12	0.23	0.27	0.43	0.23	0.00	0.00	0.56	0.36	0.00	805	--	--	--	--	--	--	--	--	--	--	--	--	--	--	--	--	--	--
c94252_g1	2.00	6.00	9.00	4.00	0.00	16.00	6.00	3.00	13.00	8.00	25.00	15.00	21.00	13.00	13.00	0.26	0.76	1.13	0.56	0.00	2.50	0.76	0.45	2.17	1.04	3.04	1.97	3.09	1.74	1.71	745	--	--	--	--	--	--	--	--	--	--	--	--	--	--	--	--	--	--
c163745_g1	1.00	0.00	0.00	0.00	0.00	0.00	0.00	0.00	0.00	0.00	0.00	0.00	0.00	0.00	0.00	0.85	0.00	0.00	0.00	0.00	0.00	0.00	0.00	0.00	0.00	0.00	0.00	0.00	0.00	0.00	311	--	--	--	--	--	--	--	--	--	--	--	--	--	--	--	--	--	--
c42144_g1	2.00	2.00	3.00	0.00	0.00	1.00	1.00	2.00	0.00	0.00	2.00	0.00	3.00	6.00	0.00	0.28	0.27	0.41	0.00	0.00	0.15	0.14	0.32	0.00	0.00	0.26	0.00	0.40	0.86	0.00	711	--	--	--	--	--	--	--	--	--	--	--	--	--	--	--	--	--	--
c137351_g1	0.00	0.00	0.00	0.00	0.00	0.00	0.00	0.00	2.00	0.00	0.00	0.00	0.00	0.00	0.00	0.00	0.00	0.00	0.00	0.00	0.00	0.00	0.00	4.52	0.00	0.00	0.00	0.00	0.00	0.00	255	672124981	XP_008785895.1	187	1.0e-12	PREDICTED: protein MKS1-like [Phoenix dactylifera]	--	--	--	--	--	--	--	--	--	--	--	--	--
c60444_g1	12.00	6.00	3.00	5.00	4.00	7.00	3.00	8.00	1.00	5.00	13.00	5.00	15.00	2.00	8.00	0.58	0.28	0.14	0.26	0.19	0.35	0.14	0.44	0.04	0.24	0.57	0.24	0.70	0.10	0.39	1612	--	--	--	--	--	--	--	--	--	--	--	--	--	--	--	--	--	--
c29403_g1	2.00	0.00	1.00	0.00	0.00	0.00	0.00	1.00	0.00	1.00	0.00	0.00	2.00	0.00	0.00	1.67	0.00	0.86	0.00	0.00	0.00	0.00	0.99	0.00	0.89	0.00	0.00	1.61	0.00	0.00	312	743940680	XP_011014816.1	292	8.2e-25	PREDICTED: uncharacterized protein LOC105118536 [Populus euphratica]	--	--	--	--	--	K15196	BRF1, GTF3B	transcription factor IIIB 90 kDa subunit	http://www.genome.jp/dbget-bin/www_bget?ko:K15196	P10978	193	3.4e-14	Retrovirus-related Pol polyprotein from transposon TNT 1-94 OS=Nicotiana tabacum PE=2 SV=1
c129197_g1	1.00	0.00	0.00	0.00	2.00	0.00	0.00	1.00	0.00	0.00	0.00	0.00	0.00	0.00	0.00	0.61	0.00	0.00	0.00	1.36	0.00	0.00	0.71	0.00	0.00	0.00	0.00	0.00	0.00	0.00	343	--	--	--	--	--	--	--	--	--	--	--	--	--	--	--	--	--	--
c12817_g1	4.00	0.00	0.00	1.00	1.00	0.00	0.00	1.00	3.00	2.00	0.00	0.00	1.00	0.00	1.00	0.82	0.00	0.00	0.22	0.21	0.00	0.00	0.23	0.57	0.41	0.00	0.00	0.20	0.00	0.21	559	--	--	--	--	--	--	--	--	--	--	--	--	--	--	--	--	--	--
c11399_g1	0.00	0.00	4.00	1.00	0.00	4.00	1.00	2.00	1.00	2.00	0.00	2.00	1.00	1.00	4.00	0.00	0.00	1.42	0.41	0.00	1.50	0.36	0.83	0.34	0.73	0.00	0.76	0.35	0.37	1.47	419	--	--	--	--	--	--	--	--	--	--	--	--	--	--	--	--	--	--
c53357_g1	1.00	0.00	0.00	0.00	0.00	1.00	0.00	2.00	0.00	1.00	1.00	0.00	0.00	1.00	2.00	0.41	0.00	0.00	0.00	0.00	0.43	0.00	0.95	0.00	0.42	0.41	0.00	0.00	0.43	0.84	396	147838854	CAN63534.1	217	5.2e-16	hypothetical protein VITISV_001206 [Vitis vinifera]	--	--	--	--	--	--	--	--	--	P10978	126	2.6e-06	Retrovirus-related Pol polyprotein from transposon TNT 1-94 OS=Nicotiana tabacum PE=2 SV=1
c175881_g1	0.00	0.00	0.00	2.00	0.00	0.00	0.00	0.00	0.00	0.00	0.00	0.00	0.00	0.00	0.00	0.00	0.00	0.00	1.85	0.00	0.00	0.00	0.00	0.00	0.00	0.00	0.00	0.00	0.00	0.00	320	--	--	--	--	--	--	--	--	--	--	--	--	--	--	--	--	--	--
c47398_g1	1.00	3.00	4.00	4.00	1.00	1.00	0.00	0.00	8.00	11.00	0.00	8.00	4.00	1.00	0.00	0.10	0.28	0.38	0.42	0.10	0.10	0.00	0.00	0.72	1.07	0.00	0.78	0.38	0.10	0.00	914	--	--	--	--	--	--	--	--	--	--	--	--	--	--	--	--	--	--
c50050_g2	0.00	1.00	0.00	0.00	2.00	0.00	0.00	0.00	0.00	2.00	0.00	0.00	0.00	0.00	0.00	0.00	0.33	0.00	0.00	0.71	0.00	0.00	0.00	0.00	0.68	0.00	0.00	0.00	0.00	0.00	433	--	--	--	--	--	--	--	--	--	--	--	--	--	--	--	--	--	--
c88530_g1	20.00	13.00	7.00	13.00	8.00	20.00	15.00	27.00	9.00	3.00	18.00	16.00	20.00	10.00	12.00	1.24	0.78	0.42	0.86	0.50	1.29	0.90	1.90	0.51	0.18	1.03	0.99	1.20	0.64	0.75	1306	--	--	--	--	--	--	--	--	--	--	--	--	--	--	--	--	--	--
c50050_g1	0.00	0.00	0.00	0.00	0.00	0.00	0.00	0.00	0.00	0.00	0.00	0.00	0.00	0.00	0.00	0.00	0.00	0.00	0.00	0.00	0.00	0.00	0.00	0.00	0.00	0.00	0.00	0.00	0.00	0.00	361	--	--	--	--	--	--	--	--	--	--	--	--	--	--	--	--	--	--
c121932_g1	0.00	1.00	0.00	0.00	0.00	0.00	0.00	0.00	0.00	0.00	1.00	0.00	0.00	0.00	0.00	0.00	1.26	0.00	0.00	0.00	0.00	0.00	0.00	0.00	0.00	1.40	0.00	0.00	0.00	0.00	285	--	--	--	--	--	--	--	--	--	--	--	--	--	--	--	--	--	--
c116211_g1	0.00	0.00	0.00	0.00	0.00	0.00	0.00	0.00	0.00	0.00	0.00	0.00	0.00	0.00	0.00	0.00	0.00	0.00	0.00	0.00	0.00	0.00	0.00	0.00	0.00	0.00	0.00	0.00	0.00	0.00	224	--	--	--	--	--	--	--	--	--	--	--	--	--	--	--	--	--	--
c90249_g2	12.00	11.00	15.00	6.00	11.00	5.00	17.00	8.00	7.00	7.00	3.00	4.00	3.00	6.00	4.00	1.67	1.48	2.02	0.90	1.55	0.72	2.29	1.27	0.90	0.97	0.39	0.56	0.40	0.86	0.56	713	--	--	--	--	--	--	--	--	--	--	--	--	--	--	--	--	--	--
c30348_g1	0.00	0.00	2.00	4.00	2.00	5.00	0.00	5.00	1.00	6.00	4.00	0.00	8.00	0.00	1.00	0.00	0.00	0.20	0.45	0.21	0.54	0.00	0.59	0.10	0.62	0.39	0.00	0.81	0.00	0.11	871	--	--	--	--	--	--	--	--	--	--	--	--	--	--	--	--	--	--
c141356_g1	0.00	0.00	1.00	1.00	0.00	0.00	2.00	1.00	2.00	2.00	4.00	6.00	1.00	0.00	0.00	0.00	0.00	0.33	0.38	0.00	0.00	0.66	0.39	0.63	0.68	1.31	2.11	0.32	0.00	0.00	433	--	--	--	--	--	--	--	--	--	--	--	--	--	--	--	--	--	--
c11563_g1	0.00	0.00	0.00	0.00	1.00	0.00	1.00	0.00	0.00	1.00	0.00	1.00	0.00	0.00	0.00	0.00	0.00	0.00	0.00	4.94	0.00	3.88	0.00	0.00	4.05	0.00	4.53	0.00	0.00	0.00	237	--	--	--	--	--	--	--	--	--	--	--	--	--	--	--	--	--	--
c115276_g1	0.00	0.00	0.00	0.00	1.00	0.00	0.00	0.00	0.00	0.00	0.00	0.00	0.00	0.00	0.00	0.00	0.00	0.00	0.00	13.58	0.00	0.00	0.00	0.00	0.00	0.00	0.00	0.00	0.00	0.00	211	546314047	XP_005715471.1	202	1.5e-14	unnamed protein product [Chondrus crispus]>gi|507111949|emb|CDF35652.1| unnamed protein product [Chondrus crispus]	324021718	NM_000976.3	211	4.1708e-105	Homo sapiens ribosomal protein L12 (RPL12), mRNA	K02870	RP-L12e, RPL12	large subunit ribosomal protein L12e	http://www.genome.jp/dbget-bin/www_bget?ko:K02870	P61284	311	4.9e-28	60S ribosomal protein L12 OS=Bos taurus GN=RPL12 PE=2 SV=1
c10246_g1	1.00	5.00	3.00	5.00	0.00	3.00	4.00	7.00	1.00	7.00	2.00	23.00	4.00	6.00	7.00	0.07	0.36	0.21	0.40	0.00	0.23	0.29	0.59	0.07	0.51	0.14	1.70	0.29	0.46	0.52	1131	--	--	--	--	--	--	--	--	--	--	--	--	--	--	--	--	--	--
c165995_g1	0.00	0.00	0.00	0.00	1.00	1.00	0.00	0.00	0.00	0.00	0.00	0.00	0.00	0.00	0.00	0.00	0.00	0.00	0.00	3.74	2.78	0.00	0.00	0.00	0.00	0.00	0.00	0.00	0.00	0.00	246	--	--	--	--	--	--	--	--	--	--	--	--	--	--	--	--	--	--
c78211_g1	2.00	7.00	0.00	5.00	2.00	3.00	3.00	7.00	2.00	5.00	3.00	4.00	3.00	5.00	10.00	0.96	3.35	0.00	2.79	1.05	1.51	1.44	3.92	0.93	2.48	1.46	2.09	1.39	2.50	4.93	372	--	--	--	--	--	--	--	--	--	--	--	--	--	--	--	--	--	--
c24245_g1	0.00	0.00	0.00	0.00	0.00	2.00	0.00	0.00	0.00	0.00	4.00	0.00	0.00	0.00	0.00	0.00	0.00	0.00	0.00	0.00	2.84	0.00	0.00	0.00	0.00	6.40	0.00	0.00	0.00	0.00	278	--	--	--	--	--	--	--	--	--	--	--	--	--	--	--	--	--	--
c11825_g1	0.00	0.00	0.00	3.00	0.00	0.00	0.00	0.00	2.00	1.00	0.00	0.00	0.00	0.00	0.00	0.00	0.00	0.00	3.64	0.00	0.00	0.00	0.00	1.95	1.05	0.00	0.00	0.00	0.00	0.00	300	--	--	--	--	--	--	--	--	--	--	--	--	--	--	--	--	--	--
c18251_g1	1.00	1.00	1.00	0.00	0.00	0.00	0.00	0.00	0.00	0.00	0.00	0.00	0.00	0.00	0.00	0.81	0.82	0.83	0.00	0.00	0.00	0.00	0.00	0.00	0.00	0.00	0.00	0.00	0.00	0.00	315	--	--	--	--	--	--	--	--	--	--	--	--	--	--	--	--	--	--
c115922_g1	0.00	0.00	0.00	0.00	0.00	0.00	0.00	0.00	0.00	2.00	0.00	0.00	0.00	0.00	0.00	0.00	0.00	0.00	0.00	0.00	0.00	0.00	0.00	0.00	5.31	0.00	0.00	0.00	0.00	0.00	252	--	--	--	--	--	--	--	--	--	--	--	--	--	--	--	--	--	--
c152305_g1	1.00	0.00	0.00	0.00	0.00	0.00	0.00	0.00	0.00	0.00	0.00	0.00	0.00	0.00	0.00	1.56	0.00	0.00	0.00	0.00	0.00	0.00	0.00	0.00	0.00	0.00	0.00	0.00	0.00	0.00	270	--	--	--	--	--	--	--	--	--	--	--	--	--	--	--	--	--	--
c165231_g1	1.00	0.00	0.00	0.00	1.00	0.00	0.00	1.00	0.00	0.00	0.00	0.00	0.00	0.00	0.00	3.01	0.00	0.00	0.00	4.35	0.00	0.00	3.75	0.00	0.00	0.00	0.00	0.00	0.00	0.00	241	--	--	--	--	--	--	--	--	--	--	--	--	--	--	--	--	--	--
c99615_g2	1.00	1.00	2.00	0.00	0.00	0.00	0.00	1.00	2.00	2.00	0.00	0.00	0.00	4.00	0.00	0.31	0.31	0.61	0.00	0.00	0.00	0.00	0.36	0.59	0.63	0.00	0.00	0.00	1.28	0.00	448	--	--	--	--	--	--	--	--	--	--	--	--	--	--	--	--	--	--
c99615_g3	0.00	0.00	0.00	0.00	0.00	0.00	0.00	0.00	0.00	0.00	0.00	0.00	0.00	0.00	0.00	0.00	0.00	0.00	0.00	0.00	0.00	0.00	0.00	0.00	0.00	0.00	0.00	0.00	0.00	0.00	218	--	--	--	--	--	--	--	--	--	--	--	--	--	--	--	--	--	--
c99615_g1	0.00	4.00	0.00	0.00	0.00	0.00	0.00	0.00	0.00	0.00	0.00	0.00	0.00	0.00	0.00	0.00	12.16	0.00	0.00	0.00	0.00	0.00	0.00	0.00	0.00	0.00	0.00	0.00	0.00	0.00	244	--	--	--	--	--	--	--	--	--	--	--	--	--	--	--	--	--	--
c99615_g6	2.00	4.00	3.00	8.00	8.00	4.00	3.00	1.00	5.00	0.00	11.00	11.00	5.00	7.00	2.00	0.28	0.54	0.41	1.21	1.14	0.58	0.41	0.16	0.65	0.00	1.44	1.55	0.67	1.00	0.28	710	--	--	--	--	--	--	--	--	--	--	--	--	--	--	--	--	--	--
c99615_g4	10.00	19.00	4.00	8.00	14.00	11.00	15.00	9.00	10.00	27.00	18.00	26.00	7.00	12.00	15.00	0.52	0.95	0.20	0.44	0.73	0.60	0.75	0.51	0.48	1.39	0.86	1.34	0.35	0.64	0.79	1580	695051203	XP_009413618.1	156	2.5e-08	PREDICTED: uncharacterized protein LOC103994889 [Musa acuminata subsp. malaccensis]	--	--	--	--	--	--	--	--	--	--	--	--	--
c99615_g5	19.00	41.00	23.00	23.00	12.00	54.00	32.00	16.00	47.00	52.00	29.00	31.00	50.00	40.00	18.00	2.16	4.37	2.52	2.77	1.38	6.12	3.52	2.07	4.73	5.65	2.93	3.31	5.25	4.66	1.95	859	695051203	XP_009413618.1	459	9.8e-44	PREDICTED: uncharacterized protein LOC103994889 [Musa acuminata subsp. malaccensis]	802603717	XM_012217841.1	86	5.89746e-35	PREDICTED: Jatropha curcas lys-63-specific deubiquitinase BRCC36-like (LOC105634893), transcript variant X2, mRNA	K11864	BRCC3	BRCA1/BRCA2-containing complex subunit 3	http://www.genome.jp/dbget-bin/www_bget?ko:K11864	B5X8M4	257	3.6e-21	Lys-63-specific deubiquitinase BRCC36 OS=Salmo salar GN=brcc3 PE=2 SV=1
c78523_g1	0.00	0.00	2.00	0.00	0.00	0.00	0.00	0.00	0.00	0.00	0.00	0.00	0.00	0.00	0.00	0.00	0.00	4.28	0.00	0.00	0.00	0.00	0.00	0.00	0.00	0.00	0.00	0.00	0.00	0.00	259	--	--	--	--	--	--	--	--	--	--	--	--	--	--	--	--	--	--
c99335_g2	7.00	6.00	10.00	4.00	7.00	5.00	2.00	1.00	19.00	0.00	1.00	7.00	3.00	3.00	4.00	1.54	1.29	2.14	0.96	1.59	1.14	0.43	0.25	3.91	0.00	0.21	1.58	0.64	0.68	0.89	537	--	--	--	--	--	--	--	--	--	--	--	--	--	--	--	--	--	--
c119403_g1	0.00	0.00	0.00	0.00	0.00	0.00	0.00	1.00	0.00	0.00	0.00	0.00	0.00	0.00	0.00	0.00	0.00	0.00	0.00	0.00	0.00	0.00	9.96	0.00	0.00	0.00	0.00	0.00	0.00	0.00	212	--	--	--	--	--	--	--	--	--	--	--	--	--	--	--	--	--	--
c14969_g1	20.00	25.00	27.00	14.00	12.00	13.00	28.00	12.00	11.00	10.00	12.00	19.00	14.00	28.00	13.00	7.19	8.86	9.58	5.69	4.60	4.87	9.96	4.99	3.76	3.67	4.25	7.24	4.85	10.42	4.76	419	695048433	XP_009412129.1	394	1.6e-36	PREDICTED: uncharacterized protein LOC103993695 isoform X1 [Musa acuminata subsp. malaccensis]	--	--	--	--	--	--	--	--	--	--	--	--	--
c78523_g3	0.00	0.00	0.00	0.00	0.00	0.00	0.00	0.00	0.00	0.00	0.00	0.00	1.00	0.00	0.00	0.00	0.00	0.00	0.00	0.00	0.00	0.00	0.00	0.00	0.00	0.00	0.00	13.38	0.00	0.00	201	--	--	--	--	--	--	--	--	--	--	--	--	--	--	--	--	--	--
c75590_g1	35.00	49.00	15.00	36.00	16.00	34.00	31.00	33.00	35.00	30.00	31.00	24.00	31.00	20.00	41.00	11.25	15.48	4.74	12.97	5.43	11.39	9.83	12.23	10.64	9.79	9.72	8.10	9.60	6.64	13.41	441	743850438	XP_010939886.1	170	1.6e-10	PREDICTED: LOW QUALITY PROTEIN: ubiquinone biosynthesis protein COQ9-B, mitochondrial [Elaeis guineensis]	--	--	--	--	--	K18587	COQ9	ubiquinone biosynthesis protein COQ9	http://www.genome.jp/dbget-bin/www_bget?ko:K18587	--	--	--	--
c78523_g2	9.00	18.00	31.00	13.00	33.00	17.00	13.00	13.00	5.00	23.00	36.00	19.00	23.00	26.00	30.00	0.49	0.94	1.61	0.75	1.78	0.96	0.68	0.80	0.25	1.23	1.78	1.02	1.20	1.44	1.63	1466	695063194	XP_009420094.1	158	1.3e-08	PREDICTED: uncharacterized protein LOC103999916 [Musa acuminata subsp. malaccensis]	--	--	--	--	--	--	--	--	--	--	--	--	--
c19618_g1	0.00	0.00	0.00	0.00	0.00	0.00	0.00	0.00	0.00	0.00	0.00	0.00	0.00	0.00	0.00	0.00	0.00	0.00	0.00	0.00	0.00	0.00	0.00	0.00	0.00	0.00	0.00	0.00	0.00	0.00	245	--	--	--	--	--	--	--	--	--	--	--	--	--	--	--	--	--	--
c82932_g1	6.00	4.00	14.00	7.00	12.00	30.00	12.00	9.00	0.00	2.00	19.00	0.00	9.00	6.00	3.00	1.51	0.92	3.51	2.02	3.18	8.13	2.94	2.63	0.00	0.47	4.43	0.00	2.11	1.56	0.75	518	--	--	--	--	--	--	--	--	--	--	--	--	--	--	--	--	--	--
c77293_g1	5.00	6.00	5.00	5.00	13.00	12.00	7.00	7.00	10.00	2.00	6.00	8.00	6.00	6.00	10.00	4.03	4.92	4.13	4.93	12.22	10.10	5.79	6.68	7.98	1.72	5.26	7.42	4.67	5.09	8.37	315	--	--	--	--	--	--	--	--	--	--	--	--	--	--	--	--	--	--
c99403_g1	0.00	5.00	1.00	3.00	10.00	6.00	4.00	5.00	1.00	14.00	4.00	5.00	8.00	4.00	4.00	0.00	1.02	0.20	0.69	2.16	1.31	0.82	1.20	0.20	2.94	0.80	1.07	1.61	0.86	0.85	552	--	--	--	--	--	--	--	--	--	--	--	--	--	--	--	--	--	--
c154447_g1	0.00	0.00	0.00	0.00	0.00	0.00	0.00	0.00	0.00	0.00	0.00	0.00	0.00	0.00	0.00	0.00	0.00	0.00	0.00	0.00	0.00	0.00	0.00	0.00	0.00	0.00	0.00	0.00	0.00	0.00	223	--	--	--	--	--	--	--	--	--	--	--	--	--	--	--	--	--	--
c171410_g1	1.00	0.00	0.00	0.00	3.00	0.00	0.00	1.00	0.00	0.00	0.00	0.00	1.00	0.00	0.00	1.17	0.00	0.00	0.00	4.34	0.00	0.00	1.41	0.00	0.00	0.00	0.00	1.13	0.00	0.00	287	--	--	--	--	--	--	--	--	--	--	--	--	--	--	--	--	--	--
c137393_g1	0.00	0.00	0.00	0.00	0.00	0.00	0.00	0.00	0.00	0.00	0.00	0.00	0.00	0.00	0.00	0.00	0.00	0.00	0.00	0.00	0.00	0.00	0.00	0.00	0.00	0.00	0.00	0.00	0.00	0.00	270	--	--	--	--	--	--	--	--	--	--	--	--	--	--	--	--	--	--
c104431_g1	487.00	1293.00	896.00	509.00	267.00	570.00	770.00	354.00	509.00	1049.00	1327.00	857.00	2026.00	1908.00	1426.00	14.68	37.48	25.92	16.22	8.00	17.92	22.34	12.10	14.10	31.17	36.47	25.53	58.97	58.79	43.27	2441	672115236	XP_008780099.1	2731	9.8e-307	PREDICTED: subtilisin-like protease [Phoenix dactylifera]	--	--	--	--	--	--	--	--	--	O65351	1849	2.6e-205	Subtilisin-like protease SBT1.7 OS=Arabidopsis thaliana GN=SBT1.7 PE=1 SV=1
c93151_g4	0.00	0.00	0.00	0.00	0.00	3.00	0.00	0.00	0.00	9.00	0.00	0.00	0.00	0.00	0.00	0.00	0.00	0.00	0.00	0.00	0.91	0.00	0.00	0.00	2.65	0.00	0.00	0.00	0.00	0.00	463	--	--	--	--	--	--	--	--	--	--	--	--	--	--	--	--	--	--
c113574_g1	0.00	0.00	0.00	0.00	0.00	0.00	0.00	0.00	0.00	0.00	0.00	0.00	0.00	0.00	0.00	0.00	0.00	0.00	0.00	0.00	0.00	0.00	0.00	0.00	0.00	0.00	0.00	0.00	0.00	0.00	204	--	--	--	--	--	--	--	--	--	--	--	--	--	--	--	--	--	--
c166647_g1	0.00	0.00	0.00	0.00	0.00	0.00	0.00	0.00	0.00	0.00	0.00	0.00	0.00	0.00	0.00	0.00	0.00	0.00	0.00	0.00	0.00	0.00	0.00	0.00	0.00	0.00	0.00	0.00	0.00	0.00	225	--	--	--	--	--	--	--	--	--	--	--	--	--	--	--	--	--	--
c42794_g1	0.00	1.00	0.00	0.00	1.00	0.00	0.00	0.00	1.00	0.00	0.00	0.00	1.00	0.00	0.00	0.00	9.10	0.00	0.00	12.98	0.00	0.00	0.00	9.09	0.00	0.00	0.00	8.08	0.00	0.00	212	--	--	--	--	--	--	--	--	--	--	--	--	--	--	--	--	--	--
c138779_g1	0.00	0.00	1.00	0.00	0.00	1.00	0.00	0.00	0.00	2.00	0.00	0.00	0.00	0.00	0.00	0.00	0.00	0.51	0.00	0.00	0.54	0.00	0.00	0.00	1.07	0.00	0.00	0.00	0.00	0.00	363	3738337	AAC63678.1	191	4.9e-13	putative non-LTR retroelement reverse transcriptase [Arabidopsis thaliana]	--	--	--	--	--	--	--	--	--	--	--	--	--
c93081_g1	12.00	18.00	16.00	23.00	11.00	5.00	6.00	9.00	25.00	7.00	25.00	30.00	16.00	16.00	6.00	1.87	2.91	2.49	3.83	1.85	0.83	0.98	1.57	4.05	1.15	3.81	5.32	2.33	2.57	0.98	681	--	--	--	--	--	--	--	--	--	--	--	--	--	--	--	--	--	--
c143613_g1	0.00	0.00	0.00	0.00	0.00	0.00	0.00	0.00	0.00	0.00	0.00	0.00	2.00	0.00	0.00	0.00	0.00	0.00	0.00	0.00	0.00	0.00	0.00	0.00	0.00	0.00	0.00	3.43	0.00	0.00	264	171191043	ACB45081.1	218	2.6e-16	putative polyprotein [Solanum habrochaites]	--	--	--	--	--	--	--	--	--	--	--	--	--
c115702_g1	0.00	0.00	0.00	0.00	0.00	1.00	3.00	0.00	0.00	3.00	0.00	0.00	1.00	2.00	0.00	0.00	0.00	0.00	0.00	0.00	1.09	3.26	0.00	0.00	3.39	0.00	0.00	1.01	2.20	0.00	295	--	--	--	--	--	--	--	--	--	--	--	--	--	--	--	--	--	--
c79396_g1	4.00	10.00	5.00	5.00	6.00	5.00	1.00	6.00	3.00	5.00	17.00	2.00	3.00	1.00	4.00	0.35	0.83	0.42	0.46	0.52	0.45	0.08	0.59	0.24	0.43	1.36	0.17	0.25	0.09	0.35	1004	--	--	--	--	--	--	--	--	--	--	--	--	--	--	--	--	--	--
c67587_g1	2.00	1.00	0.00	1.00	0.00	0.00	7.00	0.00	0.00	0.00	0.00	0.00	4.00	2.00	1.00	1.58	0.80	0.00	0.96	0.00	0.00	3.86	0.00	0.00	0.00	0.00	0.00	2.34	1.40	0.56	355	729376758	XP_010549420.1	367	1.9e-33	PREDICTED: probable WRKY transcription factor 65 isoform X2 [Tarenaya hassleriana]	350540823	JF927168.1	60	6.53918e-21	Panax quinquefolius WRKY35 mRNA, complete cds	--	--	--	--	Q93WV5	347	5.5e-32	Probable WRKY transcription factor 69 OS=Arabidopsis thaliana GN=WRKY69 PE=2 SV=1
c120743_g1	0.00	0.00	0.00	0.00	0.00	1.00	0.00	0.00	0.00	0.00	0.00	0.00	0.00	0.00	0.00	0.00	0.00	0.00	0.00	0.00	1.84	0.00	0.00	0.00	0.00	0.00	0.00	0.00	0.00	0.00	264	--	--	--	--	--	--	--	--	--	--	--	--	--	--	--	--	--	--
c166480_g1	0.00	0.00	0.00	0.00	0.00	0.00	0.00	0.00	0.00	0.00	0.00	0.00	0.00	1.00	0.00	0.00	0.00	0.00	0.00	0.00	0.00	0.00	0.00	0.00	0.00	0.00	0.00	0.00	1.50	0.00	276	--	--	--	--	--	--	--	--	--	--	--	--	--	--	--	--	--	--
c68893_g2	0.00	0.00	1.00	0.00	0.00	1.00	1.00	0.00	1.00	0.00	0.00	0.00	1.00	1.00	1.00	0.00	0.00	0.49	0.00	0.00	0.52	0.50	0.00	0.48	0.00	0.00	0.00	0.48	0.52	0.51	368	--	--	--	--	--	--	--	--	--	--	--	--	--	--	--	--	--	--
c68893_g1	0.00	0.00	0.00	0.00	0.00	0.00	0.00	1.00	0.00	0.00	0.00	0.00	0.00	3.00	0.00	0.00	0.00	0.00	0.00	0.00	0.00	0.00	1.48	0.00	0.00	0.00	0.00	0.00	3.92	0.00	284	--	--	--	--	--	--	--	--	--	--	--	--	--	--	--	--	--	--
c21810_g1	0.00	0.00	0.00	0.00	0.00	0.00	0.00	0.00	0.00	2.00	1.00	0.00	0.00	0.00	0.00	0.00	0.00	0.00	0.00	0.00	0.00	0.00	0.00	0.00	0.84	0.41	0.00	0.00	0.00	0.00	396	--	--	--	--	--	--	--	--	--	--	--	--	--	--	--	--	--	--
c103031_g3	2569.00	2246.00	2128.00	1835.00	2449.00	1824.00	2830.00	2335.00	3108.00	2635.00	2535.00	2772.00	2670.00	2054.00	2287.00	182.65	154.00	145.66	139.01	174.47	135.22	194.24	188.69	203.84	185.36	165.81	196.39	183.20	149.47	163.87	1170	672122970	XP_008784835.1	1777	2.0e-196	PREDICTED: probable cellulose synthase A catalytic subunit 8 [UDP-forming] [Phoenix dactylifera]	743870718	XM_010907815.1	596	0	PREDICTED: Elaeis guineensis probable cellulose synthase A catalytic subunit 8 [UDP-forming] (LOC105033139), transcript variant X2, mRNA	K10999	CESA	cellulose synthase A	http://www.genome.jp/dbget-bin/www_bget?ko:K10999	Q84ZN6	1657	2.3e-183	Probable cellulose synthase A catalytic subunit 8 [UDP-forming] OS=Oryza sativa subsp. japonica GN=CESA8 PE=2 SV=1
c103031_g2	0.00	5.00	0.00	3.00	0.00	0.00	0.00	1.00	0.00	0.00	0.00	4.00	0.00	0.00	0.00	0.00	12.03	0.00	9.10	0.00	0.00	0.00	2.75	0.00	0.00	0.00	11.55	0.00	0.00	0.00	253	340343837	AEK31218.1	199	4.0e-14	cellulose synthase A [Eucalyptus camaldulensis]	743870718	XM_010907815.1	81	9.46791e-33	PREDICTED: Elaeis guineensis probable cellulose synthase A catalytic subunit 8 [UDP-forming] (LOC105033139), transcript variant X2, mRNA	K10999	CESA	cellulose synthase A	http://www.genome.jp/dbget-bin/www_bget?ko:K10999	Q69V23	196	1.3e-14	Probable cellulose synthase A catalytic subunit 3 [UDP-forming] OS=Oryza sativa subsp. japonica GN=CESA3 PE=2 SV=1
c103031_g1	1395.00	1693.00	1746.00	1603.00	1598.00	1730.00	2124.00	1642.00	1971.00	2326.00	1953.00	2031.00	2381.00	1927.00	1902.00	86.77	96.11	99.34	102.56	93.94	108.72	121.57	111.75	107.94	135.89	105.45	119.03	135.31	118.16	113.22	1433	672109527	XP_008790520.1	743	1.9e-76	PREDICTED: probable cellulose synthase A catalytic subunit 8 [UDP-forming] [Phoenix dactylifera]	695078146	XM_009388176.1	234	5.33132e-117	PREDICTED: Musa acuminata subsp. malaccensis probable cellulose synthase A catalytic subunit 8 [UDP-forming] (LOC103973569), transcript variant X2, mRNA	K10999	CESA	cellulose synthase A	http://www.genome.jp/dbget-bin/www_bget?ko:K10999	Q84M43	669	1.0e-68	Probable cellulose synthase A catalytic subunit 2 [UDP-forming] OS=Oryza sativa subsp. japonica GN=CESA2 PE=2 SV=1
c65060_g1	0.00	0.00	0.00	1.00	0.00	0.00	0.00	0.00	0.00	5.00	3.00	0.00	0.00	0.00	0.00	0.00	0.00	0.00	0.37	0.00	0.00	0.00	0.00	0.00	1.69	8.73	0.00	0.00	0.00	0.00	434	--	--	--	--	--	--	--	--	--	--	--	--	--	--	--	--	--	--
c147013_g1	1.00	1.00	0.00	0.00	0.00	0.00	2.00	0.00	0.00	0.00	2.00	0.00	2.00	0.00	0.00	0.64	0.64	0.00	0.00	0.00	0.00	1.29	0.00	0.00	0.00	1.33	0.00	1.22	0.00	0.00	338	--	--	--	--	--	--	--	--	--	--	--	--	--	--	--	--	--	--
c103031_g4	1.00	4.00	11.00	2.00	3.00	5.00	1.00	6.00	4.00	1.00	2.00	3.00	2.00	3.00	4.00	0.17	0.65	1.79	0.36	0.51	0.87	0.16	1.15	0.62	0.17	0.32	0.51	0.32	0.52	0.68	631	566208859	XP_006373780.1	198	1.3e-13	hypothetical protein POPTR_0016s05520g [Populus trichocarpa]>gi|550320901|gb|ERP51577.1| hypothetical protein POPTR_0016s05520g [Populus trichocarpa]	--	--	--	--	--	K10999	CESA	cellulose synthase A	http://www.genome.jp/dbget-bin/www_bget?ko:K10999	Q941L0	193	7.0e-14	Cellulose synthase A catalytic subunit 3 [UDP-forming] OS=Arabidopsis thaliana GN=CESA3 PE=1 SV=2
c143655_g1	0.00	1.00	0.00	0.00	0.00	0.00	0.00	0.00	0.00	0.00	0.00	0.00	0.00	0.00	0.00	0.00	2.80	0.00	0.00	0.00	0.00	0.00	0.00	0.00	0.00	0.00	0.00	0.00	0.00	0.00	247	--	--	--	--	--	--	--	--	--	--	--	--	--	--	--	--	--	--
c82275_g1	69.00	67.00	77.00	46.00	40.00	68.00	58.00	21.00	28.00	42.00	112.00	21.00	43.00	56.00	67.00	4.27	3.99	4.58	3.03	2.47	4.39	3.46	1.48	1.60	2.57	6.36	1.29	2.57	3.54	4.17	1310	743814157	XP_010929948.1	1414	2.7e-154	PREDICTED: alpha/beta hydrolase domain-containing protein 17B-like [Elaeis guineensis]	566153015	XM_002298539.2	250	6.20136e-126	Populus trichocarpa hypothetical protein (POPTR_0001s35920g) mRNA, complete cds	--	--	--	--	Q7ZVZ7	580	1.9e-58	Alpha/beta hydrolase domain-containing protein 17C OS=Danio rerio GN=abhd17c PE=2 SV=1
c21699_g1	1.00	0.00	5.00	0.00	0.00	1.00	1.00	0.00	2.00	2.00	0.00	2.00	4.00	1.00	0.00	0.13	0.00	0.64	0.00	0.00	0.14	0.13	0.00	0.25	0.27	0.00	0.27	0.51	0.14	0.00	734	--	--	--	--	--	--	--	--	--	--	--	--	--	--	--	--	--	--
c100921_g1	37.00	40.00	37.00	46.00	46.00	28.00	25.00	22.00	45.00	31.00	39.00	23.00	47.00	48.00	51.00	1.06	1.69	1.62	2.42	1.39	1.27	0.65	1.73	2.14	0.83	1.31	1.12	1.52	1.65	2.58	2690	672176970	XP_008808566.1	1786	4.1e-197	PREDICTED: uncharacterized protein LOC103720580 [Phoenix dactylifera]>gi|672176972|ref|XP_008808567.1| PREDICTED: uncharacterized protein LOC103720580 [Phoenix dactylifera]	672176971	XM_008810345.1	449	0	PREDICTED: Phoenix dactylifera uncharacterized LOC103720580 (LOC103720580), transcript variant X2, mRNA	--	--	--	--	Q40593	176	2.8e-11	Violaxanthin de-epoxidase, chloroplastic OS=Nicotiana tabacum GN=VDE1 PE=2 SV=1
c116789_g1	0.00	0.00	0.00	0.00	0.00	0.00	0.00	0.00	0.00	0.00	0.00	3.00	0.00	0.00	0.00	0.00	0.00	0.00	0.00	0.00	0.00	0.00	0.00	0.00	0.00	0.00	35.00	0.00	0.00	0.00	211	645272862	XP_008241598.1	261	2.1e-21	PREDICTED: oxygen-evolving enhancer protein 1, chloroplastic [Prunus mume]	--	--	--	--	--	K02716	psbO	photosystem II oxygen-evolving enhancer protein 1	http://www.genome.jp/dbget-bin/www_bget?ko:K02716	P14226	247	1.3e-20	Oxygen-evolving enhancer protein 1, chloroplastic OS=Pisum sativum GN=PSBO PE=2 SV=1
c105885_g2	2.00	1.00	0.00	0.00	33.00	0.00	3.00	0.00	1.00	0.00	0.00	0.00	3.00	2.00	3.00	0.64	0.31	0.00	0.00	11.09	0.00	0.94	0.00	0.30	0.00	0.00	0.00	0.92	0.66	0.97	443	--	--	--	--	--	--	--	--	--	--	--	--	--	--	--	--	--	--
c105885_g3	0.00	4.00	2.00	1.00	1.00	4.00	3.00	4.00	0.00	0.00	0.00	1.00	0.00	0.00	0.00	0.00	1.67	0.83	0.48	0.45	1.76	1.26	1.95	0.00	0.00	0.00	0.45	0.00	0.00	0.00	392	--	--	--	--	--	--	--	--	--	--	--	--	--	--	--	--	--	--
c106890_g1	154.00	206.00	179.00	150.00	187.00	274.00	235.00	293.00	193.00	148.00	125.00	263.00	132.00	180.00	217.00	26.06	39.99	37.16	26.34	36.82	61.38	44.31	55.54	28.59	28.86	18.02	49.76	28.22	37.09	32.31	1741	727694790	AIY60733.1	577	4.1e-57	rhomboid protein Yucsm_RBL14, partial [Yucca filamentosa]	727694789	KM823869.1	320	1.01431e-164	Yucca filamentosa rhomboid protein Yucsm_RBL14 mRNA, partial cds	K09651	RHBDD1	rhomboid domain-containing protein 1	http://www.genome.jp/dbget-bin/www_bget?ko:K09651	Q8RXW0	385	1.1e-35	Rhomboid-like protein 14, mitochondrial OS=Arabidopsis thaliana GN=RBL14 PE=2 SV=1
c96179_g1	144.00	221.00	156.00	80.00	188.00	216.00	129.00	125.00	70.00	179.00	202.00	176.00	153.00	121.00	123.00	6.91	10.97	7.89	4.37	9.07	12.65	6.64	7.28	3.23	9.12	10.32	9.73	7.54	6.08	5.70	1832	672120267	XP_008783394.1	332	1.1e-28	PREDICTED: receptor homology region, transmembrane domain- and RING domain-containing protein 1-like isoform X3 [Phoenix dactylifera]	--	--	--	--	--	K15692	RNF13, RZF	E3 ubiquitin-protein ligase RNF13	http://www.genome.jp/dbget-bin/www_bget?ko:K15692	Q10R93	187	1.0e-12	Receptor homology region, transmembrane domain- and RING domain-containing protein 1 OS=Oryza sativa subsp. japonica GN=Os03g0167500 PE=2 SV=1
c22053_g1	0.00	0.00	0.00	0.00	0.00	0.00	0.00	0.00	0.00	0.00	0.00	0.00	0.00	0.00	0.00	0.00	0.00	0.00	0.00	0.00	0.00	0.00	0.00	0.00	0.00	0.00	0.00	0.00	0.00	0.00	202	--	--	--	--	--	--	--	--	--	--	--	--	--	--	--	--	--	--
c955_g1	0.00	0.00	0.00	0.00	0.00	0.00	0.00	0.00	0.00	0.00	0.00	0.00	0.00	1.00	0.00	0.00	0.00	0.00	0.00	0.00	0.00	0.00	0.00	0.00	0.00	0.00	0.00	0.00	14.49	0.00	201	--	--	--	--	--	--	--	--	--	--	--	--	--	--	--	--	--	--
c72215_g1	0.00	1.00	0.00	0.00	0.00	0.00	0.00	0.00	0.00	0.00	0.00	0.00	5.00	0.00	0.00	0.00	1.24	0.00	0.00	0.00	0.00	0.00	0.00	0.00	0.00	0.00	0.00	5.76	0.00	0.00	286	297793149	XP_002864459.1	248	9.5e-20	ATP binding protein [Arabidopsis lyrata subsp. lyrata]>gi|297310294|gb|EFH40718.1| ATP binding protein [Arabidopsis lyrata subsp. lyrata]	270144905	BT111857.1	96	4.99457e-41	Picea glauca clone GQ03304_I02 mRNA sequence	K04077	groEL, HSPD1	chaperonin GroEL	http://www.genome.jp/dbget-bin/www_bget?ko:K04077	C0Z361	243	5.1e-20	Chaperonin 60 subunit beta 3, chloroplastic OS=Arabidopsis thaliana GN=CPN60B3 PE=1 SV=1
c139811_g1	0.00	0.00	0.00	1.00	0.00	0.00	0.00	0.00	1.00	0.00	0.00	0.00	0.00	0.00	0.00	0.00	0.00	0.00	10.16	0.00	0.00	0.00	0.00	8.02	0.00	0.00	0.00	0.00	0.00	0.00	215	--	--	--	--	--	--	--	--	--	--	--	--	--	--	--	--	--	--
c173811_g1	0.00	0.00	0.00	1.00	0.00	0.00	0.00	0.00	0.00	0.00	0.00	0.00	0.00	0.00	0.00	0.00	0.00	0.00	13.04	0.00	0.00	0.00	0.00	0.00	0.00	0.00	0.00	0.00	0.00	0.00	209	--	--	--	--	--	--	--	--	--	--	--	--	--	--	--	--	--	--
c141134_g1	0.00	1.00	0.00	0.00	0.00	0.00	0.00	1.00	0.00	0.00	1.00	0.00	0.00	2.00	0.00	0.00	1.26	0.00	0.00	0.00	0.00	0.00	1.45	0.00	0.00	1.40	0.00	0.00	2.57	0.00	285	--	--	--	--	--	--	--	--	--	--	--	--	--	--	--	--	--	--
c86279_g1	232.00	248.00	253.00	378.00	220.00	575.00	232.00	354.00	606.00	163.00	225.00	247.00	219.00	190.00	211.00	8.73	9.03	10.43	14.62	8.27	22.16	8.53	15.63	19.90	6.08	8.46	9.91	8.08	7.36	8.78	2206	672123232	XP_008784971.1	1857	2.0e-205	PREDICTED: uncharacterized protein LOC103703775 [Phoenix dactylifera]	729393289	XM_010554369.1	215	3.02016e-106	PREDICTED: Tarenaya hassleriana uncharacterized LOC104822982 (LOC104822982), transcript variant X2, mRNA	--	--	--	--	O66576	130	5.0e-06	Anthranilate phosphoribosyltransferase OS=Aquifex aeolicus (strain VF5) GN=trpD PE=3 SV=1
c136599_g1	1.00	0.00	1.00	1.00	0.00	0.00	0.00	0.00	0.00	0.00	0.00	0.00	0.00	0.00	0.00	1.38	0.00	1.47	1.79	0.00	0.00	0.00	0.00	0.00	0.00	0.00	0.00	0.00	0.00	0.00	277	475617255	EMT30057.1	280	1.8e-23	Splicing factor 3B subunit 1 [Aegilops tauschii]	755492871	XM_006496344.2	277	1.16258e-141	PREDICTED: Mus musculus splicing factor 3b, subunit 1 (Sf3b1), transcript variant X1, mRNA	K12828	SF3B1, SAP155	splicing factor 3B subunit 1	http://www.genome.jp/dbget-bin/www_bget?ko:K12828	O75533	501	5.9e-50	Splicing factor 3B subunit 1 OS=Homo sapiens GN=SF3B1 PE=1 SV=3
c119530_g1	0.00	0.00	1.00	0.00	0.00	0.00	0.00	0.00	0.00	0.00	0.00	0.00	0.00	0.00	0.00	0.00	0.00	4.87	0.00	0.00	0.00	0.00	0.00	0.00	0.00	0.00	0.00	0.00	0.00	0.00	230	--	--	--	--	--	--	--	--	--	--	--	--	--	--	--	--	--	--
c156293_g1	0.00	2.00	1.00	0.00	0.00	0.00	1.00	0.00	3.00	1.00	1.00	0.00	2.00	0.00	1.00	0.00	0.57	0.29	0.00	0.00	0.00	0.29	0.00	0.82	0.29	0.28	0.00	0.56	0.00	0.30	463	--	--	--	--	--	--	--	--	--	--	--	--	--	--	--	--	--	--
c3314_g1	0.00	1.00	1.00	0.00	0.00	0.00	0.00	0.00	0.00	0.00	0.00	0.00	0.00	0.00	0.00	0.00	1.95	2.00	0.00	0.00	0.00	0.00	0.00	0.00	0.00	0.00	0.00	0.00	0.00	0.00	262	--	--	--	--	--	--	--	--	--	--	--	--	--	--	--	--	--	--
c120730_g1	0.00	0.00	0.00	1.00	0.00	1.00	0.00	0.00	0.00	0.00	0.00	0.00	2.00	0.00	0.00	0.00	0.00	0.00	1.14	0.00	0.96	0.00	0.00	0.00	0.00	0.00	0.00	1.78	0.00	0.00	304	--	--	--	--	--	--	--	--	--	--	--	--	--	--	--	--	--	--
c105071_g1	3.00	1.00	5.00	1.00	2.00	1.00	0.00	1.00	0.00	3.00	0.00	3.00	0.00	0.00	0.00	1.01	0.33	1.65	0.38	0.71	0.35	0.00	0.39	0.00	1.02	0.00	1.06	0.00	0.00	0.00	432	695070168	XP_009382099.1	164	7.9e-10	PREDICTED: uncharacterized protein At2g24330-like [Musa acuminata subsp. malaccensis]	--	--	--	--	--	--	--	--	--	Q9ZQ34	131	7.4e-07	Uncharacterized protein At2g24330 OS=Arabidopsis thaliana GN=At2g24330 PE=2 SV=1
c105071_g3	936.00	775.00	881.00	690.00	903.00	814.00	1060.00	853.00	817.00	988.00	874.00	1254.00	868.00	735.00	845.00	63.36	49.53	55.87	46.00	64.77	55.50	62.70	65.81	47.83	59.14	48.09	78.89	48.16	50.15	58.35	1642	672113921	XP_008813224.1	1078	3.1e-115	PREDICTED: uncharacterized protein At2g24330-like [Phoenix dactylifera]	672113920	XM_008815002.1	336	1.21859e-173	PREDICTED: Phoenix dactylifera uncharacterized protein At2g24330-like (LOC103723907), mRNA	--	--	--	--	Q9ZQ34	767	5.0e-80	Uncharacterized protein At2g24330 OS=Arabidopsis thaliana GN=At2g24330 PE=2 SV=1
c105071_g2	0.00	0.00	1.00	0.00	5.00	7.00	3.00	0.00	0.00	0.00	0.00	0.00	0.00	0.00	0.00	0.00	0.00	0.51	0.00	2.79	3.70	1.52	0.00	0.00	0.00	0.00	0.00	0.00	0.00	0.00	365	697150152	XP_009629287.1	157	4.3e-09	PREDICTED: uncharacterized protein At2g24330-like isoform X1 [Nicotiana tomentosiformis]	--	--	--	--	--	--	--	--	--	--	--	--	--
c171452_g1	0.00	0.00	0.00	0.00	0.00	0.00	0.00	0.00	0.00	0.00	0.00	0.00	0.00	0.00	0.00	0.00	0.00	0.00	0.00	0.00	0.00	0.00	0.00	0.00	0.00	0.00	0.00	0.00	0.00	0.00	206	--	--	--	--	--	--	--	--	--	--	--	--	--	--	--	--	--	--
c70956_g1	3.00	1.00	9.00	4.00	0.00	14.00	0.00	0.00	0.00	0.00	1.00	7.00	2.00	0.00	6.00	0.23	0.08	0.68	0.33	0.00	1.14	0.00	0.00	0.00	0.00	0.07	0.55	0.15	0.00	0.47	1085	--	--	--	--	--	--	--	--	--	--	--	--	--	--	--	--	--	--
c13989_g1	0.00	0.00	0.00	0.00	0.00	0.00	3.00	0.00	0.00	4.00	3.00	0.00	1.00	1.00	3.00	0.00	0.00	0.00	0.00	0.00	0.00	9.73	0.00	0.00	13.55	11.39	0.00	2.82	3.12	9.55	243	695037711	XP_009406351.1	213	9.3e-16	PREDICTED: nucleolar GTP-binding protein 2 [Musa acuminata subsp. malaccensis]	--	--	--	--	--	K14537	NUG2, GNL2	nuclear GTP-binding protein	http://www.genome.jp/dbget-bin/www_bget?ko:K14537	A2XGQ1	153	1.2e-09	Nuclear/nucleolar GTPase 2 OS=Oryza sativa subsp. indica GN=NUG2 PE=3 SV=1
c77255_g1	9.00	7.00	10.00	18.00	5.00	16.00	25.00	20.00	28.00	18.00	6.00	38.00	17.00	8.00	2.00	2.23	1.70	2.43	4.94	1.29	4.14	6.08	5.70	6.53	4.50	1.43	9.76	4.07	2.05	0.50	502	--	--	--	--	--	--	--	--	--	--	--	--	--	--	--	--	--	--
c144721_g1	0.00	0.00	0.00	0.00	0.00	0.00	0.00	1.00	0.00	0.00	0.00	0.00	0.00	1.00	0.00	0.00	0.00	0.00	0.00	0.00	0.00	0.00	2.82	0.00	0.00	0.00	0.00	0.00	2.48	0.00	252	--	--	--	--	--	--	--	--	--	--	--	--	--	--	--	--	--	--
c139081_g1	0.00	3.00	0.00	0.00	0.00	0.00	0.00	0.00	0.00	0.00	0.00	0.00	0.00	0.00	0.00	0.00	3.17	0.00	0.00	0.00	0.00	0.00	0.00	0.00	0.00	0.00	0.00	0.00	0.00	0.00	296	--	--	--	--	--	--	--	--	--	--	--	--	--	--	--	--	--	--
c98693_g1	24.00	72.00	3.00	71.00	55.00	121.00	105.00	29.00	7.00	9.00	5.00	3.00	171.00	6.00	11.00	1.27	3.61	0.15	3.89	2.84	6.49	5.21	1.71	0.35	0.47	0.24	0.16	8.62	0.33	0.58	1527	--	--	--	--	--	--	--	--	--	--	--	--	--	--	--	--	--	--
c172735_g1	0.00	0.00	0.00	0.00	0.00	0.00	0.00	0.00	0.00	0.00	0.00	0.00	0.00	0.00	0.00	0.00	0.00	0.00	0.00	0.00	0.00	0.00	0.00	0.00	0.00	0.00	0.00	0.00	0.00	0.00	225	--	--	--	--	--	--	--	--	--	--	--	--	--	--	--	--	--	--
c60398_g1	14.00	24.00	6.00	6.00	3.00	28.00	9.00	7.00	17.00	21.00	14.00	25.00	12.00	6.00	5.00	2.17	3.60	0.90	1.01	0.47	4.52	1.35	1.24	2.45	3.24	2.03	3.92	1.79	0.95	0.78	664	--	--	--	--	--	--	--	--	--	--	--	--	--	--	--	--	--	--
c167459_g1	0.00	0.00	0.00	0.00	0.00	0.00	0.00	0.00	0.00	0.00	0.00	0.00	0.00	0.00	0.00	0.00	0.00	0.00	0.00	0.00	0.00	0.00	0.00	0.00	0.00	0.00	0.00	0.00	0.00	0.00	216	--	--	--	--	--	--	--	--	--	--	--	--	--	--	--	--	--	--
c142978_g1	0.00	0.00	0.00	0.00	0.00	0.00	0.00	0.00	0.00	0.00	0.00	0.00	0.00	0.00	2.00	0.00	0.00	0.00	0.00	0.00	0.00	0.00	0.00	0.00	0.00	0.00	0.00	0.00	0.00	17.49	214	--	--	--	--	--	--	--	--	--	--	--	--	--	--	--	--	--	--
c101635_g2	355.00	593.00	542.00	535.00	411.00	486.00	502.00	514.00	584.00	476.00	615.00	466.00	505.00	484.00	515.00	14.85	23.68	21.76	24.42	16.93	20.76	20.61	24.45	23.42	21.03	24.54	19.14	20.73	21.65	22.99	2703	743756627	XP_010917894.1	978	2.0e-103	PREDICTED: putative ubiquitin-conjugating enzyme E2 38 [Elaeis guineensis]	--	--	--	--	--	K10581	UBE2O	ubiquitin-conjugating enzyme E2 O	http://www.genome.jp/dbget-bin/www_bget?ko:K10581	Q9ZVX1	681	7.8e-70	Probable ubiquitin-conjugating enzyme E2 23 OS=Arabidopsis thaliana GN=UBC23 PE=1 SV=1
c101635_g1	108.00	189.00	175.00	180.00	166.00	197.00	177.00	136.00	161.00	181.00	192.00	174.00	225.00	232.00	108.00	7.81	12.85	11.59	14.72	12.06	14.80	12.19	10.50	10.47	12.50	12.48	12.53	15.64	17.81	7.74	1980	672163289	XP_008801487.1	728	1.4e-74	PREDICTED: probable ubiquitin-conjugating enzyme E2 25 [Phoenix dactylifera]	--	--	--	--	--	K10581	UBE2O	ubiquitin-conjugating enzyme E2 O	http://www.genome.jp/dbget-bin/www_bget?ko:K10581	Q9ZVX1	520	2.7e-51	Probable ubiquitin-conjugating enzyme E2 23 OS=Arabidopsis thaliana GN=UBC23 PE=1 SV=1
c32145_g1	0.00	1.00	0.00	0.00	0.00	4.00	0.00	1.00	1.00	2.00	1.00	0.00	0.00	1.00	1.00	0.00	0.23	0.00	0.00	0.00	0.99	0.00	0.27	0.22	0.48	0.23	0.00	0.00	0.24	0.24	514	--	--	--	--	--	--	--	--	--	--	--	--	--	--	--	--	--	--
c24681_g1	1.00	1.00	2.00	3.00	0.00	0.00	0.00	0.00	1.00	0.00	2.00	0.00	1.00	0.00	0.00	1.51	1.59	3.24	5.92	0.00	0.00	0.00	0.00	1.56	0.00	3.62	0.00	1.47	0.00	0.00	272	--	--	--	--	--	--	--	--	--	--	--	--	--	--	--	--	--	--
c140419_g1	0.00	0.00	0.00	0.00	0.00	0.00	0.00	0.00	0.00	0.00	0.00	0.00	4.00	0.00	0.00	0.00	0.00	0.00	0.00	0.00	0.00	0.00	0.00	0.00	0.00	0.00	0.00	7.98	0.00	0.00	257	--	--	--	--	--	--	--	--	--	--	--	--	--	--	--	--	--	--
c31814_g1	1.00	5.00	0.00	4.00	7.00	1.00	2.00	0.00	8.00	0.00	2.00	0.00	9.00	0.00	3.00	0.21	1.04	0.00	0.94	1.55	0.22	0.42	0.00	1.60	0.00	0.41	0.00	1.86	0.00	0.65	545	--	--	--	--	--	--	--	--	--	--	--	--	--	--	--	--	--	--
c74693_g1	3.00	4.00	3.00	2.00	1.00	1.00	4.00	2.00	0.00	1.00	3.00	3.00	16.00	0.00	2.00	10.07	14.88	11.64	9.44	4.94	3.54	15.53	8.41	0.00	4.05	13.75	13.58	53.56	0.00	7.60	237	743758958	XP_010929627.1	299	9.5e-26	PREDICTED: DNA repair protein RAD16 [Elaeis guineensis]	--	--	--	--	--	K15083	RAD16	DNA repair protein RAD16	http://www.genome.jp/dbget-bin/www_bget?ko:K15083	P79051	136	1.1e-07	ATP-dependent helicase rhp16 OS=Schizosaccharomyces pombe (strain 972 / ATCC 24843) GN=rhp16 PE=3 SV=2
c27153_g1	0.00	0.00	0.00	0.00	0.00	3.00	0.00	0.00	0.00	0.00	0.00	0.00	0.00	0.00	0.00	0.00	0.00	0.00	0.00	0.00	7.36	0.00	0.00	0.00	0.00	0.00	0.00	0.00	0.00	0.00	251	--	--	--	--	--	--	--	--	--	--	--	--	--	--	--	--	--	--
c135285_g1	0.00	0.00	0.00	0.00	0.00	0.00	0.00	0.00	0.00	0.00	3.00	0.00	0.00	0.00	0.00	0.00	0.00	0.00	0.00	0.00	0.00	0.00	0.00	0.00	0.00	4.12	0.00	0.00	0.00	0.00	286	--	--	--	--	--	--	--	--	--	--	--	--	--	--	--	--	--	--
c73612_g1	0.00	0.00	0.00	0.00	0.00	0.00	0.00	0.00	0.00	0.00	1.00	1.00	1.00	0.00	0.00	0.00	0.00	0.00	0.00	0.00	0.00	0.00	0.00	0.00	0.00	1.18	1.24	1.01	0.00	0.00	295	113205323	AAT38747.2	334	1.0e-29	Polyprotein, putative [Solanum demissum]	--	--	--	--	--	--	--	--	--	P10978	211	2.7e-16	Retrovirus-related Pol polyprotein from transposon TNT 1-94 OS=Nicotiana tabacum PE=2 SV=1
c122528_g1	0.00	0.00	0.00	0.00	4.00	2.00	6.00	3.00	3.00	0.00	0.00	0.00	0.00	0.00	0.00	0.00	0.00	0.00	0.00	0.66	0.34	0.95	0.56	0.45	0.00	0.00	0.00	0.00	0.00	0.00	644	--	--	--	--	--	198442833	NM_001134848.1	644	0	Homo sapiens coiled-coil domain containing 152 (CCDC152), mRNA	--	--	--	--	--	--	--	--
c21508_g1	0.00	0.00	2.00	0.00	0.00	0.00	0.00	0.00	0.00	0.00	2.00	0.00	0.00	0.00	0.00	0.00	0.00	5.80	0.00	0.00	0.00	0.00	0.00	0.00	0.00	6.75	0.00	0.00	0.00	0.00	247	--	--	--	--	--	--	--	--	--	--	--	--	--	--	--	--	--	--
c23350_g1	0.00	0.00	0.00	0.00	0.00	0.00	1.00	0.00	0.00	0.00	0.00	0.00	0.00	0.00	0.00	0.00	0.00	0.00	0.00	0.00	0.00	4.14	0.00	0.00	0.00	0.00	0.00	0.00	0.00	0.00	235	--	--	--	--	--	--	--	--	--	--	--	--	--	--	--	--	--	--
c26801_g1	2.00	0.00	0.00	0.00	0.00	0.00	1.00	3.00	0.00	0.00	0.00	2.00	1.00	2.00	3.00	0.63	0.00	0.00	0.00	0.00	0.00	0.52	1.83	0.00	0.00	0.00	1.14	0.50	0.65	0.96	446	--	--	--	--	--	--	--	--	--	--	--	--	--	--	--	--	--	--
c113756_g1	1.00	1.00	0.00	1.00	1.00	1.00	0.00	0.00	0.00	0.00	0.00	0.00	2.00	0.00	0.00	0.42	0.42	0.00	0.48	0.45	0.44	0.00	0.00	0.00	0.00	0.00	0.00	0.81	0.00	0.00	392	--	--	--	--	--	--	--	--	--	--	--	--	--	--	--	--	--	--
c18714_g1	0.00	2.00	3.00	3.00	3.00	2.00	0.00	8.00	0.00	0.00	2.00	0.00	3.00	0.00	2.00	0.00	22.68	36.58	42.71	49.16	20.55	0.00	98.37	0.00	0.00	29.72	0.00	30.17	0.00	23.92	207	695080213	XP_009387556.1	299	8.3e-26	PREDICTED: scarecrow-like transcription factor PAT1 [Musa acuminata subsp. malaccensis]>gi|695080215|ref|XP_009387557.1| PREDICTED: scarecrow-like transcription factor PAT1 [Musa acuminata subsp. malaccensis]>gi|695080217|ref|XP_009387558.1| PREDICTED: scarecrow-like transcription factor PAT1 [Musa acuminata subsp. malaccensis]	--	--	--	--	--	--	--	--	--	Q8GVE1	254	1.9e-21	Chitin-inducible gibberellin-responsive protein 2 OS=Oryza sativa subsp. japonica GN=CIGR2 PE=2 SV=1
c153600_g1	1.00	0.00	1.00	6.00	0.00	0.00	0.00	0.00	0.00	0.00	0.00	0.00	0.00	0.00	0.00	0.73	0.00	0.74	5.30	0.00	0.00	0.00	0.00	0.00	0.00	0.00	0.00	0.00	0.00	0.00	324	--	--	--	--	--	--	--	--	--	--	--	--	--	--	--	--	--	--
c121980_g1	0.00	0.00	0.00	0.00	0.00	1.00	0.00	0.00	0.00	0.00	0.00	0.00	0.00	0.00	0.00	0.00	0.00	0.00	0.00	0.00	4.11	0.00	0.00	0.00	0.00	0.00	0.00	0.00	0.00	0.00	232	--	--	--	--	--	--	--	--	--	--	--	--	--	--	--	--	--	--
c138562_g1	0.00	0.00	0.00	0.00	0.00	0.00	0.00	0.00	0.00	0.00	0.00	0.00	0.00	0.00	0.00	0.00	0.00	0.00	0.00	0.00	0.00	0.00	0.00	0.00	0.00	0.00	0.00	0.00	0.00	0.00	204	--	--	--	--	--	755563535	XM_006527264.2	204	3.12013e-101	PREDICTED: Mus musculus RIKEN cDNA I830012O16 gene (I830012O16Rik), transcript variant X1, mRNA	--	--	--	--	Q64345	352	8.2e-33	Interferon-induced protein with tetratricopeptide repeats 3 OS=Mus musculus GN=Ifit3 PE=2 SV=1
c118733_g1	0.00	0.00	0.00	0.00	0.00	0.00	0.00	0.00	0.00	0.00	0.00	0.00	0.00	0.00	0.00	0.00	0.00	0.00	0.00	0.00	0.00	0.00	0.00	0.00	0.00	0.00	0.00	0.00	0.00	0.00	203	--	--	--	--	--	209447079	NG_008729.1	203	1.11568e-100	Homo sapiens superoxide dismutase 2, mitochondrial (SOD2), RefSeqGene on chromosome 6	--	--	--	--	--	--	--	--
c58589_g1	0.00	0.00	0.00	0.00	0.00	3.00	0.00	0.00	0.00	0.00	0.00	0.00	0.00	0.00	0.00	0.00	0.00	0.00	0.00	0.00	2.81	0.00	0.00	0.00	0.00	0.00	0.00	0.00	0.00	0.00	306	--	--	--	--	--	--	--	--	--	--	--	--	--	--	--	--	--	--
c124804_g1	4.00	0.00	1.00	0.00	0.00	0.00	0.00	0.00	0.00	0.00	0.00	0.00	0.00	0.00	0.00	14.64	0.00	4.27	0.00	0.00	0.00	0.00	0.00	0.00	0.00	0.00	0.00	0.00	0.00	0.00	234	--	--	--	--	--	354798972	JN963473.1	234	7.7106e-118	Mus musculus targeted non-conditional, lacZ-tagged mutant allele Prdx2:tm1e(EUCOMM)Wtsi; transgenic	--	--	--	--	--	--	--	--
c159336_g1	0.00	0.00	0.00	0.00	0.00	0.00	0.00	0.00	0.00	0.00	0.00	0.00	0.00	0.00	0.00	0.00	0.00	0.00	0.00	0.00	0.00	0.00	0.00	0.00	0.00	0.00	0.00	0.00	0.00	0.00	211	--	--	--	--	--	--	--	--	--	--	--	--	--	--	--	--	--	--
c169747_g1	1.00	0.00	1.00	0.00	0.00	0.00	1.00	0.00	0.00	0.00	0.00	0.00	0.00	0.00	0.00	0.42	0.00	0.42	0.00	0.00	0.00	0.42	0.00	0.00	0.00	0.00	0.00	0.00	0.00	0.00	392	--	--	--	--	--	--	--	--	--	--	--	--	--	--	--	--	--	--
c144477_g1	0.00	0.00	0.00	0.00	0.00	0.00	0.00	0.00	0.00	0.00	0.00	0.00	0.00	0.00	0.00	0.00	0.00	0.00	0.00	0.00	0.00	0.00	0.00	0.00	0.00	0.00	0.00	0.00	0.00	0.00	202	--	--	--	--	--	--	--	--	--	--	--	--	--	--	--	--	--	--
c39681_g1	1.00	3.00	3.00	0.00	0.00	0.00	0.00	6.00	1.00	1.00	3.00	2.00	0.00	0.00	0.00	0.21	0.62	0.62	0.00	0.00	0.00	0.00	1.45	0.20	0.21	0.60	0.43	0.00	0.00	0.00	550	--	--	--	--	--	--	--	--	--	--	--	--	--	--	--	--	--	--
c78605_g1	1.00	0.00	13.00	0.00	0.00	0.00	0.00	5.00	4.00	2.00	4.00	7.00	9.00	8.00	1.00	0.46	0.00	5.93	0.00	0.00	0.00	0.00	2.66	1.76	0.94	1.85	3.47	3.97	3.81	0.47	379	--	--	--	--	--	--	--	--	--	--	--	--	--	--	--	--	--	--
c51947_g1	0.00	3.00	0.00	1.00	0.00	0.00	4.00	2.00	3.00	2.00	1.00	0.00	2.00	2.00	0.00	0.00	1.98	0.00	0.78	0.00	0.00	2.65	1.54	1.92	1.37	0.69	0.00	1.26	1.37	0.00	335	--	--	--	--	--	--	--	--	--	--	--	--	--	--	--	--	--	--
c146005_g1	0.00	0.00	0.00	0.00	0.00	0.00	0.00	0.00	0.00	0.00	0.00	0.00	0.00	0.00	0.00	0.00	0.00	0.00	0.00	0.00	0.00	0.00	0.00	0.00	0.00	0.00	0.00	0.00	0.00	0.00	214	--	--	--	--	--	--	--	--	--	--	--	--	--	--	--	--	--	--
c6066_g1	0.00	0.00	1.00	1.00	0.00	1.00	0.00	0.00	0.00	0.00	0.00	0.00	0.00	0.00	0.00	0.00	0.00	2.42	2.96	0.00	2.29	0.00	0.00	0.00	0.00	0.00	0.00	0.00	0.00	0.00	254	--	--	--	--	--	--	--	--	--	--	--	--	--	--	--	--	--	--
c139786_g1	0.00	0.00	0.00	0.00	0.00	0.00	0.00	0.00	0.00	0.00	0.00	0.00	0.00	0.00	0.00	0.00	0.00	0.00	0.00	0.00	0.00	0.00	0.00	0.00	0.00	0.00	0.00	0.00	0.00	0.00	295	--	--	--	--	--	--	--	--	--	--	--	--	--	--	--	--	--	--
c125620_g1	3.00	0.00	0.00	0.00	0.00	1.00	0.00	2.00	2.00	0.00	0.00	0.00	0.00	0.00	0.00	1.34	0.00	0.00	0.00	0.00	0.47	0.00	1.04	0.85	0.00	0.00	0.00	0.00	0.00	0.00	383	--	--	--	--	--	--	--	--	--	--	--	--	--	--	--	--	--	--
c90988_g1	1.00	1.00	0.00	0.00	0.00	1.00	0.00	1.00	4.00	1.00	0.00	0.00	1.00	0.00	1.00	0.20	0.19	0.00	0.00	0.00	0.20	0.00	0.22	0.73	0.20	0.00	0.00	0.19	0.00	0.20	574	--	--	--	--	--	--	--	--	--	--	--	--	--	--	--	--	--	--
c90988_g2	20.00	28.00	35.00	40.00	29.00	14.00	18.00	54.00	21.00	72.00	12.00	95.00	87.00	32.00	9.00	3.94	5.40	6.66	8.54	5.91	2.96	3.41	13.01	3.81	16.34	2.20	18.96	19.94	6.38	1.77	577	743769651	XP_010915120.1	353	1.3e-31	PREDICTED: uncharacterized protein LOC105040328 [Elaeis guineensis]	--	--	--	--	--	--	--	--	--	--	--	--	--
c90988_g3	2573.00	2602.00	3099.00	2174.00	2109.00	2133.00	2943.00	3071.00	2739.00	4152.00	3622.00	3758.00	2095.00	2310.00	2869.00	275.28	269.59	320.18	250.52	227.79	238.36	305.39	374.22	271.30	441.14	360.25	404.18	216.65	253.70	309.77	856	351725731	NP_001235567.1	274	2.8e-22	uncharacterized protein LOC100500266 [Glycine max]>gi|255629873|gb|ACU15287.1| unknown [Glycine max]>gi|734389077|gb|KHN26093.1| hypothetical protein glysoja_047228 [Glycine soja]	--	--	--	--	--	--	--	--	--	--	--	--	--
c320_g1	0.00	0.00	0.00	0.00	0.00	0.00	0.00	0.00	0.00	0.00	0.00	0.00	0.00	0.00	0.00	0.00	0.00	0.00	0.00	0.00	0.00	0.00	0.00	0.00	0.00	0.00	0.00	0.00	0.00	0.00	333	--	--	--	--	--	--	--	--	--	--	--	--	--	--	--	--	--	--
c180406_g1	0.00	0.00	0.00	2.00	0.00	0.00	0.00	0.00	0.00	0.00	0.00	0.00	0.00	0.00	0.00	0.00	0.00	0.00	2.39	0.00	0.00	0.00	0.00	0.00	0.00	0.00	0.00	0.00	0.00	0.00	301	--	--	--	--	--	--	--	--	--	--	--	--	--	--	--	--	--	--
c84858_g1	0.00	0.00	0.00	0.00	0.00	0.00	0.00	0.00	0.00	0.00	0.00	0.00	0.00	0.00	0.00	0.00	0.00	0.00	0.00	0.00	0.00	0.00	0.00	0.00	0.00	0.00	0.00	0.00	0.00	0.00	202	--	--	--	--	--	--	--	--	--	--	--	--	--	--	--	--	--	--
c84858_g3	3.00	2.00	3.00	5.00	0.00	2.00	3.00	1.00	0.00	2.00	2.00	0.00	1.00	3.00	0.00	2.22	1.50	2.26	4.47	0.00	1.54	2.26	0.87	0.00	1.56	1.58	0.00	0.71	2.32	0.00	323	--	--	--	--	--	--	--	--	--	--	--	--	--	--	--	--	--	--
c84858_g2	2.00	20.00	9.00	0.00	8.00	10.00	5.00	7.00	1.00	11.00	3.00	8.00	8.00	7.00	5.00	0.12	1.14	0.51	0.00	0.47	0.62	0.28	0.47	0.05	0.64	0.16	0.47	0.46	0.42	0.30	1360	--	--	--	--	--	--	--	--	--	--	--	--	--	--	--	--	--	--
c46847_g1	2.00	3.00	6.00	2.00	2.00	10.00	2.00	1.00	2.00	1.00	10.00	2.00	9.00	4.00	3.00	0.30	0.43	0.87	0.32	0.30	1.55	0.29	0.17	0.28	0.15	1.39	0.30	1.29	0.61	0.45	681	--	--	--	--	--	--	--	--	--	--	--	--	--	--	--	--	--	--
c131799_g1	0.00	0.00	0.00	0.00	0.00	0.00	0.00	1.00	0.00	0.00	1.00	0.00	1.00	0.00	0.00	0.00	0.00	0.00	0.00	0.00	0.00	0.00	0.77	0.00	0.00	0.69	0.00	0.63	0.00	0.00	335	--	--	--	--	--	--	--	--	--	--	--	--	--	--	--	--	--	--
c44328_g1	3.00	1.00	3.00	1.00	5.00	5.00	9.00	4.00	11.00	5.00	3.00	3.00	2.00	1.00	3.00	0.22	0.07	0.22	0.08	0.38	0.39	0.65	0.34	0.76	0.37	0.21	0.22	0.14	0.08	0.23	1123	--	--	--	--	--	--	--	--	--	--	--	--	--	--	--	--	--	--
c115691_g1	0.00	0.00	0.00	0.00	0.00	0.00	0.00	0.00	0.00	0.00	0.00	0.00	1.00	0.00	0.00	0.00	0.00	0.00	0.00	0.00	0.00	0.00	0.00	0.00	0.00	0.00	0.00	4.16	0.00	0.00	230	--	--	--	--	--	--	--	--	--	--	--	--	--	--	--	--	--	--
c175865_g1	1.00	0.00	0.00	0.00	0.00	0.00	0.00	0.00	0.00	0.00	0.00	0.00	0.00	0.00	0.00	1.27	0.00	0.00	0.00	0.00	0.00	0.00	0.00	0.00	0.00	0.00	0.00	0.00	0.00	0.00	282	502137550	XP_004503120.1	397	4.9e-37	PREDICTED: splicing factor 3B subunit 4 [Cicer arietinum]	818213419	NM_153053.4	282	1.97127e-144	Mus musculus splicing factor 3b, subunit 4 (Sf3b4), mRNA	K12831	SF3B4, SAP49	splicing factor 3B subunit 4	http://www.genome.jp/dbget-bin/www_bget?ko:K12831	Q15427	487	2.5e-48	Splicing factor 3B subunit 4 OS=Homo sapiens GN=SF3B4 PE=1 SV=1
c175031_g1	0.00	0.00	0.00	0.00	0.00	2.00	0.00	1.00	0.00	2.00	2.00	0.00	0.00	0.00	0.00	0.00	0.00	0.00	0.00	0.00	0.82	0.00	0.46	0.00	0.81	0.78	0.00	0.00	0.00	0.00	403	--	--	--	--	--	--	--	--	--	--	--	--	--	--	--	--	--	--
c113097_g1	0.00	0.00	0.00	0.00	0.00	1.00	3.00	5.00	0.00	1.00	2.00	1.00	0.00	2.00	1.00	0.00	0.00	0.00	0.00	0.00	0.28	0.79	1.54	0.00	0.27	0.51	0.28	0.00	0.55	0.27	483	--	--	--	--	--	--	--	--	--	--	--	--	--	--	--	--	--	--
c163862_g1	0.00	0.00	0.00	0.00	1.00	0.00	1.00	0.00	0.00	0.00	0.00	6.00	0.00	0.00	0.00	0.00	0.00	0.00	0.00	1.10	0.00	0.95	0.00	0.00	0.00	0.00	6.47	0.00	0.00	0.00	304	--	--	--	--	--	--	--	--	--	--	--	--	--	--	--	--	--	--
c160197_g1	1.00	0.00	4.00	4.00	1.00	1.00	4.00	1.00	4.00	5.00	2.00	3.00	2.00	1.00	0.00	0.08	0.00	0.31	0.34	0.08	0.08	0.31	0.09	0.30	0.40	0.15	0.24	0.15	0.08	0.00	1064	--	--	--	--	--	--	--	--	--	--	--	--	--	--	--	--	--	--
c171085_g1	0.00	1.00	0.00	0.00	0.00	0.00	0.00	0.00	1.00	0.00	0.00	0.00	0.00	0.00	0.00	0.00	2.73	0.00	0.00	0.00	0.00	0.00	0.00	2.70	0.00	0.00	0.00	0.00	0.00	0.00	248	823201517	XP_012435601.1	200	3.0e-14	PREDICTED: uncharacterized protein LOC105762269 [Gossypium raimondii]	--	--	--	--	--	--	--	--	--	--	--	--	--
c179176_g1	0.00	0.00	2.00	0.00	0.00	0.00	0.00	0.00	0.00	0.00	0.00	1.00	0.00	0.00	0.00	0.00	0.00	9.11	0.00	0.00	0.00	0.00	0.00	0.00	0.00	0.00	5.31	0.00	0.00	0.00	232	--	--	--	--	--	--	--	--	--	--	--	--	--	--	--	--	--	--
c72078_g1	0.00	0.00	1.00	1.00	0.00	3.00	1.00	0.00	0.00	0.00	0.00	0.00	2.00	0.00	0.00	0.00	0.00	6.49	7.78	0.00	17.12	6.51	0.00	0.00	0.00	0.00	0.00	10.94	0.00	0.00	222	--	--	--	--	--	--	--	--	--	--	--	--	--	--	--	--	--	--
c137242_g1	0.00	0.00	7.00	0.00	0.00	0.00	0.00	0.00	0.00	0.00	0.00	0.00	0.00	0.00	0.00	0.00	0.00	4.88	0.00	0.00	0.00	0.00	0.00	0.00	0.00	0.00	0.00	0.00	0.00	0.00	330	--	--	--	--	--	--	--	--	--	--	--	--	--	--	--	--	--	--
c123700_g1	0.00	0.00	0.00	0.00	0.00	0.00	0.00	0.00	0.00	0.00	0.00	0.00	0.00	1.00	0.00	0.00	0.00	0.00	0.00	0.00	0.00	0.00	0.00	0.00	0.00	0.00	0.00	0.00	7.24	0.00	217	--	--	--	--	--	--	--	--	--	--	--	--	--	--	--	--	--	--
c28765_g1	0.00	15.00	4.00	1.00	4.00	3.00	0.00	0.00	0.00	1.00	2.00	0.00	0.00	0.00	0.00	0.00	1.94	0.52	0.14	0.54	0.42	0.00	0.00	0.00	0.13	0.25	0.00	0.00	0.00	0.00	732	731440387	XP_010646310.1	269	8.9e-22	PREDICTED: uncharacterized protein LOC104878159 [Vitis vinifera]>gi|147843149|emb|CAN82674.1| hypothetical protein VITISV_034254 [Vitis vinifera]	--	--	--	--	--	--	--	--	--	--	--	--	--
c25868_g1	0.00	0.00	0.00	0.00	0.00	0.00	0.00	0.00	0.00	0.00	0.00	0.00	0.00	0.00	0.00	0.00	0.00	0.00	0.00	0.00	0.00	0.00	0.00	0.00	0.00	0.00	0.00	0.00	0.00	0.00	245	--	--	--	--	--	--	--	--	--	--	--	--	--	--	--	--	--	--
c33679_g1	0.00	1.00	2.00	0.00	1.00	1.00	0.00	1.00	0.00	1.00	4.00	1.00	1.00	2.00	2.00	0.00	0.27	0.54	0.00	0.29	0.29	0.00	0.32	0.00	0.28	1.07	0.29	0.27	0.57	0.56	475	--	--	--	--	--	--	--	--	--	--	--	--	--	--	--	--	--	--
c53480_g1	6.00	0.00	0.00	0.00	4.00	1.00	2.00	0.00	0.00	1.00	2.00	0.00	0.00	0.00	4.00	3.34	0.00	0.00	0.00	2.48	0.58	1.12	0.00	0.00	0.58	1.15	0.00	0.00	0.00	2.29	353	--	--	--	--	--	--	--	--	--	--	--	--	--	--	--	--	--	--
c157154_g1	0.00	0.00	0.00	0.00	0.00	0.00	0.00	0.00	0.00	0.00	0.00	0.00	0.00	1.00	0.00	0.00	0.00	0.00	0.00	0.00	0.00	0.00	0.00	0.00	0.00	0.00	0.00	0.00	3.49	0.00	239	--	--	--	--	--	--	--	--	--	--	--	--	--	--	--	--	--	--
c97718_g1	13.00	17.00	10.00	7.00	18.00	26.00	16.00	20.00	8.00	17.00	18.00	19.00	11.00	13.00	15.00	4.50	9.92	9.04	5.45	23.32	13.46	12.07	17.67	4.73	8.57	8.72	14.74	7.49	4.66	13.89	426	672109673	XP_008791387.1	252	4.9e-20	PREDICTED: uncharacterized protein LOC103708304 [Phoenix dactylifera]	--	--	--	--	--	--	--	--	--	--	--	--	--
c97718_g2	1.00	0.00	0.00	0.00	0.00	0.00	0.00	1.00	0.00	0.00	0.00	0.00	1.00	0.00	0.00	0.54	0.00	0.00	0.00	0.00	0.00	0.00	0.62	0.00	0.00	0.00	0.00	0.52	0.00	0.00	358	--	--	--	--	--	--	--	--	--	--	--	--	--	--	--	--	--	--
c63443_g1	0.00	0.00	0.00	0.00	0.00	0.00	0.00	0.00	0.00	0.00	0.00	0.00	0.00	0.00	0.00	0.00	0.00	0.00	0.00	0.00	0.00	0.00	0.00	0.00	0.00	0.00	0.00	0.00	0.00	0.00	224	--	--	--	--	--	--	--	--	--	--	--	--	--	--	--	--	--	--
c53015_g1	1.00	0.00	2.00	0.00	0.00	18.00	0.00	0.00	1.00	3.00	0.00	5.00	0.00	0.00	1.00	0.31	0.00	0.60	0.00	0.00	5.75	0.00	0.00	0.29	0.93	0.00	1.61	0.00	0.00	0.31	451	--	--	--	--	--	--	--	--	--	--	--	--	--	--	--	--	--	--
c144943_g1	0.00	0.00	0.00	0.00	0.00	0.00	0.00	0.00	1.00	0.00	0.00	0.00	0.00	0.00	0.00	0.00	0.00	0.00	0.00	0.00	0.00	0.00	0.00	8.02	0.00	0.00	0.00	0.00	0.00	0.00	215	--	--	--	--	--	--	--	--	--	--	--	--	--	--	--	--	--	--
c116234_g1	0.00	1.00	1.00	1.00	0.00	0.00	0.00	0.00	1.00	0.00	0.00	0.00	0.00	0.00	0.00	0.00	1.91	1.96	2.39	0.00	0.00	0.00	0.00	1.88	0.00	0.00	0.00	0.00	0.00	0.00	263	--	--	--	--	--	411147449	NM_013842.3	244	2.42303e-123	Mus musculus X-box binding protein 1 (Xbp1), transcript variant 1, mRNA	--	--	--	--	O35426	358	2.1e-33	X-box-binding protein 1 OS=Mus musculus GN=Xbp1 PE=1 SV=2
c158548_g1	0.00	0.00	1.00	0.00	0.00	0.00	0.00	0.00	0.00	0.00	0.00	0.00	0.00	0.00	0.00	0.00	0.00	8.57	0.00	0.00	0.00	0.00	0.00	0.00	0.00	0.00	0.00	0.00	0.00	0.00	215	--	--	--	--	--	--	--	--	--	--	--	--	--	--	--	--	--	--
c172003_g1	0.00	1.00	0.00	0.00	0.00	0.00	0.00	0.00	0.00	0.00	1.00	0.00	0.00	0.00	0.00	0.00	2.29	0.00	0.00	0.00	0.00	0.00	0.00	0.00	0.00	2.71	0.00	0.00	0.00	0.00	255	--	--	--	--	--	--	--	--	--	--	--	--	--	--	--	--	--	--
c67150_g1	0.00	0.00	0.00	0.00	0.00	0.00	0.00	0.00	0.00	0.00	0.00	0.00	0.00	1.00	0.00	0.00	0.00	0.00	0.00	0.00	0.00	0.00	0.00	0.00	0.00	0.00	0.00	0.00	2.15	0.00	258	672172892	XP_008806556.1	152	1.2e-08	PREDICTED: vacuolar cation/proton exchanger 2-like isoform X2 [Phoenix dactylifera]	--	--	--	--	--	--	--	--	--	Q6K1C4	148	4.7e-09	Vacuolar cation/proton exchanger 3 OS=Oryza sativa subsp. japonica GN=CAX3 PE=2 SV=2
c155699_g1	0.00	0.00	0.00	0.00	0.00	1.00	0.00	0.00	0.00	0.00	0.00	0.00	0.00	0.00	0.00	0.00	0.00	0.00	0.00	0.00	13.53	0.00	0.00	0.00	0.00	0.00	0.00	0.00	0.00	0.00	201	--	--	--	--	--	--	--	--	--	--	--	--	--	--	--	--	--	--
c167584_g1	0.00	0.00	0.00	0.00	1.00	1.00	0.00	1.00	0.00	0.00	0.00	0.00	0.00	0.00	0.00	0.00	0.00	0.00	0.00	0.77	0.70	0.00	0.79	0.00	0.00	0.00	0.00	0.00	0.00	0.00	332	--	--	--	--	--	--	--	--	--	--	--	--	--	--	--	--	--	--
c83481_g1	222.00	320.00	307.00	209.00	317.00	335.00	328.00	209.00	317.00	314.00	285.00	401.00	333.00	359.00	406.00	5.85	8.09	7.90	5.74	8.24	9.27	8.22	6.14	7.58	8.06	6.79	10.41	8.40	9.69	10.63	2801	743803536	XP_010926945.1	1506	1.3e-164	PREDICTED: WPP domain-associated protein-like isoform X3 [Elaeis guineensis]	--	--	--	--	--	--	--	--	--	Q5BQN5	734	5.8e-76	WPP domain-associated protein (Fragment) OS=Solanum lycopersicum GN=WAP PE=1 SV=1
c3109_g1	0.00	0.00	1.00	0.00	0.00	0.00	1.00	3.00	0.00	0.00	0.00	0.00	3.00	1.00	0.00	0.00	0.00	1.10	0.00	0.00	0.00	1.10	3.79	0.00	0.00	0.00	0.00	3.06	1.12	0.00	294	--	--	--	--	--	--	--	--	--	--	--	--	--	--	--	--	--	--
c97194_g2	0.00	0.00	0.00	0.00	0.00	0.00	0.00	0.00	0.00	0.00	0.00	0.00	0.00	0.00	2.00	0.00	0.00	0.00	0.00	0.00	0.00	0.00	0.00	0.00	0.00	0.00	0.00	0.00	0.00	6.37	243	--	--	--	--	--	--	--	--	--	--	--	--	--	--	--	--	--	--
c16823_g1	1.00	0.00	1.00	0.00	3.00	2.00	0.00	0.00	0.00	2.00	0.00	2.00	1.00	0.00	3.00	0.18	0.00	0.18	0.00	0.57	0.38	0.00	0.00	0.00	0.37	0.00	0.38	0.18	0.00	0.56	596	743810757	XP_010928982.1	174	7.6e-11	PREDICTED: uncharacterized protein LOC105050596 [Elaeis guineensis]	--	--	--	--	--	--	--	--	--	Q9M2P8	149	8.4e-09	VQ motif-containing protein 25 OS=Arabidopsis thaliana GN=VQ25 PE=3 SV=1
c153944_g1	0.00	0.00	0.00	0.00	0.00	0.00	0.00	0.00	0.00	0.00	0.00	0.00	0.00	0.00	0.00	0.00	0.00	0.00	0.00	0.00	0.00	0.00	0.00	0.00	0.00	0.00	0.00	0.00	0.00	0.00	248	--	--	--	--	--	--	--	--	--	--	--	--	--	--	--	--	--	--
c120631_g1	1.00	0.00	0.00	0.00	0.00	0.00	0.00	0.00	0.00	0.00	0.00	0.00	2.00	1.00	0.00	0.53	0.00	0.00	0.00	0.00	0.00	0.00	0.00	0.00	0.00	0.00	0.00	1.02	0.55	0.00	359	--	--	--	--	--	--	--	--	--	--	--	--	--	--	--	--	--	--
c154986_g1	0.00	0.00	0.00	0.00	0.00	2.00	0.00	0.00	0.00	0.00	0.00	0.00	0.00	0.00	0.00	0.00	0.00	0.00	0.00	0.00	4.18	0.00	0.00	0.00	0.00	0.00	0.00	0.00	0.00	0.00	258	--	--	--	--	--	--	--	--	--	--	--	--	--	--	--	--	--	--
c101408_g1	32.00	28.00	31.00	44.00	16.00	29.00	26.00	25.00	40.00	146.00	168.00	57.00	42.00	107.00	51.00	1.79	1.51	1.66	2.61	0.89	1.69	1.40	1.59	2.06	8.05	8.60	3.16	2.26	6.11	2.87	1426	--	--	--	--	--	--	--	--	--	--	--	--	--	--	--	--	--	--
c102418_g6	7.00	23.00	12.00	8.00	0.00	12.00	5.00	3.00	6.00	17.00	17.00	1.00	23.00	0.00	2.00	0.60	1.69	0.77	0.57	0.00	0.83	0.32	0.35	0.57	1.67	1.43	0.07	2.28	0.00	0.13	1232	743780332	XP_010920482.1	476	1.5e-45	PREDICTED: uncharacterized protein LOC105044326 [Elaeis guineensis]	--	--	--	--	--	K03834	tyrP	tyrosine-specific transport protein	http://www.genome.jp/dbget-bin/www_bget?ko:K03834	--	--	--	--
c102418_g5	6.00	1.00	7.00	5.00	2.00	11.00	11.00	8.00	8.00	12.00	3.00	4.00	2.00	5.00	3.00	3.26	0.54	3.82	3.19	1.20	6.24	6.01	5.08	4.21	6.78	1.68	2.39	1.05	2.83	1.67	356	720039141	XP_010268210.1	199	5.7e-14	PREDICTED: putative acyl-activating enzyme 19 isoform X4 [Nelumbo nucifera]	--	--	--	--	--	K00142	AASDH	acyl-CoA synthetase	http://www.genome.jp/dbget-bin/www_bget?ko:K00142	--	--	--	--
c101408_g2	3.00	1.00	4.00	1.00	1.00	3.00	1.00	0.00	3.00	0.00	1.00	0.00	0.00	0.00	1.00	1.00	0.35	1.32	0.40	0.38	1.11	0.33	0.00	0.95	0.00	0.35	0.00	0.00	0.00	0.36	433	--	--	--	--	--	--	--	--	--	--	--	--	--	--	--	--	--	--
c102418_g3	0.00	0.00	0.00	16.00	0.00	0.00	0.00	0.00	0.00	0.00	26.00	0.00	0.00	0.00	0.00	0.00	0.00	0.00	3.64	0.00	0.00	0.00	0.00	0.00	0.00	5.13	0.00	0.00	0.00	0.00	554	--	--	--	--	--	--	--	--	--	--	--	--	--	--	--	--	--	--
c102418_g2	0.00	0.00	0.00	0.00	0.00	0.00	0.00	0.00	0.00	1.00	0.00	0.00	0.00	0.00	0.00	0.00	0.00	0.00	0.00	0.00	0.00	0.00	0.00	0.00	0.91	0.00	0.00	0.00	0.00	0.00	310	--	--	--	--	--	--	--	--	--	--	--	--	--	--	--	--	--	--
c8259_g1	0.00	2.00	0.00	0.00	0.00	0.00	2.00	0.00	0.00	0.00	0.00	0.00	0.00	0.00	0.00	0.00	2.60	0.00	0.00	0.00	0.00	2.64	0.00	0.00	0.00	0.00	0.00	0.00	0.00	0.00	283	--	--	--	--	--	--	--	--	--	--	--	--	--	--	--	--	--	--
c174098_g1	0.00	2.00	2.00	2.00	1.00	1.00	1.00	1.00	1.00	1.00	1.00	1.00	3.00	3.00	2.00	0.00	0.37	0.37	0.42	0.20	0.20	0.19	0.22	0.18	0.19	0.18	0.19	0.55	0.59	0.38	584	672194193	XP_008776229.1	423	9.9e-40	PREDICTED: uncharacterized protein LOC103696395 [Phoenix dactylifera]	--	--	--	--	--	--	--	--	--	P20825	246	4.6e-20	Retrovirus-related Pol polyprotein from transposon 297 OS=Drosophila melanogaster GN=pol PE=3 SV=1
c168056_g1	0.00	0.00	0.00	1.00	0.00	0.00	0.00	0.00	0.00	0.00	0.00	0.00	0.00	0.00	0.00	0.00	0.00	0.00	18.84	0.00	0.00	0.00	0.00	0.00	0.00	0.00	0.00	0.00	0.00	0.00	201	--	--	--	--	--	--	--	--	--	--	--	--	--	--	--	--	--	--
c164147_g1	0.00	0.00	0.00	0.00	0.00	0.00	0.00	0.00	0.00	1.00	0.00	0.00	0.00	0.00	0.00	0.00	0.00	0.00	0.00	0.00	0.00	0.00	0.00	0.00	4.46	0.00	0.00	0.00	0.00	0.00	234	--	--	--	--	--	--	--	--	--	--	--	--	--	--	--	--	--	--
c132067_g1	0.00	0.00	0.00	0.00	0.00	0.00	0.00	0.00	1.00	0.00	0.00	0.00	0.00	0.00	0.00	0.00	0.00	0.00	0.00	0.00	0.00	0.00	0.00	3.18	0.00	0.00	0.00	0.00	0.00	0.00	242	--	--	--	--	--	--	--	--	--	--	--	--	--	--	--	--	--	--
c31217_g1	0.00	0.00	0.00	0.00	0.00	0.00	0.00	0.00	0.00	1.00	0.00	0.00	0.00	0.00	0.00	0.00	0.00	0.00	0.00	0.00	0.00	0.00	0.00	0.00	3.70	0.00	0.00	0.00	0.00	0.00	240	--	--	--	--	--	--	--	--	--	--	--	--	--	--	--	--	--	--
c14961_g1	0.00	0.00	0.00	0.00	0.00	1.00	0.00	0.00	1.00	0.00	0.00	0.00	1.00	0.00	0.00	0.00	0.00	0.00	0.00	0.00	2.05	0.00	0.00	2.06	0.00	0.00	0.00	1.91	0.00	0.00	259	731342278	XP_010682318.1	304	2.8e-26	PREDICTED: uncharacterized protein LOC104897193 [Beta vulgaris subsp. vulgaris]	--	--	--	--	--	--	--	--	--	--	--	--	--
c166726_g1	0.00	0.00	0.00	0.00	0.00	0.00	0.00	0.00	0.00	0.00	0.00	0.00	0.00	0.00	1.00	0.00	0.00	0.00	0.00	0.00	0.00	0.00	0.00	0.00	0.00	0.00	0.00	0.00	0.00	3.01	245	--	--	--	--	--	--	--	--	--	--	--	--	--	--	--	--	--	--
c93531_g4	2.00	3.00	4.00	4.00	6.00	18.00	6.00	1.00	18.00	4.00	9.00	5.00	2.00	2.00	3.00	0.37	0.54	0.72	0.81	1.14	3.47	1.08	0.21	3.10	0.74	1.57	0.94	0.36	0.38	0.56	594	--	--	--	--	--	--	--	--	--	--	--	--	--	--	--	--	--	--
c148124_g1	0.00	0.00	0.00	1.00	0.00	0.00	0.00	0.00	0.00	0.00	0.00	0.00	0.00	0.00	0.00	0.00	0.00	0.00	1.05	0.00	0.00	0.00	0.00	0.00	0.00	0.00	0.00	0.00	0.00	0.00	310	--	--	--	--	--	--	--	--	--	--	--	--	--	--	--	--	--	--
c1579_g1	0.00	1.00	0.00	0.00	0.00	0.00	0.00	1.00	0.00	0.00	0.00	0.00	0.00	3.00	0.00	0.00	0.20	0.00	0.00	0.00	0.00	0.00	0.23	0.00	0.00	0.00	0.00	0.00	0.63	0.00	561	--	--	--	--	--	--	--	--	--	--	--	--	--	--	--	--	--	--
c51284_g1	1.00	0.00	0.00	2.00	0.00	4.00	2.00	3.00	0.00	0.00	0.00	2.00	0.00	0.00	3.00	0.54	0.00	0.00	1.25	0.00	2.23	1.07	1.87	0.00	0.00	0.00	1.18	0.00	0.00	1.65	358	--	--	--	--	--	--	--	--	--	--	--	--	--	--	--	--	--	--
c1377_g1	0.00	0.00	2.00	0.00	0.00	0.00	0.00	1.00	0.00	0.00	0.00	0.00	0.00	0.00	0.00	0.00	0.00	1.34	0.00	0.00	0.00	0.00	0.78	0.00	0.00	0.00	0.00	0.00	0.00	0.00	334	--	--	--	--	--	--	--	--	--	--	--	--	--	--	--	--	--	--
c98950_g1	1.00	2.00	1.00	0.00	0.00	10.00	0.00	0.00	3.00	4.00	0.00	3.00	2.00	2.00	1.00	1.40	2.94	1.50	0.00	0.00	14.68	0.00	0.00	4.33	6.24	0.00	5.18	2.72	3.00	1.49	276	--	--	--	--	--	--	--	--	--	--	--	--	--	--	--	--	--	--
c25272_g1	0.00	0.00	0.00	0.00	0.00	0.00	0.00	0.00	0.00	0.00	0.00	0.00	0.00	0.00	0.00	0.00	0.00	0.00	0.00	0.00	0.00	0.00	0.00	0.00	0.00	0.00	0.00	0.00	0.00	0.00	257	--	--	--	--	--	--	--	--	--	--	--	--	--	--	--	--	--	--
c98950_g3	0.00	0.00	0.00	0.00	0.00	1.00	0.00	0.00	0.00	0.00	148.00	0.00	0.00	0.00	0.00	0.00	0.00	0.00	0.00	0.00	0.51	0.00	0.00	0.00	0.00	73.38	0.00	0.00	0.00	0.00	370	--	--	--	--	--	--	--	--	--	--	--	--	--	--	--	--	--	--
c98950_g2	341.00	752.00	69.00	412.00	0.00	1270.00	753.00	340.00	13.00	530.00	359.00	1755.00	817.00	747.00	875.00	58.49	125.71	12.23	76.83	0.00	239.26	127.36	66.66	2.08	90.87	57.98	309.07	138.28	131.63	151.83	622	--	--	--	--	--	--	--	--	--	--	--	--	--	--	--	--	--	--
c108533_g1	8.00	1.00	5.00	2.00	20.00	2.00	10.00	0.00	15.00	2.00	0.00	3.00	10.00	18.00	3.00	1.48	0.18	0.90	0.40	3.79	0.39	1.80	0.00	2.59	0.37	0.00	0.57	1.78	3.42	0.56	594	--	--	--	--	--	--	--	--	--	--	--	--	--	--	--	--	--	--
c697_g1	3.00	9.00	9.00	5.00	5.00	7.00	6.00	4.00	9.00	7.00	1.00	3.00	7.00	8.00	3.00	1.24	3.68	3.68	2.36	2.23	3.01	2.46	1.91	3.55	2.96	0.41	1.33	2.79	3.43	1.27	395	--	--	--	--	--	--	--	--	--	--	--	--	--	--	--	--	--	--
c45239_g1	9.00	4.00	6.00	2.00	6.00	3.00	1.00	2.00	2.00	0.00	3.00	2.00	1.00	2.00	2.00	7.43	3.36	5.08	2.02	5.79	2.58	0.85	1.95	1.64	0.00	2.70	1.91	0.80	1.74	1.71	313	--	--	--	--	--	--	--	--	--	--	--	--	--	--	--	--	--	--
c108533_g2	754.00	412.00	421.00	809.00	544.00	345.00	428.00	481.00	451.00	340.00	522.00	319.00	350.00	464.00	204.00	22.29	16.91	14.98	24.68	16.07	11.55	12.86	16.81	14.22	10.18	14.25	9.45	11.73	22.74	7.55	3465	672122704	XP_008784689.1	962	1.9e-101	PREDICTED: expansin-like B1 [Phoenix dactylifera]	565393667	XM_006362431.1	79	1.90715e-30	PREDICTED: Solanum tuberosum expansin-like B1-like (LOC102597814), mRNA	--	--	--	--	Q850K7	878	1.4e-92	Expansin-like B1 OS=Oryza sativa subsp. japonica GN=EXLB1 PE=2 SV=2
c97904_g5	0.00	0.00	0.00	0.00	0.00	0.00	0.00	0.00	0.00	0.00	0.00	0.00	0.00	0.00	0.00	0.00	0.00	0.00	0.00	0.00	0.00	0.00	0.00	0.00	0.00	0.00	0.00	0.00	0.00	0.00	327	--	--	--	--	--	--	--	--	--	--	--	--	--	--	--	--	--	--
c106671_g3	7.00	5.00	1.00	1.00	10.00	8.00	4.00	2.00	6.00	2.00	9.00	6.00	1.00	3.00	2.00	1.33	0.92	0.18	0.21	1.95	1.58	0.74	0.43	1.06	0.38	1.61	1.16	0.18	0.58	0.38	585	848888584	XP_012844482.1	210	5.0e-15	PREDICTED: serine hydroxymethyltransferase 4 isoform X2 [Erythranthe guttatus]	703104184	XM_010099644.1	53	8.70886e-17	Morus notabilis Serine hydroxymethyltransferase 1 partial mRNA	K00600	glyA, SHMT	glycine hydroxymethyltransferase	http://www.genome.jp/dbget-bin/www_bget?ko:K00600	O23254	187	3.2e-13	Serine hydroxymethyltransferase 4 OS=Arabidopsis thaliana GN=SHM4 PE=1 SV=1
c100895_g5	8.00	1.00	4.00	2.00	2.00	13.00	0.00	0.00	0.00	13.00	4.00	3.00	5.00	0.00	4.00	0.86	0.10	0.41	0.23	0.22	1.45	0.00	0.00	0.00	1.38	0.40	0.32	0.52	0.00	0.43	856	--	--	--	--	--	--	--	--	--	--	--	--	--	--	--	--	--	--
c90289_g2	8.00	13.00	7.00	18.00	13.00	24.00	14.00	13.00	25.00	29.00	17.00	13.00	16.00	14.00	6.00	0.57	0.89	0.48	1.36	0.93	3.00	0.96	1.05	1.92	2.04	1.11	0.92	1.10	1.02	0.43	1170	--	--	--	--	--	--	--	--	--	--	--	--	--	--	--	--	--	--
c90289_g1	4.00	6.00	1.00	1.00	0.00	1.00	3.00	1.00	3.00	3.00	6.00	2.00	3.00	5.00	1.00	0.75	1.10	0.18	0.21	0.00	0.20	0.55	0.22	0.53	0.57	1.07	0.39	0.55	0.97	0.19	587	--	--	--	--	--	--	--	--	--	--	--	--	--	--	--	--	--	--
c67840_g1	2.00	5.00	3.00	10.00	0.00	0.00	0.00	0.00	0.00	0.00	2.00	2.00	3.00	0.00	11.00	0.31	0.70	0.42	1.65	0.00	0.00	0.00	0.00	0.00	0.00	0.29	0.32	0.42	0.00	1.68	696	--	--	--	--	--	--	--	--	--	--	--	--	--	--	--	--	--	--
c146611_g1	0.00	0.00	0.00	0.00	2.00	2.00	0.00	0.00	1.00	0.00	0.00	2.00	0.00	0.00	0.00	0.00	0.00	0.00	0.00	3.30	2.74	0.00	0.00	1.34	0.00	0.00	3.20	0.00	0.00	0.00	280	--	--	--	--	--	--	--	--	--	--	--	--	--	--	--	--	--	--
c144973_g1	0.00	0.00	0.00	0.00	0.00	0.00	0.00	0.00	0.00	0.00	0.00	0.00	0.00	0.00	0.00	0.00	0.00	0.00	0.00	0.00	0.00	0.00	0.00	0.00	0.00	0.00	0.00	0.00	0.00	0.00	203	--	--	--	--	--	--	--	--	--	--	--	--	--	--	--	--	--	--
c75840_g1	1.00	0.00	1.00	1.00	3.00	0.00	1.00	0.00	3.00	0.00	0.00	0.00	0.00	0.00	0.00	2.71	0.00	3.07	3.74	11.54	0.00	3.07	0.00	8.78	0.00	0.00	0.00	0.00	0.00	0.00	245	672175504	XP_008807807.1	227	2.2e-17	PREDICTED: 3'-N-debenzoyl-2'-deoxytaxol N-benzoyltransferase-like [Phoenix dactylifera]	--	--	--	--	--	--	--	--	--	Q3ZPN4	137	8.4e-08	Methanol O-anthraniloyltransferase OS=Vitis labrusca GN=AMAT PE=1 SV=1
c166488_g1	0.00	0.00	0.00	0.00	0.00	0.00	0.00	0.00	0.00	1.00	0.00	0.00	0.00	0.00	0.00	0.00	0.00	0.00	0.00	0.00	0.00	0.00	0.00	0.00	9.36	0.00	0.00	0.00	0.00	0.00	214	--	--	--	--	--	--	--	--	--	--	--	--	--	--	--	--	--	--
c133022_g1	0.00	0.00	0.00	0.00	0.00	0.00	0.00	0.00	0.00	0.00	0.00	0.00	0.00	0.00	0.00	0.00	0.00	0.00	0.00	0.00	0.00	0.00	0.00	0.00	0.00	0.00	0.00	0.00	0.00	0.00	208	--	--	--	--	--	--	--	--	--	--	--	--	--	--	--	--	--	--
c163892_g1	0.00	0.00	0.00	0.00	2.00	0.00	0.00	0.00	0.00	0.00	0.00	0.00	0.00	0.00	0.00	0.00	0.00	0.00	0.00	6.66	0.00	0.00	0.00	0.00	0.00	0.00	0.00	0.00	0.00	0.00	250	--	--	--	--	--	--	--	--	--	--	--	--	--	--	--	--	--	--
c105817_g3	40.00	62.00	18.00	119.00	62.00	53.00	109.00	43.00	66.00	89.00	35.00	65.00	61.00	38.00	56.00	3.68	4.37	1.54	9.78	5.34	4.45	8.26	3.77	4.91	6.12	2.67	5.87	4.47	3.12	4.22	1704	743866799	XP_010905152.1	842	7.5e-88	PREDICTED: probable DNA replication complex GINS protein PSF3 [Elaeis guineensis]	--	--	--	--	--	K10734	GINS3	GINS complex subunit 3	http://www.genome.jp/dbget-bin/www_bget?ko:K10734	Q0UPV4	221	1.1e-16	DNA replication complex GINS protein PSF3 OS=Phaeosphaeria nodorum (strain SN15 / ATCC MYA-4574 / FGSC 10173) GN=PSF3 PE=3 SV=1
c19289_g1	0.00	0.00	0.00	0.00	1.00	1.00	0.00	0.00	0.00	0.00	0.00	0.00	0.00	0.00	0.00	0.00	0.00	0.00	0.00	12.98	8.32	0.00	0.00	0.00	0.00	0.00	0.00	0.00	0.00	0.00	212	--	--	--	--	--	--	--	--	--	--	--	--	--	--	--	--	--	--
c71563_g1	5.00	1.00	2.00	1.00	1.00	3.00	4.00	5.00	0.00	1.00	2.00	3.00	0.00	0.00	7.00	4.33	0.88	1.78	1.07	1.02	2.71	3.57	5.14	0.00	0.93	1.90	3.02	0.00	0.00	6.30	309	--	--	--	--	--	--	--	--	--	--	--	--	--	--	--	--	--	--
c68527_g1	0.00	0.00	0.00	0.00	0.00	0.00	0.00	0.00	0.00	0.00	0.00	0.00	0.00	0.00	0.00	0.00	0.00	0.00	0.00	0.00	0.00	0.00	0.00	0.00	0.00	0.00	0.00	0.00	0.00	0.00	237	--	--	--	--	--	--	--	--	--	--	--	--	--	--	--	--	--	--
c162744_g1	0.00	1.00	0.00	0.00	0.00	2.00	0.00	0.00	0.00	0.00	0.00	0.00	2.00	2.00	2.00	0.00	1.35	0.00	0.00	0.00	2.70	0.00	0.00	0.00	0.00	0.00	0.00	2.50	2.75	2.73	281	--	--	--	--	--	--	--	--	--	--	--	--	--	--	--	--	--	--
c126206_g1	0.00	0.00	0.00	0.00	0.00	0.00	0.00	0.00	0.00	0.00	0.00	20.00	0.00	0.00	0.00	0.00	0.00	0.00	0.00	0.00	0.00	0.00	0.00	0.00	0.00	0.00	2.70	0.00	0.00	0.00	732	567903570	XP_006444273.1	1110	2.7e-119	hypothetical protein CICLE_v10022212mg [Citrus clementina]>gi|568852489|ref|XP_006479908.1| PREDICTED: glutathione S-transferase-like [Citrus sinensis]>gi|557546535|gb|ESR57513.1| hypothetical protein CICLE_v10022212mg [Citrus clementina]>gi|641868631|gb|KDO87315.1| hypothetical protein CISIN_1g046920mg [Citrus sinensis]	568852488	XM_006479845.1	732	0	PREDICTED: Citrus sinensis glutathione S-transferase-like (LOC102614737), mRNA	K00799	GST, gst	glutathione S-transferase	http://www.genome.jp/dbget-bin/www_bget?ko:K00799	P46423	681	2.1e-70	Glutathione S-transferase OS=Hyoscyamus muticus PE=1 SV=1
c86185_g1	4.00	5.00	3.00	5.00	10.00	6.00	8.00	1.00	10.00	10.00	10.00	0.00	0.00	2.00	0.00	0.88	1.00	0.73	1.12	2.11	1.91	1.23	0.35	2.24	2.05	1.61	0.00	0.00	0.28	0.00	723	--	--	--	--	--	--	--	--	--	--	--	--	--	--	--	--	--	--
c153608_g1	0.00	0.00	0.00	0.00	0.00	0.00	0.00	0.00	0.00	0.00	0.00	0.00	0.00	0.00	0.00	0.00	0.00	0.00	0.00	0.00	0.00	0.00	0.00	0.00	0.00	0.00	0.00	0.00	0.00	0.00	227	565353031	XP_006343440.1	142	1.5e-07	PREDICTED: uncharacterized protein LOC102595406 [Solanum tuberosum]	--	--	--	--	--	--	--	--	--	--	--	--	--
c143301_g1	0.00	0.00	0.00	0.00	0.00	1.00	0.00	0.00	0.00	0.00	0.00	0.00	6.00	0.00	0.00	0.00	0.00	0.00	0.00	0.00	1.12	0.00	0.00	0.00	0.00	0.00	0.00	6.21	0.00	0.00	293	--	--	--	--	--	--	--	--	--	--	--	--	--	--	--	--	--	--
c132398_g1	0.00	0.00	0.00	0.00	0.00	0.00	0.00	0.00	0.00	0.00	0.00	0.00	1.00	0.00	0.00	0.00	0.00	0.00	0.00	0.00	0.00	0.00	0.00	0.00	0.00	0.00	0.00	1.23	0.00	0.00	282	--	--	--	--	--	--	--	--	--	--	--	--	--	--	--	--	--	--
c119482_g1	0.00	0.00	0.00	0.00	0.00	0.00	0.00	0.00	0.00	0.00	0.00	0.00	0.00	0.00	0.00	0.00	0.00	0.00	0.00	0.00	0.00	0.00	0.00	0.00	0.00	0.00	0.00	0.00	0.00	0.00	202	--	--	--	--	--	--	--	--	--	--	--	--	--	--	--	--	--	--
c105008_g3	0.00	1.00	5.00	1.00	4.00	1.00	6.00	3.00	6.00	1.00	6.00	6.00	4.00	1.00	4.00	0.00	0.07	0.36	0.08	0.30	0.08	0.44	0.26	0.42	0.07	0.41	0.45	0.29	0.08	0.30	1120	672163194	XP_008801434.1	154	3.0e-08	PREDICTED: auxin response factor 19-like [Phoenix dactylifera]	743805368	XM_011019315.1	50	7.98602e-15	PREDICTED: Populus euphratica auxin response factor 19-like (LOC105120909), mRNA	--	--	--	--	Q0D9R7	147	2.7e-08	Auxin response factor 19 OS=Oryza sativa subsp. japonica GN=ARF19 PE=2 SV=2
c72490_g1	16.00	40.00	0.00	34.00	44.00	3.00	21.00	11.00	21.00	0.00	2.00	2.00	0.00	2.00	1.00	1.32	3.63	0.00	3.01	3.66	0.63	1.85	1.04	1.61	0.00	0.15	0.17	0.00	0.17	0.20	1038	672168765	XP_008804396.1	412	3.3e-38	PREDICTED: putative receptor-like protein kinase At4g00960 [Phoenix dactylifera]	--	--	--	--	--	--	--	--	--	Q9LRJ9	320	2.2e-28	Cysteine-rich repeat secretory protein 38 OS=Arabidopsis thaliana GN=CRRSP38 PE=2 SV=1
c174308_g1	0.00	0.00	0.00	0.00	0.00	0.00	0.00	0.00	0.00	0.00	0.00	1.00	0.00	0.00	0.00	0.00	0.00	0.00	0.00	0.00	0.00	0.00	0.00	0.00	0.00	0.00	6.74	0.00	0.00	0.00	225	--	--	--	--	--	--	--	--	--	--	--	--	--	--	--	--	--	--
c152640_g1	0.00	0.00	0.00	0.00	0.00	0.00	0.00	0.00	0.00	3.00	0.00	0.00	0.00	0.00	0.00	0.00	0.00	0.00	0.00	0.00	0.00	0.00	0.00	0.00	8.61	0.00	0.00	0.00	0.00	0.00	249	--	--	--	--	--	--	--	--	--	--	--	--	--	--	--	--	--	--
c104767_g1	38.00	47.00	66.00	37.00	40.00	53.00	55.00	29.00	35.00	98.00	21.00	82.00	38.00	59.00	65.00	2.96	3.59	5.54	3.11	4.88	4.28	4.36	2.77	2.48	7.94	1.54	6.39	3.18	5.62	6.89	1131	743779682	XP_010920313.1	218	1.1e-15	PREDICTED: eisosome protein SEG2-like [Elaeis guineensis]	--	--	--	--	--	--	--	--	--	--	--	--	--
c95806_g1	2.00	14.00	5.00	2.00	5.00	5.00	7.00	9.00	11.00	4.00	0.00	10.00	6.00	19.00	11.00	0.16	1.05	0.37	0.17	0.39	0.40	0.53	0.79	0.79	0.31	0.00	0.77	0.45	1.51	0.86	1091	--	--	--	--	--	--	--	--	--	--	--	--	--	--	--	--	--	--
c63948_g1	0.00	0.00	0.00	0.00	0.00	1.00	0.00	0.00	0.00	0.00	0.00	0.00	0.00	0.00	0.00	0.00	0.00	0.00	0.00	0.00	2.34	0.00	0.00	0.00	0.00	0.00	0.00	0.00	0.00	0.00	253	--	--	--	--	--	--	--	--	--	--	--	--	--	--	--	--	--	--
c3271_g1	0.00	0.00	0.00	0.00	0.00	0.00	0.00	0.00	0.00	0.00	0.00	0.00	0.00	0.00	0.00	0.00	0.00	0.00	0.00	0.00	0.00	0.00	0.00	0.00	0.00	0.00	0.00	0.00	0.00	0.00	227	568820750	XP_006464869.1	185	1.5e-12	PREDICTED: uncharacterized protein LOC102614961 [Citrus sinensis]	--	--	--	--	--	K14326	UPF1, RENT1	regulator of nonsense transcripts 1	http://www.genome.jp/dbget-bin/www_bget?ko:K14326	P10978	170	1.2e-11	Retrovirus-related Pol polyprotein from transposon TNT 1-94 OS=Nicotiana tabacum PE=2 SV=1
c46817_g1	0.00	0.00	0.00	0.00	0.00	0.00	0.00	0.00	0.00	16.00	3.00	0.00	0.00	0.00	0.00	0.00	0.00	0.00	0.00	0.00	0.00	0.00	0.00	0.00	4.08	0.73	0.00	0.00	0.00	0.00	497	--	--	--	--	--	--	--	--	--	--	--	--	--	--	--	--	--	--
c80637_g1	0.00	4.00	4.00	3.00	1.00	3.00	5.00	5.00	2.00	7.00	1.00	5.00	2.00	3.00	2.00	0.00	0.52	0.52	0.43	0.14	0.42	0.65	0.76	0.25	0.93	0.12	0.67	0.26	0.41	0.27	732	--	--	--	--	--	--	--	--	--	--	--	--	--	--	--	--	--	--
c147505_g1	0.00	0.00	0.00	0.00	0.00	0.00	0.00	0.00	0.00	0.00	0.00	0.00	0.00	0.00	0.00	0.00	0.00	0.00	0.00	0.00	0.00	0.00	0.00	0.00	0.00	0.00	0.00	0.00	0.00	0.00	208	--	--	--	--	--	--	--	--	--	--	--	--	--	--	--	--	--	--
c155806_g1	0.00	0.00	0.00	0.00	0.00	0.00	0.00	0.00	0.00	0.00	4.00	0.00	0.00	0.00	0.00	0.00	0.00	0.00	0.00	0.00	0.00	0.00	0.00	0.00	0.00	5.81	0.00	0.00	0.00	0.00	283	--	--	--	--	--	--	--	--	--	--	--	--	--	--	--	--	--	--
c77634_g1	3.00	11.00	8.00	7.00	6.00	13.00	2.00	4.00	1.00	9.00	3.00	3.00	15.00	9.00	0.00	0.49	1.74	1.26	1.24	1.00	2.21	0.32	0.74	0.15	1.46	0.46	0.50	2.35	1.50	0.00	643	--	--	--	--	--	--	--	--	--	--	--	--	--	--	--	--	--	--
c171781_g1	0.00	0.00	0.00	0.00	0.00	0.00	0.00	0.00	0.00	13.00	0.00	0.00	0.00	0.00	0.00	0.00	0.00	0.00	0.00	0.00	0.00	0.00	0.00	0.00	3.05	0.00	0.00	0.00	0.00	0.00	519	--	--	--	--	--	--	--	--	--	--	--	--	--	--	--	--	--	--
c52981_g1	1.00	0.00	0.00	0.00	1.00	0.00	1.00	1.00	3.00	0.00	0.00	0.00	0.00	0.00	0.00	0.40	0.00	0.00	0.00	0.43	0.00	0.39	0.46	1.13	0.00	0.00	0.00	0.00	0.00	0.00	402	--	--	--	--	--	--	--	--	--	--	--	--	--	--	--	--	--	--
c144670_g1	0.00	0.00	0.00	0.00	0.00	0.00	0.00	0.00	0.00	1.00	0.00	0.00	0.00	0.00	0.00	0.00	0.00	0.00	0.00	0.00	0.00	0.00	0.00	0.00	5.65	0.00	0.00	0.00	0.00	0.00	227	--	--	--	--	--	--	--	--	--	--	--	--	--	--	--	--	--	--
c76996_g1	7.00	7.00	9.00	3.00	26.00	6.00	7.00	4.00	15.00	9.00	8.00	4.00	31.00	32.00	40.00	0.44	0.42	0.54	0.20	1.64	0.39	0.42	0.29	0.87	0.56	0.46	0.25	1.88	2.06	2.53	1292	743764190	XP_010912300.1	881	1.7e-92	PREDICTED: uncharacterized protein LOC105038254 [Elaeis guineensis]	--	--	--	--	--	K17479	GRXCR1	glutaredoxin domain-containing cysteine-rich protein 1	http://www.genome.jp/dbget-bin/www_bget?ko:K17479	Q9LH89	276	3.4e-23	Uncharacterized protein At3g28850 OS=Arabidopsis thaliana GN=At3g28850 PE=3 SV=1
c10215_g1	0.00	0.00	0.00	0.00	0.00	0.00	0.00	0.00	0.00	0.00	0.00	1.00	0.00	0.00	0.00	0.00	0.00	0.00	0.00	0.00	0.00	0.00	0.00	0.00	0.00	0.00	16.00	0.00	0.00	0.00	313	--	--	--	--	--	--	--	--	--	--	--	--	--	--	--	--	--	--
c72828_g1	4.00	5.00	3.00	2.00	15.00	1.00	1.00	1.00	2.00	0.00	0.00	0.00	0.00	7.00	2.00	0.49	0.60	0.36	0.26	1.87	0.13	0.12	0.14	0.23	0.00	0.00	0.00	0.00	0.88	0.25	775	--	--	--	--	--	--	--	--	--	--	--	--	--	--	--	--	--	--
c155826_g1	0.00	0.00	0.00	0.00	0.00	2.00	2.00	1.00	3.00	0.00	0.00	0.00	0.00	0.00	0.00	0.00	0.00	0.00	0.00	0.00	1.51	1.47	0.85	2.13	0.00	0.00	0.00	0.00	0.00	0.00	325	--	--	--	--	--	426375432	XM_004054496.1	325	2.88644e-168	PREDICTED: Gorilla gorilla gorilla integral membrane protein 2B (ITM2B), mRNA	--	--	--	--	Q60HC1	368	1.8e-34	Integral membrane protein 2B OS=Macaca fascicularis GN=ITM2B PE=2 SV=1
c103507_g1	6.00	7.00	7.00	1.00	2.00	5.00	5.00	5.00	3.00	11.00	5.00	2.00	7.00	1.00	4.00	0.79	0.90	0.89	0.14	0.27	0.69	0.64	0.75	0.37	1.45	0.62	0.27	0.89	0.14	0.53	738	--	--	--	--	--	--	--	--	--	--	--	--	--	--	--	--	--	--
c24689_g1	0.00	0.00	0.00	0.00	0.00	0.00	0.00	0.00	0.00	0.00	0.00	0.00	0.00	1.00	0.00	0.00	0.00	0.00	0.00	0.00	0.00	0.00	0.00	0.00	0.00	0.00	0.00	0.00	0.38	0.00	415	--	--	--	--	--	--	--	--	--	--	--	--	--	--	--	--	--	--
c8146_g1	0.00	0.00	0.00	0.00	0.00	0.00	0.00	0.00	0.00	0.00	0.00	0.00	0.00	0.00	0.00	0.00	0.00	0.00	0.00	0.00	0.00	0.00	0.00	0.00	0.00	0.00	0.00	0.00	0.00	0.00	224	--	--	--	--	--	--	--	--	--	--	--	--	--	--	--	--	--	--
c2321_g1	0.00	1.00	0.00	0.00	0.00	2.00	0.00	0.00	0.00	1.00	0.00	0.00	0.00	0.00	0.00	0.00	0.91	0.00	0.00	0.00	1.85	0.00	0.00	0.00	0.95	0.00	0.00	0.00	0.00	0.00	307	--	--	--	--	--	--	--	--	--	--	--	--	--	--	--	--	--	--
c5301_g1	10.00	3.00	7.00	6.00	2.00	0.00	3.00	1.80	3.00	2.00	5.00	12.00	9.99	2.00	3.12	125.50	45.32	114.40	113.04	44.34	0.00	49.52	29.21	45.32	34.34	99.95	222.21	133.71	28.98	50.26	201	731910724	AIZ68152.1	260	2.7e-21	heat shock protein 81-1 [Ornithogalum longebracteatum]	326503697	AK355136.1	102	1.54177e-44	Hordeum vulgare subsp. vulgare mRNA for predicted protein, complete cds, clone: NIASHv1016H19	K04079	htpG, HSP90A	molecular chaperone HtpG	http://www.genome.jp/dbget-bin/www_bget?ko:K04079	A2YWQ1	252	3.2e-21	Heat shock protein 81-1 OS=Oryza sativa subsp. indica GN=HSP81-1 PE=2 SV=1
c99441_g1	1095.00	385.00	282.00	506.00	1448.00	330.00	604.00	405.00	1055.78	210.01	318.00	499.00	228.00	327.00	467.00	42.00	14.67	10.51	21.33	53.45	13.53	22.71	18.39	37.61	7.91	11.27	18.65	8.46	12.87	17.53	2859	743839829	XP_010937106.1	779	2.5e-80	PREDICTED: 3-oxoacyl-[acyl-carrier-protein] synthase III, chloroplastic-like [Elaeis guineensis]	224028754	BT066556.1	143	4.15455e-66	Zea mays full-length cDNA clone ZM_BFb0026O17 mRNA, complete cds	K00648	fabH	3-oxoacyl-	http://www.genome.jp/dbget-bin/www_bget?ko:K00648	P49243	627	1.5e-63	3-oxoacyl-[acyl-carrier-protein] synthase III, chloroplastic OS=Arabidopsis thaliana GN=At1g62640 PE=2 SV=2
c40575_g1	0.00	0.00	1.00	1.00	0.00	0.00	1.00	0.00	0.00	0.00	11.00	0.00	0.00	1.00	0.00	0.00	0.00	0.26	0.30	0.00	0.00	0.26	0.00	0.00	0.00	2.83	0.00	0.00	0.28	0.00	483	--	--	--	--	--	--	--	--	--	--	--	--	--	--	--	--	--	--
c99441_g2	39.00	22.00	20.00	52.00	23.00	25.00	32.00	24.00	46.00	14.00	25.00	16.00	16.00	14.00	38.00	5.34	2.92	2.65	7.69	3.20	3.57	4.25	3.75	5.85	1.91	3.20	2.21	2.11	1.97	5.26	720	743839829	XP_010937106.1	648	9.9e-66	PREDICTED: 3-oxoacyl-[acyl-carrier-protein] synthase III, chloroplastic-like [Elaeis guineensis]	731380151	XM_003631390.2	120	6.1665e-54	PREDICTED: Vitis vinifera 3-oxoacyl-[acyl-carrier-protein] synthase 3 A, chloroplastic (LOC100854507), mRNA	K00648	fabH	3-oxoacyl-	http://www.genome.jp/dbget-bin/www_bget?ko:K00648	P49244	579	1.4e-58	3-oxoacyl-[acyl-carrier-protein] synthase 3 A, chloroplastic OS=Cuphea wrightii GN=KAS3A PE=2 SV=2
c4135_g1	0.00	0.00	0.00	0.00	1.00	0.00	0.00	0.00	0.00	0.00	0.00	0.00	0.00	0.00	0.00	0.00	0.00	0.00	0.00	1.65	0.00	0.00	0.00	0.00	0.00	0.00	0.00	0.00	0.00	0.00	280	--	--	--	--	--	--	--	--	--	--	--	--	--	--	--	--	--	--
[truncated: 199,509 more rows]
[truncated: 41 more columns]
