# Supplementary material for: Transcriptome Analysis of Lycoris chinensis Bulbs Reveals Flowering in the Age-Mediated Pathway
Source: Biomolecules. 2022 Jun 27;12(7):899. doi: 10.3390/biom12070899 (PMC9312979; doi:10.3390/biom12070899)
Supplement: Supplementary file 1 [file biomolecules-12-00899-s001.zip › Table S3 Differentially expressed genes in four comparison groups.xlsx]

## Sheet: P1 vs P2
GeneID	Readcount_P1	Readcount_P2	log2FoldChange	pval	padj	significant
c107202_g1	113.532	0.219211	8.67623	2.35096e-16	4.72313e-11	TRUE
c92448_g5	4.68355	0	9.06005	5.4512e-12	3.65052e-07	TRUE
c98011_g4	7.50683	0	9.73536	4.40749e-12	3.65052e-07	TRUE
c106396_g1	4.22168	0	8.89421	6.89318e-11	3.46214e-06	TRUE
c69471_g1	6.96886	0	9.60743	1.27791e-10	4.27892e-06	TRUE
c99142_g1	3.7983	0	8.77967	1.17364e-10	4.27892e-06	TRUE
c104578_g1	3.62813	0	8.73175	2.32898e-10	6.68424e-06	TRUE
c77455_g1	3.25496	0	8.57888	3.18414e-10	7.99624e-06	TRUE
c98834_g4	0	2.15206	-8.1602	2.02125e-09	4.51192e-05	TRUE
c102536_g2	4.06255	0	8.83543	3.36365e-09	6.32175e-05	TRUE
c107836_g5	20.7651	1.19013	3.89659	3.46135e-09	6.32175e-05	TRUE
c84004_g1	2.29117	0	8.03452	4.32006e-09	7.23257e-05	TRUE
c76671_g1	37.3138	2.11924	3.97427	5.81091e-09	8.98018e-05	TRUE
c29183_g1	2.57359	0	8.1791	6.73851e-09	9.66986e-05	TRUE
c95767_g2	1.95063	0	7.80307	1.84421e-08	0.000232236	TRUE
c97970_g1	5.98046	0.123184	5.25173	1.84955e-08	0.000232236	TRUE
c100134_g1	604.275	8.90285	5.95786	2.06283e-08	0.000243781	TRUE
c100966_g4	2.38163	0.0199283	6.15817	5.99885e-08	0.000669545	TRUE
c81389_g1	4.35737	0.0398566	6.25467	6.62531e-08	0.000700546	TRUE
c108212_g2	0.153956	4.36714	-4.89676	7.52428e-08	0.00071983	TRUE
c95952_g1	0	11.7552	-10.5603	7.41105e-08	0.00071983	TRUE
c98590_g2	3.02657	0	8.41279	9.76379e-08	0.000891621	TRUE
c88557_g3	3.70218	0.0235428	6.77655	1.56221e-07	0.00130771	TRUE
c97838_g1	3.07551	0.0398566	5.75902	1.49927e-07	0.00130771	TRUE
c106607_g3	0.0235428	111.014	-11.9228	2.00555e-07	0.00161167	TRUE
c95138_g3	1.5251	0	7.48632	2.42962e-07	0.00187737	TRUE
c108243_g1	3.44819	0.0199283	6.67721	2.85987e-07	0.00205198	TRUE
c91404_g1	1.76942	0	7.65863	2.78961e-07	0.00205198	TRUE
c90009_g1	0.0235428	1.76082	-6.03076	3.29451e-07	0.00228232	TRUE
c103715_g4	0.0235428	2.87671	-6.73506	3.71583e-07	0.00248839	TRUE
c100138_g1	2.35096	0	8.04678	4.27367e-07	0.00276964	TRUE
c106208_g2	11.3911	0	10.3	4.53794e-07	0.00279878	TRUE
c92278_g2	0	23.293	-11.5463	4.59725e-07	0.00279878	TRUE
c130890_g1	0	19.8262	-11.3133	5.92777e-07	0.00340258	TRUE
c90433_g1	4.94496	0.11957	5.03053	5.83834e-07	0.00340258	TRUE
c92209_g2	1.51954	0	7.42642	6.78545e-07	0.0037867	TRUE
c72322_g1	4.02084	0.273526	3.64411	7.42564e-07	0.00403196	TRUE
c80593_g1	0.0470856	1.77694	-5.22447	7.66298e-07	0.00405134	TRUE
c81315_g1	1.29505	0	7.24048	8.78917e-07	0.00452759	TRUE
c110100_g4	0	1.67935	-7.83638	9.43421e-07	0.00462281	TRUE
c110504_g2	6.13783	0.240898	4.41919	9.30973e-07	0.00462281	TRUE
c75971_g1	1.7659	0.0199283	5.74232	9.8065e-07	0.00469082	TRUE
c84082_g1	1.59925	0	7.49279	1.03651e-06	0.00484271	TRUE
c110113_g1	17.3083	0	10.9707	1.06505e-06	0.00486295	TRUE
c92771_g2	1.41814	0	7.3303	1.11152e-06	0.00496236	TRUE
c52650_g1	1.23888	0	7.16718	1.27664e-06	0.005457	TRUE
c92278_g1	0	12.1121	-10.6051	1.26488e-06	0.005457	TRUE
c69943_g1	4.79804	0	9.07467	1.57753e-06	0.00647985	TRUE
c9323_g1	0	10.7662	-10.4328	1.58044e-06	0.00647985	TRUE
c53316_g1	1.78398	0.0434711	4.9583	1.63565e-06	0.0065721	TRUE
c99518_g1	0	13.7631	-10.893	1.77483e-06	0.00699152	TRUE
c89653_g1	0	9.87136	-10.3068	1.87749e-06	0.00714722	TRUE
c98103_g3	7.81357	0.61221	3.49433	1.88551e-06	0.00714722	TRUE
c97216_g1	7.06274	0.0633994	6.45345	2.15323e-06	0.00801088	TRUE
c106948_g3	3.11879	0.0996416	4.59247	2.51133e-06	0.00912923	TRUE
c52520_g2	0	8.12177	-10.0274	2.56385e-06	0.00912923	TRUE
c89824_g2	0	7.09448	-9.90321	2.59015e-06	0.00912923	TRUE
c84487_g2	1.63759	0.0199283	5.67307	2.65181e-06	0.00917168	TRUE
c98322_g2	2.45412	0.0996416	4.24461	2.6935e-06	0.00917168	TRUE
c111079_g1	8.27778	0	9.87702	2.90568e-06	0.00972929	TRUE
c48791_g1	0	1.47802	-7.58101	3.03436e-06	0.00999359	TRUE
c101596_g3	10.2078	0.378638	4.5301	3.37165e-06	0.0109254	TRUE
c36726_g1	14.5829	0.11957	6.49353	3.64535e-06	0.0116247	TRUE
c92278_g3	0	6.22536	-9.64392	4.12763e-06	0.012957	TRUE
c90569_g2	0	5.92477	-9.57517	4.42075e-06	0.0136636	TRUE
c90413_g3	17.0577	0.11957	6.78866	4.79822e-06	0.0146056	TRUE
c45005_g1	1.70055	0	7.62385	5.16444e-06	0.015258	TRUE
c53276_g1	0	5.4503	-9.45786	5.16282e-06	0.015258	TRUE
c150396_g1	0	5.39208	-9.43386	5.77336e-06	0.0168099	TRUE
c102882_g1	41.2471	1.05768	5.02642	6.30898e-06	0.0181069	TRUE
c107591_g1	0.456398	9.07824	-4.47634	6.55845e-06	0.0185578	TRUE
c102726_g2	0	4.95014	-9.31079	6.77423e-06	0.0189022	TRUE
c95236_g2	2.00299	0.0199283	5.92407	7.20053e-06	0.0198165	TRUE
c81557_g1	0	4.6984	-9.23641	7.38512e-06	0.0200498	TRUE
c14681_g1	5.10234	0	9.16258	7.50536e-06	0.0201046	TRUE
c71080_g1	1.16288	0	7.08658	7.70617e-06	0.0201063	TRUE
c99136_g3	1.17909	0	7.06937	7.69243e-06	0.0201063	TRUE
c93863_g1	1.08668	0	6.99073	7.93345e-06	0.0204339	TRUE
c104388_g1	2.24985	0	8.08774	8.31951e-06	0.020991	TRUE
c38271_g1	0	4.46834	-9.16307	8.35868e-06	0.020991	TRUE
c158269_g1	0	1.58157	-7.74908	8.87258e-06	0.0220064	TRUE
c95788_g3	1.11032	0	7.00942	9.00474e-06	0.0220618	TRUE
c134432_g1	0	4.10074	-9.04305	9.30391e-06	0.022336	TRUE
c99213_g1	4.75565	0	9.08111	9.339e-06	0.022336	TRUE
c104752_g1	4.05317	0.139498	4.47788	9.70421e-06	0.0226697	TRUE
c161787_g1	0	4.02289	-9.01668	9.59343e-06	0.0226697	TRUE
c139084_g1	1.02328	0	6.8754	1.01602e-05	0.0233202	TRUE
c99035_g10	0.996124	0	6.85061	1.02148e-05	0.0233202	TRUE
c98388_g2	1.82032	0	7.68595	1.0478e-05	0.0236522	TRUE
c97393_g3	2.15881	0.0597849	4.71971	1.10441e-05	0.0246531	TRUE
c102200_g2	4.37896	0	8.96859	1.13133e-05	0.0248289	TRUE
c123173_g1	0	3.6842	-8.89141	1.1389e-05	0.0248289	TRUE
c99985_g5	1.59925	0.0633994	4.31369	1.14936e-05	0.0248289	TRUE
c100765_g3	1.38209	0	7.33475	1.20829e-05	0.0250255	TRUE
c171369_g1	1.58127	0.0470856	4.81238	1.19105e-05	0.0250255	TRUE
c67176_g1	1.55246	0	7.53986	1.17223e-05	0.0250255	TRUE
c99505_g1	1.3476	0.0199283	5.38239	1.19628e-05	0.0250255	TRUE
c105306_g1	0.914652	0	6.73831	1.32742e-05	0.0263709	TRUE
c31326_g1	0	3.39983	-8.77608	1.32944e-05	0.0263709	TRUE
c39210_g1	0	3.50661	-8.81573	1.32745e-05	0.0263709	TRUE
c76771_g1	0.0398566	2.63542	-5.84439	1.3024e-05	0.0263709	TRUE
c94999_g3	1.88547	0.0833278	4.15481	1.33888e-05	0.0263709	TRUE
c110094_g1	10.4863	0.882219	3.32293	1.56098e-05	0.0304469	TRUE
c107748_g4	0.952653	0	6.78754	1.62798e-05	0.0310553	TRUE
c110223_g1	0.173884	3.43959	-4.37228	1.63054e-05	0.0310553	TRUE
c178060_g1	0	3.14438	-8.66024	1.63854e-05	0.0310553	TRUE
c64970_g1	0	3.13168	-8.65323	1.68842e-05	0.031408	TRUE
c97090_g1	5.38769	0	9.17188	1.67827e-05	0.031408	TRUE
c11092_g1	0	3.05382	-8.65026	1.71048e-05	0.0315265	TRUE
c61956_g1	0	3.13705	-8.65215	1.81599e-05	0.032868	TRUE
c90868_g2	0.999739	0	6.82931	1.81306e-05	0.032868	TRUE
c29058_g1	0	2.92341	-8.55572	1.91915e-05	0.0339981	TRUE
c30027_g1	0.197427	10.6973	-5.84537	1.94191e-05	0.0339981	TRUE
c77686_g1	4.28967	0	8.98085	1.93028e-05	0.0339981	TRUE
c86298_g1	2.06835	0.0797133	4.28909	1.94611e-05	0.0339981	TRUE
c110278_g2	1.21905	9.13909	-3.07195	2.10633e-05	0.0364798	TRUE
c103850_g5	0.0434711	7.00803	-7.22906	2.14679e-05	0.0366033	TRUE
c1760_g1	1.94907	0	7.82016	2.1499e-05	0.0366033	TRUE
c105435_g2	0.0235428	2.13956	-6.30354	2.25486e-05	0.0380676	TRUE
c92571_g2	0	2.77326	-8.49234	2.32378e-05	0.0389043	TRUE
c81683_g1	2.1083	0.0797133	4.32835	2.56044e-05	0.0425123	TRUE
c104258_g2	4.11999	0	8.9243	2.64103e-05	0.0434909	TRUE
c70974_g1	1.36402	0	7.32763	2.68324e-05	0.0438267	TRUE
c88065_g1	0.990654	13.362	-3.91057	2.72728e-05	0.0438634	TRUE
c89009_g3	3.13852	0.0996416	4.61667	2.72915e-05	0.0438634	TRUE
c91361_g2	0.0434711	4.94945	-6.82058	2.86822e-05	0.0457326	TRUE
c109282_g2	9.09485	0.242754	4.8721	2.97638e-05	0.0470836	TRUE
c106717_g4	0	0.865905	-6.84937	3.05718e-05	0.0472457	TRUE
c22923_g1	0	1.14314	-7.2801	3.04071e-05	0.0472457	TRUE
c79440_g1	4.01859	0.0398566	6.09386	3.02442e-05	0.0472457	TRUE
c85818_g1	2.17737	0.0597849	4.79725	3.10131e-05	0.0475618	TRUE
c30034_g1	1.34565	0.0398566	4.55944	3.18898e-05	0.0485358	TRUE
c91686_g6	2.73097	0	8.29078	3.22722e-05	0.0487484	TRUE
c108406_g2	2.92488	0.0797133	4.74438	3.40151e-05	0.0509977	TRUE
c94544_g3	1.17558	0	7.09615	3.49689e-05	0.0520394	TRUE
c47932_g1	3.57977	0	8.75849	3.55724e-05	0.0525482	TRUE
c37603_g1	3.44516	0.150342	4.33863	3.631e-05	0.0532463	TRUE
c95980_g1	0.0924948	2.27072	-4.58777	3.69317e-05	0.0537656	TRUE
c98316_g3	1.1156	0	7.00623	3.86228e-05	0.055823	TRUE
c70300_g1	0.892868	0	6.67676	4.0015e-05	0.0571467	TRUE
c86132_g1	8.40126	0.356854	4.26872	4.01076e-05	0.0571467	TRUE
c91577_g2	2.50095	0	8.13378	4.16554e-05	0.0589342	TRUE
c149599_g1	2.43253	0	8.097	4.20952e-05	0.05914	TRUE
c150213_g1	0	2.2097	-8.14772	4.29393e-05	0.0599068	TRUE
c12080_g1	0.0235428	2.88228	-6.70549	4.35264e-05	0.0603072	TRUE
c86434_g1	1.52696	0.0597849	4.27247	4.48537e-05	0.0617205	TRUE
c96494_g1	1.32025	0.0199283	5.31921	4.5717e-05	0.0624805	TRUE
c87092_g1	0.1141	2.23168	-4.38745	4.66435e-05	0.063316	TRUE
c103599_g2	14.1765	0.11957	6.63197	4.88075e-05	0.0658089	TRUE
c107150_g5	2.27505	0	8.0245	4.96752e-05	0.0663457	TRUE
c108446_g2	0.134028	4.71461	-5.21636	5.02881e-05	0.0663457	TRUE
c125496_g1	0	1.09225	-7.15212	5.05266e-05	0.0663457	TRUE
c93394_g5	1.04145	0.0199283	4.99976	5.00129e-05	0.0663457	TRUE
c97866_g3	2.33074	0	8.03854	5.11782e-05	0.0667649	TRUE
c135224_g1	0	2.24585	-8.16443	5.32067e-05	0.0689634	TRUE
c70220_g1	2.67128	0.0833278	4.69271	5.3896e-05	0.069409	TRUE
c111391_g1	0	0.921978	-6.91083	5.67299e-05	0.0715667	TRUE
c54988_g1	2.22621	0	8.0072	5.657e-05	0.0715667	TRUE
c85524_g1	0.0869422	2.6577	-5.00181	5.69321e-05	0.0715667	TRUE
c86193_g1	0.784239	0	6.52722	5.73526e-05	0.0715667	TRUE
c88602_g1	1.20801	17.7192	-4.01687	5.71935e-05	0.0715667	TRUE
c107453_g1	2.03621	0	7.947	5.82955e-05	0.0720291	TRUE
c82631_g1	18.2108	2.05604	2.88584	5.87987e-05	0.0720291	TRUE
c89205_g4	1.40544	0	7.27962	5.86581e-05	0.0720291	TRUE
c101916_g6	0.806023	0	6.55627	6.15897e-05	0.0749909	TRUE
c73004_g1	0.87841	0	6.63856	6.21882e-05	0.0752634	TRUE
c95337_g6	0.870807	0	6.70028	6.3032e-05	0.075512	TRUE
c99016_g1	1.45438	0.0235428	5.41905	6.31453e-05	0.075512	TRUE
c86043_g1	0.947183	0	6.74012	6.55703e-05	0.0779479	TRUE
c91786_g3	0	1.85304	-7.95118	6.70885e-05	0.0792836	TRUE
c93384_g2	1.64077	0	7.48386	7.12322e-05	0.0836883	TRUE
c81727_g1	0.831422	0	6.62802	7.27617e-05	0.0849882	TRUE
c75208_g1	1.30032	0.0199283	5.30517	7.32543e-05	0.085069	TRUE
c103293_g1	0.117714	3.56434	-4.99543	7.55454e-05	0.0872254	TRUE
c101516_g1	0.0199283	1.51797	-5.81079	7.73078e-05	0.0884174	TRUE
c49971_g1	0	2.03269	-8.08578	7.7458e-05	0.0884174	TRUE
c94194_g1	8.01989	0.385867	4.08042	7.80588e-05	0.0885998	TRUE
c89135_g3	0.753467	0	6.48038	7.92981e-05	0.0891494	TRUE
c92021_g2	8.22522	0.0869422	6.24539	7.94304e-05	0.0891494	TRUE
c74760_g1	2.23657	0	7.94786	8.03889e-05	0.0897239	TRUE
c102620_g3	0	2.52997	-8.45006	8.1786e-05	0.0900528	TRUE
c68576_g1	3.16802	0.0199283	6.58042	8.16126e-05	0.0900528	TRUE
c97434_g3	2.07411	0	7.91919	8.20284e-05	0.0900528	TRUE
c71163_g2	1.94682	0.0199283	5.84854	8.63976e-05	0.094334	TRUE
c100842_g7	0	1.00902	-7.05922	8.72508e-05	0.0947506	TRUE
c65837_g1	0	1.68629	-7.79226	9.30419e-05	0.0999589	TRUE
c85996_g3	0.145012	13.9277	-6.68245	9.30139e-05	0.0999589	TRUE
c99312_g2	3.24373	0.199283	3.7044	9.57696e-05	0.102342	TRUE
c103101_g5	0.880169	0	6.6621	9.80511e-05	0.102597	TRUE
c6426_g1	0.0670139	1.95806	-4.88524	9.78003e-05	0.102597	TRUE
c81198_g2	0.0199283	0.85682	-5.0049	9.70721e-05	0.102597	TRUE
c91591_g1	0.845782	8.62467	-3.53758	9.68612e-05	0.102597	TRUE
c38208_g1	0.186584	7.00734	-5.31421	0.000100949	0.105082	TRUE
c103555_g2	1.36763	9.8147	-3.00112	0.000102848	0.105421	TRUE
c105784_g1	0.222826	5.34919	-4.62337	0.000101975	0.105421	TRUE
c96688_g3	0.715466	0	6.41008	0.000102608	0.105421	TRUE
c43013_g1	2.42686	0	8.04433	0.000103603	0.105655	TRUE
c101130_g2	0.999739	0	6.90248	0.000106033	0.107587	TRUE
c81341_g1	13.213	0.163041	6.12137	0.000108874	0.10915	TRUE
c91066_g1	4.57102	0.11957	4.84053	0.00010863	0.10915	TRUE
c91468_g5	5.13233	0	9.09538	0.000109204	0.10915	TRUE
c98239_g1	4.71305	0.302539	3.68566	0.000110276	0.109677	TRUE
c106642_g4	0.0199283	2.46164	-6.53992	0.000112045	0.109914	TRUE
c35037_g1	1.80195	0	7.6029	0.000112156	0.109914	TRUE
c5618_g1	0	1.5885	-7.67976	0.000112111	0.109914	TRUE
c103599_g4	1.75154	0	7.64112	0.000114948	0.111361	TRUE
c104107_g5	1.61214	0.0633994	4.34935	0.000115295	0.111361	TRUE
c29182_g1	0.0398566	4.27287	-6.52104	0.000114266	0.111361	TRUE
c99004_g2	0	1.61019	-7.69343	0.000116117	0.111618	TRUE
c100204_g2	0.845782	0	6.5733	0.000117481	0.11182	TRUE
c138135_g1	0	0.672092	-6.50551	0.000116964	0.11182	TRUE
c91467_g7	0.666525	0	6.28491	0.000117997	0.11182	TRUE
c103236_g1	9.05968	1.54699	2.35643	0.000119434	0.112124	TRUE
c85268_g6	0	1.69391	-7.82616	0.000119071	0.112124	TRUE
c97355_g2	0.0706284	2.53451	-5.27016	0.000120487	0.112586	TRUE
c140950_g1	0.704526	0	6.35611	0.000139485	0.129137	TRUE
c99804_g3	1.13834	0	7.036	0.000139139	0.129137	TRUE
c90225_g4	0.362227	3.87498	-3.60161	0.00014093	0.129877	TRUE
c66143_g1	0	0.583294	-6.28651	0.000144624	0.132568	TRUE
c85116_g1	0.677368	0	6.30448	0.00014517	0.132568	TRUE
c95657_g2	0.0235428	2.39472	-6.45776	0.00014586	0.132595	TRUE
c84499_g1	0.642982	0	6.23243	0.000147409	0.1334	TRUE
c124908_g1	0.737153	0	6.39815	0.000152029	0.136964	TRUE
c103222_g1	4.29212	0.202898	4.06434	0.000155124	0.137881	TRUE
c74741_g1	1.88362	0.0706284	4.56114	0.000155735	0.137881	TRUE
c79914_g1	0	1.47255	-7.56661	0.000155793	0.137881	TRUE
c94769_g3	0	0.726407	-6.59018	0.000155646	0.137881	TRUE
c81688_g2	0	0.595994	-6.32848	0.000158942	0.140052	TRUE
c75327_g1	8.70028	0.796938	3.32156	0.000163611	0.141072	TRUE
c94264_g1	4.21055	0.0597849	5.68664	0.000162849	0.141072	TRUE
c94331_g2	1.65747	0	7.59622	0.000161945	0.141072	TRUE
c97389_g7	4.03012	0.179355	4.23483	0.000161701	0.141072	TRUE
c99818_g5	1.25871	0.0398566	4.45482	0.000162915	0.141072	TRUE
c95689_g2	0.53787	4.40015	-3.28536	0.000167166	0.143522	TRUE
c84685_g1	1.82374	0.0470856	5.0259	0.000168997	0.144476	TRUE
c67315_g1	1.13396	0	7.10469	0.000173458	0.147661	TRUE
c85540_g2	20.8867	3.83103	2.27985	0.000176849	0.149578	TRUE
c97176_g2	0.907326	0	6.66895	0.000177199	0.149578	TRUE
c101865_g1	1.51582	0.0434711	4.73895	0.000178075	0.149689	TRUE
c106308_g4	15.269	0.130413	6.53405	0.000179574	0.149696	TRUE
c146357_g1	1.52696	0	7.45081	0.000179472	0.149696	TRUE
c109195_g3	1.57737	0	7.5044	0.00018222	0.150652	TRUE
c98512_g3	1.57942	0.130413	3.3563	0.00018198	0.150652	TRUE
c101184_g2	4.77196	0.0434711	6.45123	0.000184382	0.151815	TRUE
c95017_g1	1.88196	0.153956	3.42279	0.000186896	0.153256	TRUE
c103473_g6	0.0470856	2.12295	-5.44335	0.000189247	0.154553	TRUE
c86322_g1	1.43806	0.0869422	3.73747	0.000195051	0.158648	TRUE
c83877_g1	2.37782	0	8.00099	0.000197055	0.159632	TRUE
c85885_g3	1.44383	0	7.45354	0.000197985	0.159742	TRUE
c103235_g1	0.17027	1.98902	-3.61595	0.000205244	0.164936	TRUE
c107549_g1	31.1707	0	11.8774	0.000206102	0.164966	TRUE
c60966_g2	0	1.38394	-7.49818	0.000207154	0.16515	TRUE
c105964_g1	2.16252	0.0797133	4.32038	0.000209277	0.165529	TRUE
c37236_g1	1.55383	0	7.43841	0.000208461	0.165529	TRUE
c103850_g9	0.0199283	2.27525	-6.45645	0.000211981	0.16673	TRUE
c98347_g1	2.38544	0.139498	3.82218	0.000212456	0.16673	TRUE
c108963_g2	1.91449	0.193813	3.08346	0.000218789	0.169711	TRUE
c86292_g1	0.925496	8.61792	-3.46408	0.000217468	0.169711	TRUE
c91237_g1	6.43158	1.0434	2.42618	0.000217971	0.169711	TRUE
c73671_g1	0.61221	0	6.18051	0.000222297	0.171769	TRUE
c76460_g1	1.01254	0	6.86708	0.000224552	0.172478	TRUE
c85908_g1	1.4745	0	7.42428	0.000224932	0.172478	TRUE
c104276_g2	1.37115	0	7.37732	0.000227088	0.172696	TRUE
c106361_g4	3.32139	0.0199283	6.57486	0.000227795	0.172696	TRUE
c97017_g1	1.57737	0	7.52284	0.000227104	0.172696	TRUE
c64521_g1	0.126799	1.35132	-3.45363	0.000230327	0.173308	TRUE
c73900_g1	0.820578	0	6.60576	0.000229736	0.173308	TRUE
c90818_g1	0.0235428	2.00143	-6.14122	0.00023225	0.174103	TRUE
c98238_g2	1.66265	0.0199283	5.62465	0.000233567	0.174439	TRUE
c104956_g1	0.0470856	1.18114	-4.66462	0.000239022	0.177682	TRUE
c66531_g1	0	0.851253	-6.78697	0.000239678	0.177682	TRUE
c93065_g1	0	0.956462	-6.97504	0.00024565	0.18144	TRUE
c104107_g3	1.69733	0.0470856	4.90081	0.000248933	0.183191	TRUE
c103710_g3	2.15353	0.163041	3.40068	0.000252479	0.185123	TRUE
c104077_g1	5.26968	0.144544	4.8183	0.000255192	0.186431	TRUE
c108743_g5	1.37115	0	7.28335	0.000256762	0.186898	TRUE
c146152_g1	0	1.25519	-7.3365	0.000259231	0.187654	TRUE
c98284_g2	11.0894	56.8933	-2.52544	0.000259668	0.187654	TRUE
c82837_g1	1.20977	0.0199283	5.15304	0.000268245	0.193158	TRUE
c94574_g1	0.0597849	1.26252	-4.27239	0.000279942	0.200861	TRUE
c39638_g1	1.38903	0	7.28794	0.000282133	0.201574	TRUE
c66329_g1	0	17.3981	-11.0974	0.000283947	0.201574	TRUE
c82293_g2	1.60091	0	7.4579	0.000283239	0.201574	TRUE
c102295_g2	0.0470856	1.31507	-4.81656	0.00028497	0.201588	TRUE
c87321_g3	0.743144	0	6.39721	0.000286174	0.201729	TRUE
c53194_g1	0.708237	0	6.37678	0.00028725	0.20178	TRUE
c94706_g4	0.0199283	0.773493	-4.85612	0.000290034	0.203026	TRUE
c86083_g6	0.701008	0	6.39941	0.000291766	0.203529	TRUE
c108318_g1	1.00521	0	6.81554	0.000293145	0.203783	TRUE
c94442_g4	1.91967	0.0833278	4.16553	0.000294703	0.20416	TRUE
c72693_g1	2.6448	0.0633994	5.11001	0.000297433	0.205343	TRUE
c109482_g3	3.68479	0.0670139	5.54614	0.000300522	0.206765	TRUE
c5156_g1	0.0434711	1.3096	-4.81112	0.000302641	0.206807	TRUE
c51681_g1	0.599511	0	6.15123	0.000302181	0.206807	TRUE
c102982_g1	0.869422	6.11927	-3.02258	0.000310517	0.211469	TRUE
c87862_g1	0.968967	0.0398566	4.10429	0.000317654	0.215599	TRUE
c74504_g1	1.14295	0.0199283	5.12716	0.000320275	0.216605	TRUE
c90602_g2	3.6803	0.11957	4.56576	0.000321292	0.216605	TRUE
c104273_g6	0.639367	0	6.20895	0.000324743	0.218199	TRUE
c51632_g1	2.59019	0.269912	3.02008	0.000332877	0.222919	TRUE
c71489_g1	1.70289	0	7.69239	0.000334137	0.22302	TRUE
c171254_g1	1.28792	0	7.22818	0.000338206	0.224987	TRUE
c62181_g1	1.30062	0	7.2495	0.000343487	0.227747	TRUE
c92362_g2	43.6767	8.38455	2.2168	0.000344925	0.227948	TRUE
c94697_g3	1.92728	0.0199283	5.8743	0.000347889	0.229152	TRUE
c111535_g1	0.668283	0	6.25878	0.000349332	0.229351	TRUE
c158285_g1	0.0905567	1.46893	-4.05659	0.000352599	0.230742	TRUE
c53278_g1	1.51098	0	7.37166	0.000353766	0.230754	TRUE
c101280_g3	14.1021	0	10.5461	0.000359598	0.233799	TRUE
c82388_g2	0.0470856	2.47111	-5.70855	0.000365984	0.237184	TRUE
c49128_g1	1.25724	0	7.2429	0.000372166	0.240415	TRUE
c28983_g1	0	1.12478	-7.17846	0.000373924	0.240776	TRUE
c82547_g1	0.134028	1.37662	-3.43609	0.000375573	0.241065	TRUE
c77573_g1	0	1.87326	-7.95735	0.000378833	0.242383	TRUE
c99977_g1	1.29329	0.0797133	3.68588	0.000392241	0.250165	TRUE
c110665_g9	0.0237782	2.56343	-6.62765	0.000403835	0.251377	TRUE
c28351_g1	1.88342	0.0199283	5.85141	0.000403831	0.251377	TRUE
c72094_g1	4.12878	0	8.96359	0.000396963	0.251377	TRUE
c80709_g1	0.82224	0.0199283	4.63313	0.000399579	0.251377	TRUE
c89884_g1	0.351383	3.33106	-3.36308	0.000400847	0.251377	TRUE
c92948_g2	2.31638	24.7997	-3.67392	0.000402564	0.251377	TRUE
c95928_g1	0.440084	3.5995	-3.25665	0.000404151	0.251377	TRUE
c96345_g1	3.021	0.17027	3.8493	0.000396972	0.251377	TRUE
c95960_g2	0.566883	0	6.05181	0.000406669	0.252162	TRUE
c92900_g1	4.38707	0.11957	4.83226	0.000408528	0.252536	TRUE
c109662_g4	0	0.708335	-6.56872	0.000411959	0.253875	TRUE
c25294_g1	1.53409	0.163041	2.94543	0.000416525	0.255124	TRUE
c85918_g1	0.666525	0	6.25235	0.000416134	0.255124	TRUE
c12105_g1	0	3.08889	-8.74216	0.000429868	0.26091	TRUE
c65675_g1	0.637609	0	6.24619	0.000429349	0.26091	TRUE
c67557_g1	0.936534	0	6.79506	0.000429149	0.26091	TRUE
c96488_g3	0.976196	0	6.88148	0.000431321	0.261004	TRUE
c1783_g1	0	8.07097	-10.0552	0.000433165	0.261221	TRUE
c44993_g1	3.04151	0.0706284	5.22006	0.000435581	0.261221	TRUE
c94331_g4	2.82514	0.0470856	5.58672	0.000434731	0.261221	TRUE
c87093_g2	4.11349	0.333311	3.3141	0.000438358	0.262104	TRUE
c59553_g1	0	1.19931	-7.31817	0.000444088	0.263181	TRUE
c70473_g1	1.00706	0.0434711	4.19206	0.000443268	0.263181	TRUE
c87188_g1	2.12979	0.0670139	4.76263	0.000443515	0.263181	TRUE
c14882_g1	0.0199283	0.657537	-4.61908	0.000447808	0.263296	TRUE
c98369_g2	1.48368	0	7.49483	0.000445815	0.263296	TRUE
c99851_g1	0.324226	14.1295	-5.55375	0.000448214	0.263296	TRUE
c103253_g4	0.704623	0	6.36953	0.000454679	0.265733	TRUE
c22998_g1	1.20068	0	7.08324	0.000456331	0.265733	TRUE
c88447_g1	0.1648	2.41308	-4.07488	0.000455414	0.265733	TRUE
c98654_g2	0	1.05054	-7.08396	0.00046027	0.267252	TRUE
c106188_g2	1.47597	0.0434711	4.64304	0.000461883	0.267415	TRUE
c96050_g2	0.0941712	2.14288	-4.55904	0.000467491	0.269885	TRUE
c93185_g6	1.13572	0	7.03178	0.000471961	0.271685	TRUE
c96400_g3	0.280755	1.74803	-2.77808	0.000476977	0.273787	TRUE
c51485_g1	0	8.66375	-10.092	0.000480962	0.275289	TRUE
c77474_g1	0.671898	0	6.26053	0.00048966	0.279471	TRUE
c103348_g2	1.17714	0	7.08438	0.000497267	0.283008	TRUE
c14605_g1	0	6.69591	-9.85687	0.000506461	0.284215	TRUE
c14854_g1	0	1.03061	-7.05567	0.000502489	0.284215	TRUE
c80431_g1	0.28437	2.02868	-2.93107	0.00050181	0.284215	TRUE
c90716_g1	1.17546	0.0199283	5.24313	0.000506399	0.284215	TRUE
c95165_g1	1.91302	0.0470856	5.09967	0.000506006	0.284215	TRUE
c148741_g1	0	1.03422	-7.05912	0.000511553	0.285791	TRUE
c84652_g1	3.79625	0.398566	2.99425	0.000512113	0.285791	TRUE
c101585_g3	0.617583	0	6.13026	0.000516051	0.28719	TRUE
c103687_g1	5.89752	0.853206	2.56687	0.000518182	0.287579	TRUE
c103723_g1	0	0.996221	-7.01268	0.000522745	0.289313	TRUE
c102175_g1	0.329599	4.73443	-3.97876	0.00052549	0.289657	TRUE
c105129_g2	0.650211	3.07052	-2.45454	0.000527692	0.289657	TRUE
c1800_g1	8.82855	0	9.87109	0.000526889	0.289657	TRUE
c100752_g1	0	6.3372	-9.77753	0.000529409	0.289721	TRUE
c82984_g1	1.1536	0	7.05396	0.000530692	0.289721	TRUE
c97723_g1	1.76571	0.0199283	5.7092	0.000532199	0.289756	TRUE
c85029_g1	0.0235428	0.791662	-4.87519	0.000543511	0.295115	TRUE
c117764_g1	1.50674	0	7.35321	0.00054535	0.295315	TRUE
c103718_g4	1.17714	0	7.03512	0.000555063	0.298963	TRUE
c170300_g1	1.13005	0	7.01925	0.000554873	0.298963	TRUE
c33129_g1	0	1.01634	-7.0957	0.000557824	0.299384	TRUE
c89306_g2	2.16633	0.146727	3.5947	0.000558824	0.299384	TRUE
c14639_g1	0.947377	0.0199283	4.89253	0.0005651	0.30114	TRUE
c53624_g1	1.21709	0	7.07334	0.000563809	0.30114	TRUE
c94181_g1	0.873134	0	6.69683	0.000567713	0.301732	TRUE
c98011_g7	1.09772	0	7.00014	0.000569261	0.301756	TRUE
c107300_g5	0.0235428	1.67349	-5.92818	0.000574932	0.30317	TRUE
c92222_g1	0.134028	3.55916	-4.8107	0.000574945	0.30317	TRUE
c92057_g5	0	0.88046	-6.88109	0.000578555	0.304274	TRUE
c76781_g1	1.09928	0	7.04374	0.00058038	0.304437	TRUE
c33184_g1	0	5.59986	-9.5993	0.000589518	0.308425	TRUE
c104000_g2	1.56506	0.0199283	5.66958	0.000612901	0.316125	TRUE
c134767_g1	0.0235428	16.6999	-9.28649	0.000606709	0.316125	TRUE
c73573_g1	1.00892	0	6.93861	0.000608367	0.316125	TRUE
c87539_g2	8.64275	1.24992	2.62173	0.000611673	0.316125	TRUE
c92579_g2	0.771637	0.0199283	4.60316	0.000611489	0.316125	TRUE
c99576_g2	1.89446	0.134028	3.56248	0.000613675	0.316125	TRUE
c91882_g2	9.03125	1.22618	2.72863	0.000629478	0.323436	TRUE
c82071_g1	0.847736	0.0199283	4.7437	0.000635069	0.325476	TRUE
c86074_g1	0	2.23559	-8.27614	0.00063924	0.326229	TRUE
c89833_g1	0.0235428	1.09215	-5.28909	0.000639787	0.326229	TRUE
c101006_g7	0	5.04186	-9.37741	0.000656156	0.332601	TRUE
c116411_g1	1.05943	0	6.91384	0.000654527	0.332601	TRUE
c94035_g2	0.0470856	2.05408	-5.45273	0.000657248	0.332601	TRUE
c19361_g1	0.764408	0	6.48477	0.000660484	0.332719	TRUE
c95389_g1	0.0235428	6.44711	-7.84323	0.000660794	0.332719	TRUE
c56215_g1	0	1.03598	-7.05138	0.000664365	0.332849	TRUE
c85017_g1	1.06333	0	7.01644	0.0006636	0.332849	TRUE
c101006_g6	0.0670139	1.37486	-4.38625	0.00067297	0.335487	TRUE
c103599_g7	1.00706	0	6.93413	0.000671621	0.335487	TRUE
c86132_g5	0	5.76799	-9.5055	0.000683135	0.339711	TRUE
c90307_g2	0.306056	2.88199	-3.46431	0.000695547	0.344179	TRUE
c96041_g2	0.536111	0	5.94863	0.000695245	0.344179	TRUE
c104687_g1	5.05447	0.222826	4.19956	0.000705413	0.345479	TRUE
c172563_g1	0	0.958123	-6.94402	0.000704387	0.345479	TRUE
c28813_g1	0.0905567	2.21204	-4.70627	0.0007072	0.345479	TRUE
c53040_g2	1.1536	0	6.9964	0.000708492	0.345479	TRUE
c65730_g1	0.833083	0.0199283	4.66418	0.00070211	0.345479	TRUE
c89585_g1	1.15184	5.23685	-2.38486	0.000706538	0.345479	TRUE
c104115_g2	162.884	15.1442	3.20354	0.000719818	0.349306	TRUE
c110231_g2	8.09432	1.5632	2.17565	0.000719188	0.349306	TRUE
c88544_g8	0	2.07254	-8.168	0.000725403	0.351168	TRUE
c97388_g1	21.8273	1.41647	3.72828	0.00073167	0.353351	TRUE
c23732_g1	0	2.05262	-8.15411	0.0007365	0.354831	TRUE
c105304_g2	3.37844	0.28437	3.41738	0.000744642	0.357895	TRUE
c109403_g2	0.971071	4.54436	-2.37644	0.000757116	0.363022	TRUE
c39152_g1	0.998077	0	6.85771	0.000763724	0.365318	TRUE
c100557_g3	1.53233	0.0235428	5.49923	0.000765894	0.365486	TRUE
c105504_g5	1.84923	0.190198	3.02954	0.000768251	0.365742	TRUE
c171835_g1	2.18079	0.0398566	5.26231	0.000773138	0.367198	TRUE
c101382_g3	1.972	0.146926	3.46151	0.000778118	0.367825	TRUE
c67124_g1	0.909279	0.0199283	4.8101	0.000777921	0.367825	TRUE
c52554_g1	1.13015	0	6.96422	0.00078343	0.369467	TRUE
c106974_g2	1.01244	0.0235428	4.99695	0.000792835	0.373026	TRUE
c87361_g2	0.485411	2.67352	-2.62916	0.000797533	0.37436	TRUE
c101902_g2	1.00716	0	6.88417	0.000800506	0.374879	TRUE
c103451_g3	2.56655	0.322468	2.72923	0.000808555	0.377768	TRUE
c100907_g1	3.10843	0.257212	3.39102	0.000815473	0.37782	TRUE
c110522_g1	44.2373	7.47576	2.33893	0.000813117	0.37782	TRUE
c39960_g1	0.825854	0.0199283	4.62069	0.000814731	0.37782	TRUE
c86132_g4	0.282514	2.84584	-3.59976	0.000816189	0.37782	TRUE
c105155_g1	4.87951	0.268056	3.95476	0.000826006	0.381486	TRUE
c92147_g4	0.930869	0	6.80712	0.000830163	0.382526	TRUE
c85502_g1	0.956267	0.0235428	4.90924	0.000834925	0.382964	TRUE
c90407_g1	2.33631	0.0797133	4.43806	0.000833606	0.382964	TRUE
c79240_g2	0	0.447411	-5.90339	0.000837672	0.383349	TRUE
c109483_g8	0.590523	0	6.14149	0.000846712	0.386605	TRUE
c108737_g6	1.6646	0.130413	3.42273	0.000857204	0.389624	TRUE
c83437_g1	1.18271	0.0398566	4.36587	0.000856599	0.389624	TRUE
c99796_g2	1.21885	7.97289	-2.92999	0.000874171	0.396439	TRUE
c107953_g8	3.01348	0.0398566	5.63993	0.000876641	0.396664	TRUE
c43515_g1	0.663008	0	6.32817	0.00088029	0.39742	TRUE
c158392_g1	1.39088	0	7.23229	0.000887212	0.397863	TRUE
c54626_g1	0.733636	0	6.44109	0.000883774	0.397863	TRUE
c75996_g1	0	0.543438	-6.17095	0.000886595	0.397863	TRUE
c101129_g3	0.983619	0	6.85337	0.000892818	0.399485	TRUE
c87630_g1	1.45457	0.0869422	3.80676	0.000897018	0.399585	TRUE
c93508_g2	3.35109	0.159427	4.09461	0.000896041	0.399585	TRUE
c81852_g1	1.07418	0.0235428	5.04248	0.000904073	0.40007	TRUE
c91516_g1	55.0906	9.49546	2.389	0.000902524	0.40007	TRUE
c99282_g1	0.767925	0	6.4209	0.000904082	0.40007	TRUE
c78491_g1	0.940051	0	6.73942	0.000907141	0.400542	TRUE
c81688_g1	4.35434	15.5334	-2.02624	0.000913327	0.402389	TRUE
c109860_g6	2.10498	14.1515	-2.90652	0.000918469	0.403768	TRUE
c95387_g2	2.03806	0.0398566	5.23211	0.000929339	0.406767	TRUE
c97631_g4	0.496255	2.15744	-2.31453	0.000929168	0.406767	TRUE
c106586_g3	0.94728	0	6.74163	0.000934788	0.40802	TRUE
c51275_g1	0	0.474568	-5.97894	0.000946418	0.40802	TRUE
c56345_g1	1.38951	0	7.38982	0.000936641	0.40802	TRUE
c796_g1	0	0.842265	-6.77375	0.000945787	0.40802	TRUE
c91686_g10	0	0.847736	-6.79182	0.000939635	0.40802	TRUE
c93571_g5	0	0.489123	-6.04681	0.000942587	0.40802	TRUE
c99633_g1	0.336926	3.47193	-3.43611	0.000942744	0.40802	TRUE
c11896_g1	0	0.825951	-6.74279	0.000948951	0.408236	TRUE
c70618_g1	0.570595	0	6.09127	0.000957567	0.411062	TRUE
c109783_g2	0	1.81709	-7.90949	0.000961846	0.412019	TRUE
c99104_g4	0.941712	0	6.73399	0.000966813	0.41269	TRUE
c99493_g1	4.33188	0	9.03158	0.000967521	0.41269	TRUE
c76579_g1	0.988798	0	6.78783	0.000973011	0.414152	TRUE
c101361_g2	0	0.601367	-6.29777	0.000986169	0.415079	TRUE
c107903_g1	0	3.95519	-8.96179	0.000980028	0.415079	TRUE
c61273_g1	0.38577	2.31149	-2.76908	0.000985626	0.415079	TRUE
c76291_g1	0.88388	0.0199283	4.73527	0.000987584	0.415079	TRUE
c78031_g1	1.03588	0	6.83962	0.000978008	0.415079	TRUE
c91686_g4	0.965255	0	6.80971	0.000986584	0.415079	TRUE
c108703_g4	1.11774	0	7.08961	0.000992538	0.41629	TRUE
c92201_g3	0.0706284	2.00495	-4.83035	0.000998706	0.418004	TRUE
c95337_g5	1.08482	0.0199283	4.99277	0.00100218	0.418587	TRUE
c58133_g1	0.0470856	21.7418	-8.88755	0.00101221	0.421899	TRUE
c101545_g2	0.619439	0.0199283	4.26794	0.00101632	0.422736	TRUE
c102314_g2	0.767925	0.0434711	3.75356	0.00103587	0.423895	TRUE
c107141_g2	1.0054	0	6.93766	0.00102755	0.423895	TRUE
c44926_g1	0	0.806023	-6.70682	0.00103289	0.423895	TRUE
c64769_g1	0	0.416639	-5.82037	0.00102175	0.423895	TRUE
c69943_g4	0.863952	0.0199283	4.78786	0.00103214	0.423895	TRUE
c84448_g1	1.49248	0.157571	3.07093	0.00102784	0.423895	TRUE
c90083_g2	0.467339	2.81116	-2.72146	0.00103599	0.423895	TRUE
c94517_g1	0.0470856	0.835133	-4.20107	0.00103515	0.423895	TRUE
c117794_g1	1.01234	0	6.80778	0.00104357	0.426128	TRUE
c94208_g2	0.481797	0	5.85016	0.00105276	0.429011	TRUE
c146218_g1	0.900194	0	6.67283	0.00107508	0.435457	TRUE
c5561_g1	0.177499	1.1702	-2.85425	0.00107466	0.435457	TRUE
c85918_g3	0.546955	0	5.95331	0.00107506	0.435457	TRUE
c101441_g2	0.38577	2.22992	-2.681	0.00108886	0.437393	TRUE
c28359_g1	1.10661	0.0199283	5.02473	0.00108846	0.437393	TRUE
c74368_g1	0	0.508954	-6.04888	0.00108954	0.437393	TRUE
c8728_g1	3.56717	0	8.75413	0.00109075	0.437393	TRUE
c99019_g1	2.07196	0.0633994	4.61387	0.00109075	0.437393	TRUE
c22628_g1	1.76571	0	7.56171	0.00109312	0.43747	TRUE
c101620_g3	0	1.49951	-7.56891	0.00110482	0.43761	TRUE
c65367_g1	0	0.494496	-6.02171	0.00110262	0.43761	TRUE
c7424_g1	0.874893	0	6.66458	0.00110246	0.43761	TRUE
c78753_g1	0.894821	0	6.69842	0.00110654	0.43761	TRUE
c89610_g4	0.90752	0	6.72914	0.00110474	0.43761	TRUE
c92191_g1	1.93246	0.222826	2.80362	0.00109707	0.43761	TRUE
c103491_g2	0.153956	3.35793	-4.54185	0.00111177	0.437954	TRUE
c99090_g1	10.3574	1.5886	2.51139	0.00111175	0.437954	TRUE
c100554_g7	1.45799	0.0199283	5.42222	0.00112938	0.438605	TRUE
c100977_g2	0.894627	0	6.65988	0.00113774	0.438605	TRUE
c103793_g1	57.0726	177.329	-1.84442	0.00113579	0.438605	TRUE
c104028_g5	1.94712	0.143113	3.47275	0.00113278	0.438605	TRUE
c105516_g2	0.240898	3.26209	-3.84181	0.00112238	0.438605	TRUE
c39918_g1	0.0597849	1.10143	-4.10682	0.00112764	0.438605	TRUE
c75501_g1	3.64913	0	8.78441	0.0011377	0.438605	TRUE
c89426_g1	3.40501	13.3034	-2.13208	0.00112036	0.438605	TRUE
c90152_g4	0	3.43725	-8.75959	0.00112158	0.438605	TRUE
c93631_g1	7.13952	0.438423	3.69066	0.00113962	0.438605	TRUE
c97809_g8	0.894627	0	6.66442	0.00112818	0.438605	TRUE
c98470_g1	9.21129	33.0375	-2.04717	0.00113291	0.438605	TRUE
c112461_g1	0	0.789709	-6.67434	0.00114916	0.440944	TRUE
c85194_g1	0.845782	0.0199283	4.65539	0.00115009	0.440944	TRUE
c103471_g4	0.0235428	1.17919	-5.39277	0.00115383	0.44125	TRUE
c96473_g1	0.892965	0.0633994	3.49164	0.00115528	0.44125	TRUE
c30485_g1	0	3.29599	-8.69914	0.0011787	0.449342	TRUE
c86114_g3	1.44558	0.0199283	5.51964	0.00119431	0.454429	TRUE
c98662_g2	0	2.75011	-8.57541	0.00119657	0.454429	TRUE
c90240_g2	0.0470856	1.20088	-4.6725	0.0012013	0.455363	TRUE
c171496_g1	0.856626	0.0199283	4.6614	0.00120374	0.45543	TRUE
c71669_g1	0.0470856	1.54171	-5.04014	0.0012186	0.460057	TRUE
c76004_g1	0.787853	0.0398566	3.79596	0.00122055	0.460057	TRUE
c106303_g4	0.996221	3.96886	-2.16286	0.0012245	0.460684	TRUE
c97809_g4	0.257212	3.7773	-3.99223	0.0012422	0.46647	TRUE
c76876_g1	6.27352	0.713708	2.85214	0.00125284	0.468712	TRUE
c92754_g1	1.34018	0.0235428	5.25011	0.00125123	0.468712	TRUE
c101954_g6	7.93538	0.871278	2.98635	0.00126209	0.468796	TRUE
c109403_g3	0.45068	2.27738	-2.52993	0.00125868	0.468796	TRUE
c76833_g1	1.55216	0.230055	2.51721	0.00126007	0.468796	TRUE
c90501_g1	0.583294	0	6.14357	0.0012624	0.468796	TRUE
c105873_g1	1.05796	0	6.98889	0.00127277	0.471776	TRUE
c36394_g1	0.793226	0	6.57042	0.00128621	0.473265	TRUE
c50001_g1	0	0.737348	-6.64396	0.00128522	0.473265	TRUE
c91864_g3	0	0.483934	-5.99016	0.00128349	0.473265	TRUE
c93670_g3	6.62842	0.791662	2.78201	0.00128486	0.473265	TRUE
c93684_g2	1.05405	0	6.84915	0.00129476	0.475538	TRUE
c88246_g2	0.530641	0	5.91756	0.00131228	0.481094	TRUE
c88833_g2	0.476326	2.20462	-2.39644	0.00131531	0.481325	TRUE
c104527_g3	4.07291	0.0235428	6.8131	0.00131901	0.481802	TRUE
c105745_g1	3.6294	13.6237	-2.11342	0.00132255	0.482218	TRUE
c92201_g2	0.874796	0	6.73015	0.00132501	0.482241	TRUE
c78816_g1	2.56802	0.163041	3.71237	0.00134016	0.486872	TRUE
c107251_g2	1.97046	8.56488	-2.37801	0.00134469	0.487638	TRUE
c108885_g3	1.02143	0.0434711	4.10436	0.00135354	0.489963	TRUE
c134878_g1	0.871084	0	6.65612	0.00135847	0.490861	TRUE
c98662_g1	0	2.41133	-8.3863	0.00137908	0.497413	TRUE
c82334_g1	2.39599	0.199283	3.28429	0.00138432	0.498409	TRUE
c109157_g5	0.0235428	0.590523	-4.43315	0.0013897	0.499453	TRUE
c103412_g1	15.7267	3.24412	2.11583	0.00140087	0.501459	TRUE
c107553_g3	7.79267	0.0996416	5.82191	0.00139923	0.501459	TRUE
c75320_g1	6.64708	0.402181	3.71783	0.00140527	0.501459	TRUE
c86799_g1	0.898338	0	6.64413	0.00140467	0.501459	TRUE
c104649_g1	0.0199283	6.03828	-7.83246	0.00141105	0.502518	TRUE
c24378_g1	0.70267	0	6.37169	0.00142	0.502518	TRUE
c78819_g2	0.452784	0	5.7137	0.00142174	0.502518	TRUE
c82582_g1	3.36496	0.23914	3.57014	0.00142324	0.502518	TRUE
c83420_g2	0.208271	1.89817	-3.33048	0.00142157	0.502518	TRUE
c97187_g3	0	0.777204	-6.74936	0.00141738	0.502518	TRUE
c104934_g5	0	2.3914	-8.30442	0.00143313	0.503354	TRUE
c91763_g1	2.49778	0.286225	2.88165	0.00143123	0.503354	TRUE
c96116_g1	0	2.33161	-8.33796	0.00143164	0.503354	TRUE
c72700_g1	0.559654	0	5.99214	0.00143755	0.504025	TRUE
c105013_g1	12.5846	0.400325	4.79621	0.00144389	0.504489	TRUE
c88080_g1	1.5758	0.123184	3.34818	0.00144369	0.504489	TRUE
c66947_g1	0	2.37147	-8.2924	0.00144995	0.504848	TRUE
c90063_g1	1.04878	0.0797133	3.37776	0.00144782	0.504848	TRUE
c14830_g1	0.0199283	6.8745	-7.95429	0.00145642	0.505351	TRUE
c63567_g1	1.63022	0.159427	3.06367	0.00145474	0.505351	TRUE
c4454_g1	0	0.73178	-6.57445	0.00146531	0.506012	TRUE
c94980_g3	0.726212	0	6.42572	0.00146103	0.506012	TRUE
c95322_g2	7.15534	0.840507	2.92546	0.00146706	0.506012	TRUE
c96250_g2	65.6284	14.5051	1.973	0.0014684	0.506012	TRUE
c101483_g3	0.483555	0	5.81367	0.00149719	0.506959	TRUE
c103612_g2	0.561413	7.11021	-3.78862	0.00149812	0.506959	TRUE
c122482_g1	0	2.68388	-8.40327	0.00147457	0.506959	TRUE
c27599_g1	1.21729	0.0199283	5.2946	0.00148297	0.506959	TRUE
c27914_g1	0.0633994	1.27883	-4.28601	0.00149014	0.506959	TRUE
c47814_g1	1.06128	0.0833278	3.32699	0.00148205	0.506959	TRUE
c66333_g1	1.01234	0	6.91316	0.00148925	0.506959	TRUE
c79027_g1	5.1633	0.0797133	5.73519	0.00148327	0.506959	TRUE
c86869_g1	2.84868	0	8.42762	0.00149339	0.506959	TRUE
c92597_g2	0.655681	3.81158	-2.70612	0.00149891	0.506959	TRUE
c99605_g2	6.95919	1.12136	2.44188	0.00148863	0.506959	TRUE
c157330_g1	0.941712	0	6.79874	0.00152637	0.51449	TRUE
c95579_g2	6.38488	0.822434	2.72429	0.00152473	0.51449	TRUE
c99525_g2	4.27951	0.583294	2.61696	0.00152886	0.51449	TRUE
c104309_g3	0.715466	0.0434711	3.69704	0.00153167	0.514574	TRUE
c48880_g1	0.554184	0	6.03549	0.00153722	0.515576	TRUE
c78348_g1	0	1.52667	-7.59296	0.00154142	0.516124	TRUE
c96037_g8	1.89466	0.0633994	4.52592	0.00155487	0.51976	TRUE
c107111_g4	1.66089	0.240898	2.60674	0.0015607	0.520655	TRUE
c162524_g1	0	2.2519	-8.21807	0.0015681	0.520655	TRUE
c82766_g1	0.980005	0.0398566	4.18859	0.0015705	0.520655	TRUE
c90870_g2	0.130413	1.84581	-3.9082	0.0015628	0.520655	TRUE
c91179_g3	0.204656	3.66779	-4.25009	0.00157025	0.520655	TRUE
c49510_g1	0.809735	0	6.62773	0.0015914	0.526602	TRUE
c90716_g2	0.622976	0	6.22691	0.00159368	0.526602	TRUE
c66604_g1	0	2.51908	-8.31203	0.00160071	0.528054	TRUE
c102449_g1	0.0235428	5.36072	-7.65185	0.00161608	0.531381	TRUE
c57244_g1	0.800455	0	6.50424	0.00161602	0.531381	TRUE
c61086_g1	0	2.47199	-8.28486	0.00163803	0.536839	TRUE
c91956_g2	0	0.657634	-6.49157	0.0016365	0.536839	TRUE
c95347_g1	1.91625	0.316997	2.3687	0.00165083	0.540155	TRUE
c91696_g2	0.749853	0.0199283	4.51674	0.00165837	0.541739	TRUE
c109698_g4	0.181113	1.78808	-3.45775	0.00167065	0.544866	TRUE
c101199_g12	0.867761	0	6.72484	0.00168066	0.54679	TRUE
c77476_g1	2.14259	8.29751	-2.12965	0.001682	0.54679	TRUE
c100135_g3	0	0.559654	-6.17432	0.00170034	0.550082	TRUE
c87142_g2	1.6773	0.22644	2.67314	0.00169521	0.550082	TRUE
c97605_g4	0.769781	6.67424	-3.23762	0.0017	0.550082	TRUE
c76203_g1	0	2.07254	-8.16862	0.00170393	0.550357	TRUE
c97668_g2	0.231814	1.9982	-3.28647	0.00171238	0.551314	TRUE
c99851_g3	0	1.45604	-7.52494	0.00171117	0.551314	TRUE
c91820_g1	18.4997	2.84194	2.49458	0.00171768	0.552135	TRUE
c97013_g1	3.00088	0.264441	3.34846	0.00173698	0.557449	TRUE
c81264_g1	2.32546	0.287984	2.85817	0.00175602	0.562659	TRUE
c39715_g1	0.222826	5.6996	-4.70037	0.00176247	0.56293	TRUE
c99185_g1	16.1287	0.668381	4.45201	0.00176009	0.56293	TRUE
c170368_g1	0	0.699152	-6.50218	0.00176854	0.563974	TRUE
c13414_g1	0.988798	0	6.88298	0.00177311	0.564534	TRUE
c37397_g1	6.40364	0.0199283	7.51854	0.00178582	0.567682	TRUE
c50846_g1	1.0649	0	6.85209	0.00179477	0.569624	TRUE
c91423_g1	0.0235428	1.01254	-5.20726	0.00179839	0.569687	TRUE
c94847_g2	0.0199283	2.37147	-6.48418	0.00180063	0.569687	TRUE
c85918_g2	0.570498	0	5.99671	0.00180545	0.570311	TRUE
c153384_g1	0.800455	0	6.49417	0.00181464	0.572317	TRUE
c108393_g2	21.6015	5.27847	1.85356	0.00182391	0.574336	TRUE
c57394_g1	0.862291	0	6.68731	0.00183012	0.575389	TRUE
c14762_g1	0.429241	0	5.63536	0.00184129	0.577097	TRUE
c94235_g1	0.952653	0.0869422	3.17179	0.00184052	0.577097	TRUE
c92426_g3	1.16112	0.0199283	5.16544	0.00185137	0.579351	TRUE
c85656_g1	0.32237	3.01035	-3.38556	0.00186213	0.581811	TRUE
c74504_g2	0.557896	0	6.02862	0.00186626	0.582196	TRUE
c110346_g1	0	0.682839	-6.49024	0.00187247	0.58323	TRUE
c97603_g1	4.78026	0.628621	2.71242	0.00188084	0.584931	TRUE
c80776_g1	0.748094	0	6.44006	0.00188609	0.585655	TRUE
c107899_g5	0	1.93305	-8.06847	0.00189716	0.587251	TRUE
c98662_g8	1.15555	0.0706284	3.77552	0.0019	0.587251	TRUE
c99837_g4	0.773493	0	6.5125	0.00189895	0.587251	TRUE
c25178_g1	0	0.387626	-5.69105	0.0019049	0.587861	TRUE
c100886_g3	3.23298	11.781	-2.03329	0.00191115	0.588776	TRUE
c102504_g7	1.41852	0	7.42793	0.00191665	0.588776	TRUE
c81634_g1	1.5124	0.22644	2.49169	0.00191618	0.588776	TRUE
c106025_g4	0.0706284	1.55216	-4.54483	0.00192039	0.589024	TRUE
c135739_g1	0.842362	0	6.65323	0.00194647	0.595206	TRUE
c71577_g1	0.251742	3.68283	-4.04564	0.00194554	0.595206	TRUE
c95844_g1	0.0670139	1.28616	-4.29816	0.00196423	0.599722	TRUE
c103726_g1	0.248127	2.16623	-3.2617	0.00199113	0.602636	TRUE
c159120_g1	0	0.661152	-6.43406	0.00198716	0.602636	TRUE
c39410_g2	0.776913	0	6.4535	0.00198001	0.602636	TRUE
c90495_g1	0	0.631013	-6.39491	0.00199201	0.602636	TRUE
c90798_g1	6.54197	1.37134	2.03796	0.00199377	0.602636	TRUE
c95383_g5	0	2.16594	-8.09462	0.00197982	0.602636	TRUE
c99334_g1	22.7908	82.8187	-2.03378	0.00199477	0.602636	TRUE
c108230_g4	0.231814	1.78788	-3.10197	0.00200002	0.603316	TRUE
c103348_g7	0.0470856	1.59231	-5.03267	0.00200873	0.6036	TRUE
c65507_g1	0.43647	0	5.6548	0.00200469	0.6036	TRUE
c76396_g1	1.09567	0	7.05171	0.00200998	0.6036	TRUE
c87093_g1	0.779996	0.0434711	3.74102	0.00201538	0.60432	TRUE
c139987_g1	0	0.50534	-6.03848	0.00202827	0.607038	TRUE
c92844_g4	0.235428	1.96558	-3.32411	0.00203049	0.607038	TRUE
c77057_g1	0.338684	8.7159	-4.93374	0.00204283	0.608913	TRUE
c92057_g4	5.6911	0.664669	2.95189	0.0020423	0.608913	TRUE
c97855_g2	2.44751	0	8.02487	0.00205241	0.610864	TRUE
c105846_g1	1.16991	11.8499	-3.51481	0.00205813	0.611659	TRUE
c91731_g2	0.376782	2.30231	-2.74643	0.00207496	0.615752	TRUE
c81104_g1	0	0.369553	-5.65735	0.00208094	0.616614	TRUE
c124127_g1	0	0.66291	-6.42081	0.0020909	0.618654	TRUE
c107798_g3	0.193813	1.13211	-2.64876	0.00209835	0.619944	TRUE
c87297_g1	0.315141	1.61029	-2.53787	0.00210751	0.621737	TRUE
c399_g1	0.746335	0	6.51168	0.00211352	0.622369	TRUE
c81631_g1	0	1.79355	-7.96084	0.00211585	0.622369	TRUE
c100195_g2	1.49609	8.26762	-2.66784	0.00212322	0.622654	TRUE
c104538_g4	0	1.85333	-7.9384	0.00212611	0.622654	TRUE
c75866_g1	0.318756	3.95118	-3.84767	0.00212108	0.622654	TRUE
c67218_g1	0	0.682936	-6.54475	0.00212924	0.622663	TRUE
c103562_g2	0.211885	7.29055	-5.35082	0.00213739	0.623232	TRUE
c71363_g1	0.927352	0.0833278	3.15022	0.00213554	0.623232	TRUE
c107300_g6	0.0470856	1.38932	-4.86359	0.00215001	0.625401	TRUE
c94374_g3	4.6982	17.6835	-2.08516	0.00215106	0.625401	TRUE
c79294_g1	0	0.360468	-5.58705	0.00216017	0.627141	TRUE
c97808_g2	0.74995	0	6.47252	0.00216911	0.62883	TRUE
c103996_g2	1.12644	0.0235428	5.13432	0.00219471	0.632624	TRUE
c104294_g1	2.20404	0.139498	3.59971	0.0022119	0.632624	TRUE
c105363_g2	0.0470856	0.641223	-3.8021	0.00218952	0.632624	TRUE
c108226_g2	0	0.509051	-6.09199	0.00220265	0.632624	TRUE
c17677_g1	0.432855	0	5.63737	0.00221289	0.632624	TRUE
c73778_g1	2.46867	0.365939	2.50332	0.00221065	0.632624	TRUE
c87964_g4	1.14637	0	7.11683	0.00220922	0.632624	TRUE
c95039_g1	1.09752	0.103256	3.06123	0.00221369	0.632624	TRUE
c95168_g1	3.42533	0.376782	2.96042	0.00219495	0.632624	TRUE
c98415_g1	1.76757	0.103256	3.84158	0.00219868	0.632624	TRUE
c136254_g1	2.33074	0	7.95466	0.00222333	0.633577	TRUE
c98754_g2	0	0.719178	-6.62486	0.0022219	0.633577	TRUE
c109660_g1	0.970725	0	6.72181	0.00222708	0.633746	TRUE
c64503_g2	0	1.79355	-7.89134	0.00223648	0.635521	TRUE
c109906_g1	17.923	61.8519	-1.95568	0.00224248	0.636326	TRUE
c78814_g1	0	0.34054	-5.50797	0.00224675	0.636638	TRUE
c103755_g2	6.98088	1.51074	2.02964	0.00225388	0.637758	TRUE
c87897_g1	0.0996416	1.27717	-3.70377	0.00226744	0.640693	TRUE
c110522_g2	22.6528	3.86004	2.32771	0.00227776	0.641804	TRUE
c86337_g3	1.43611	0	7.26361	0.00227663	0.641804	TRUE
c17090_g1	0.0199283	2.28004	-6.35997	0.0022939	0.645448	TRUE
c157811_g1	1.06343	0	7.01886	0.00230019	0.64631	TRUE
c101706_g4	2.49231	0.452881	2.2523	0.00231177	0.647753	TRUE
c89793_g1	1.20068	0	7.01188	0.00231037	0.647753	TRUE
c41140_g1	0.72631	0	6.3648	0.00231912	0.648004	TRUE
c76896_g2	0.682839	0	6.37734	0.0023162	0.648004	TRUE
c68297_g1	1.05239	0.0597849	3.71913	0.0023253	0.64883	TRUE
c106197_g1	3.60039	0.159427	4.11768	0.00234155	0.650653	TRUE
c21278_g1	0.43647	0	5.67818	0.00233901	0.650653	TRUE
c50789_g1	1.9729	0	7.90324	0.00233964	0.650653	TRUE
c103475_g1	0.525268	2.9871	-2.66006	0.00235095	0.652363	TRUE
c104269_g2	2.43976	0.382252	2.41593	0.00235569	0.652775	TRUE
c100158_g4	0.510713	0	5.85135	0.00236803	0.654681	TRUE
c108484_g2	0.639367	0.0398566	3.52858	0.0023756	0.654681	TRUE
c9577_g1	0.613969	0	6.09686	0.00237496	0.654681	TRUE
c96966_g2	0.690165	0.0199283	4.48146	0.00237046	0.654681	TRUE
c101181_g3	4.73982	0.882219	2.16829	0.00238036	0.655096	TRUE
c101733_g2	0.965255	0	6.71106	0.00238779	0.655344	TRUE
c102658_g1	0.275285	3.03233	-3.56569	0.00238778	0.655344	TRUE
c38369_g1	3.67688	0.722695	2.18849	0.0023949	0.656399	TRUE
c94077_g1	6.25769	1.25343	2.16635	0.00241012	0.659669	TRUE
c105510_g1	7.12673	25.4439	-2.04794	0.00241578	0.659695	TRUE
c107150_g6	0.67561	0	6.36346	0.00243561	0.659695	TRUE
c112786_g1	0.44194	0	5.67749	0.00242403	0.659695	TRUE
c158106_g1	0.528882	0	5.92323	0.00243223	0.659695	TRUE
c169471_g1	0	0.632139	-6.35949	0.00242541	0.659695	TRUE
c31168_g1	0	1.63412	-7.82713	0.00243648	0.659695	TRUE
c78880_g1	0.38577	0	5.49185	0.00242405	0.659695	TRUE
c96552_g3	1.17714	0.0199283	5.1975	0.00242882	0.659695	TRUE
c102713_g1	0.0434711	1.14109	-4.63395	0.00244609	0.661404	TRUE
c112912_g1	2.16594	0	7.84938	0.00246056	0.663949	TRUE
c5799_g1	0.776913	0	6.42735	0.00246211	0.663949	TRUE
c109890_g2	10.2971	1.95464	2.16548	0.00248263	0.664733	TRUE
c131679_g1	0	0.387626	-5.67662	0.00247826	0.664733	TRUE
c47416_g1	1.62084	0.0235428	5.67059	0.00248775	0.664733	TRUE
c53082_g1	0.584956	0	6.0364	0.00249479	0.664733	TRUE
c70294_g1	0.584956	0	6.0364	0.00249458	0.664733	TRUE
c75536_g1	0.460013	0	5.71034	0.00248001	0.664733	TRUE
c92344_g1	0	0.46558	-6.01097	0.00248502	0.664733	TRUE
c98289_g2	2.55718	10.579	-2.26808	0.00249394	0.664733	TRUE
c98970_g5	1.04155	0.0199283	5.00261	0.00248265	0.664733	TRUE
c124306_g1	1.9776	0	7.90205	0.00250221	0.665827	TRUE
c103477_g7	0	1.65405	-7.77519	0.00250933	0.665916	TRUE
c105676_g2	13.0272	0.657634	4.01254	0.00251249	0.665916	TRUE
c105873_g4	0.0706284	0.784336	-3.52656	0.00250938	0.665916	TRUE
c79283_g1	1.63002	0.159427	3.00677	0.00252562	0.668515	TRUE
c84870_g2	2.11885	0	7.81783	0.0025639	0.677754	TRUE
c86320_g7	0.0235428	2.13878	-6.2	0.00257595	0.680043	TRUE
c73945_g1	0.559751	0	6.07152	0.00259448	0.684036	TRUE
c100557_g6	0	1.61419	-7.7402	0.00261571	0.686479	TRUE
c100809_g1	0.190043	1.68715	-3.22601	0.00261741	0.686479	TRUE
c101633_g2	21.9511	59.8027	-1.65042	0.00261302	0.686479	TRUE
c69818_g1	0.0470856	1.0942	-4.57604	0.00261643	0.686479	TRUE
c105828_g3	0.0199283	0.46011	-4.1231	0.00262444	0.687426	TRUE
c89274_g1	1.43816	0.0996416	3.49657	0.00263774	0.690008	TRUE
c30427_g1	0.800455	0	6.56962	0.00264612	0.690403	TRUE
c71208_g1	1.73328	0.103256	3.70442	0.00264329	0.690403	TRUE
c72501_g1	1.17548	0.0797133	3.4707	0.00265686	0.69187	TRUE
c92610_g3	0	0.601367	-6.29559	0.00265863	0.69187	TRUE
c102924_g3	0.0470856	2.09717	-5.37718	0.00267469	0.695101	TRUE
c89714_g7	0.423868	0	5.67468	0.00267796	0.695101	TRUE
c101638_g1	17.626	55.6938	-1.89463	0.0026958	0.698829	TRUE
c94209_g1	8.28736	1.5379	2.22301	0.00270994	0.701587	TRUE
c108020_g1	5.17795	25.9738	-2.47643	0.0027232	0.703789	TRUE
c71163_g1	0.584956	0	6.02983	0.00272545	0.703789	TRUE
c82190_g1	1.61205	0.182969	2.84481	0.00273166	0.703971	TRUE
c88400_g1	0.304298	1.93998	-2.76075	0.00273316	0.703971	TRUE
c63271_g1	0	0.581438	-6.28012	0.00274134	0.705173	TRUE
c87390_g3	0.0199283	0.664766	-4.65378	0.00274865	0.70615	TRUE
c91656_g1	3.44145	0.489123	2.55453	0.00276062	0.708319	TRUE
c100020_g3	2.95623	12.0784	-2.18279	0.00277565	0.709459	TRUE
c100724_g1	12.4511	2.05789	2.37521	0.00277178	0.709459	TRUE
c85846_g2	0.0434711	0.800747	-4.17175	0.00277465	0.709459	TRUE
c66683_g1	0.690165	0	6.35012	0.00279085	0.711531	TRUE
c90750_g2	0	0.735297	-6.56105	0.00278812	0.711531	TRUE
c81359_g2	0.652067	0	6.22606	0.00279906	0.712492	TRUE
c95519_g1	4.20175	0.858579	2.0846	0.00280171	0.712492	TRUE
c101545_g3	0.688406	0	6.38885	0.00281094	0.712556	TRUE
c71845_g1	0.54334	0.0199283	4.05556	0.0028126	0.712556	TRUE
c77185_g1	1.17714	0.0199283	5.20806	0.00280897	0.712556	TRUE
c44506_g1	0.699055	0.0235428	4.40877	0.00282051	0.712762	TRUE
c95831_g1	4.00843	37.0468	-3.32215	0.00281733	0.712762	TRUE
c27541_g1	1.40202	0.0597849	4.15817	0.00283045	0.71357	TRUE
c99393_g1	43.4976	6.31025	2.66582	0.00283081	0.71357	TRUE
c41947_g1	0.449169	0	5.68121	0.00283728	0.714306	TRUE
c76022_g2	0.358612	0	5.40626	0.00284273	0.714781	TRUE
c93612_g4	0.0434711	1.13562	-4.6151	0.00285574	0.717155	TRUE
c125271_g1	0.673851	0	6.30848	0.00288489	0.722131	TRUE
c38625_g1	1.21719	0.0797133	3.54461	0.00288298	0.722131	TRUE
c93833_g3	0.0670139	2.5816	-5.32068	0.00288634	0.722131	TRUE
c173933_g1	0.69925	0	6.41976	0.00289364	0.723058	TRUE
c2886_g1	0.374926	0	5.49368	0.00290449	0.724311	TRUE
c98560_g4	0.0199283	0.682839	-4.66881	0.00290587	0.724311	TRUE
c104891_g2	0.177843	1.07104	-2.67768	0.00292191	0.724714	TRUE
c109127_g3	0.930828	0.0747312	3.23449	0.00291922	0.724714	TRUE
c113065_g1	0.512569	0.0199283	3.99309	0.00291742	0.724714	TRUE
c51606_g1	4.96059	0.632236	2.79625	0.00291946	0.724714	TRUE
c111987_g1	0	0.581438	-6.24629	0.00294846	0.726811	TRUE
c71802_g1	0	0.581438	-6.24629	0.00294837	0.726811	TRUE
c82682_g1	0.190198	3.99006	-4.43384	0.00293723	0.726811	TRUE
c96752_g1	0.87841	0.0398566	3.91515	0.00294023	0.726811	TRUE
c97401_g1	4.30901	25.0013	-2.67155	0.00294546	0.726811	TRUE
c101385_g3	1.25685	6.07531	-2.51712	0.00295441	0.727385	TRUE
c93302_g1	1.68072	0.233669	2.64611	0.00297154	0.730708	TRUE
c103755_g1	0.720937	0.0434711	3.69845	0.00298632	0.731656	TRUE
c31412_g1	0.354998	0	5.40405	0.00298403	0.731656	TRUE
c96400_g2	1.11745	0.123184	2.86825	0.0029859	0.731656	TRUE
c79620_g1	0.409313	0	5.55461	0.0029941	0.732668	TRUE
c106766_g1	1.01625	0.0597849	3.73042	0.00300334	0.733144	TRUE
c108672_g1	0.0235428	0.492738	-4.20076	0.00300113	0.733144	TRUE
c131750_g1	0.405698	0	5.60105	0.00301056	0.733893	TRUE
c95742_g3	1.90697	0	7.66664	0.00301372	0.733893	TRUE
c100518_g1	0.670237	0	6.30689	0.00304336	0.738604	TRUE
c13063_g1	0.659199	0	6.21879	0.00304286	0.738604	TRUE
c158594_g1	0.298925	3.47456	-3.61137	0.00304409	0.738604	TRUE
c101395_g3	1.58645	0.0199283	5.51721	0.00304922	0.738955	TRUE
c83846_g1	0.838553	0.0670139	3.39199	0.00305384	0.739184	TRUE
c78418_g1	1.65405	0	7.65044	0.00307159	0.742586	TRUE
c100274_g2	0.701008	0.0434711	3.67256	0.00308187	0.744175	TRUE
c49505_g1	0.697297	0	6.28206	0.00308948	0.745117	TRUE
c103769_g1	0.735492	0	6.46652	0.00312497	0.752773	TRUE
c105032_g7	0	1.41491	-7.62035	0.00314013	0.753715	TRUE
c166038_g1	0	1.41491	-7.62035	0.00313988	0.753715	TRUE
c65415_g1	0.653923	0	6.26398	0.00313374	0.753715	TRUE
c107787_g1	6.81266	1.1322	2.42779	0.00315541	0.753857	TRUE
c14766_g1	0	0.369553	-5.66882	0.00314904	0.753857	TRUE
c80634_g1	1.71862	0	7.70005	0.00315949	0.753857	TRUE
c82406_g1	0.938195	0.103256	2.86897	0.00315033	0.753857	TRUE
c83494_g2	0.621198	0	6.09978	0.00315582	0.753857	TRUE
c105279_g7	3.49342	0.347769	3.07661	0.00319362	0.760594	TRUE
c105617_g1	0	0.329697	-5.49057	0.00319908	0.760594	TRUE
c107173_g1	21.4693	75.5092	-1.98801	0.00319578	0.760594	TRUE
c159575_g1	0.695635	0	6.4129	0.00322439	0.762999	TRUE
c38877_g1	0	1.39498	-7.6	0.0032233	0.762999	TRUE
c69937_g1	1.69508	0	7.68021	0.0032226	0.762999	TRUE
c97747_g1	1.69508	0	7.68021	0.00322236	0.762999	TRUE
c103060_g1	0.751806	0	6.52394	0.00324102	0.764682	TRUE
c110498_g4	4.03676	0.282611	3.471	0.00323657	0.764682	TRUE
c64423_g1	0.0597849	1.29896	-4.36037	0.00324292	0.764682	TRUE
c82839_g1	0.141257	1.04155	-3.01922	0.00326464	0.768001	TRUE
c94331_g1	1.91673	0.0199283	5.96619	0.00326086	0.768001	TRUE
c164407_g1	0	1.41491	-7.55131	0.00328244	0.768588	TRUE
c68612_g1	0	1.41491	-7.55131	0.00328238	0.768588	TRUE
c68755_g1	0	0.402181	-5.78581	0.00327925	0.768588	TRUE
c93358_g2	2.00856	0.222826	2.8835	0.00328124	0.768588	TRUE
c45923_g1	0.591435	0	6.17509	0.00329726	0.770285	TRUE
c97974_g2	11.2012	1.5505	2.61435	0.00329735	0.770285	TRUE
c88259_g1	0.0199283	0.447411	-4.06986	0.00330205	0.770487	TRUE
c108922_g2	4.08951	0.809735	2.08004	0.00330723	0.7708	TRUE
c95822_g5	63.2742	14.581	1.93414	0.00332583	0.774237	TRUE
c160245_g1	0.715564	0	6.42673	0.00334737	0.778348	TRUE
c104107_g2	1.08512	0.0398566	4.34116	0.0033756	0.783235	TRUE
c72313_g1	3.06896	0.0199283	6.64685	0.00338008	0.783235	TRUE
c81887_g1	1.42917	0.159427	2.8904	0.0033777	0.783235	TRUE
c134653_g1	1.78925	0	7.57526	0.00339461	0.783889	TRUE
c23595_g1	0.451025	0	5.72929	0.00338719	0.783889	TRUE
c36960_g1	1.78925	0	7.57526	0.00339456	0.783889	TRUE
c102718_g7	0	0.34601	-5.57124	0.00340315	0.784959	TRUE
c101750_g3	0	0.664669	-6.41853	0.00342479	0.788286	TRUE
c95011_g2	0.659393	0	6.33607	0.00342542	0.788286	TRUE
c109304_g6	0	1.37505	-7.51038	0.00343681	0.788934	TRUE
c68908_g1	0.0199283	0.916703	-5.12985	0.00343455	0.788934	TRUE
c77549_g1	0.501725	0.0235428	3.96825	0.00344136	0.788934	TRUE
c94592_g6	0.782383	0	6.4196	0.00344395	0.788934	TRUE
c95034_g1	0.181113	1.59417	-3.29086	0.00344818	0.789005	TRUE
c16552_g1	0	1.3352	-7.53715	0.00346849	0.79095	TRUE
c39917_g1	1.55441	0	7.5614	0.00346708	0.79095	TRUE
c95989_g4	0.0398566	1.27893	-4.86293	0.00346792	0.79095	TRUE
c93020_g1	2.05584	0.262683	2.69062	0.00349368	0.79579	TRUE
c106529_g2	0	0.518136	-6.15138	0.00349907	0.796115	TRUE
c6409_g1	0	0.316997	-5.4226	0.00351391	0.798588	TRUE
c31715_g1	0.354998	0	5.39556	0.00351794	0.798601	TRUE
c30741_g1	0.516183	0.0199283	3.99138	0.00353492	0.80155	TRUE
c95496_g1	1.09938	3.95958	-2.00136	0.00354043	0.801893	TRUE
c101185_g2	1.74265	0.166656	3.16369	0.00356241	0.803454	TRUE
c116235_g1	1.74217	0	7.53702	0.00356732	0.803454	TRUE
c163950_g1	1.74217	0	7.53702	0.00356724	0.803454	TRUE
c55489_g1	0.33507	0	5.30894	0.00356151	0.803454	TRUE
c94672_g2	0	0.313383	-5.40774	0.00356365	0.803454	TRUE
c102620_g5	0.251742	2.56435	-3.58126	0.00358432	0.805478	TRUE
c33356_g1	0.56151	0.0199283	4.14006	0.00358405	0.805478	TRUE
c103500_g8	0.650211	0.0470856	3.51799	0.00359417	0.80679	TRUE
c103336_g5	0.615825	0	6.13157	0.00359973	0.807136	TRUE
c79129_g1	0	0.344154	-5.50984	0.00361	0.808535	TRUE
c78315_g1	0	0.422109	-5.84421	0.00362763	0.81158	TRUE
c102834_g3	1.49462	0	7.50522	0.00363196	0.811645	TRUE
c90372_g1	0.635753	2.31139	-2.04157	0.0036403	0.812603	TRUE
c95045_g2	0	0.985183	-6.96468	0.00364922	0.813692	TRUE
c65085_g1	0.523412	0.0199283	4.0048	0.00365489	0.814052	TRUE
c38168_g1	0	0.547052	-6.17113	0.00367144	0.816833	TRUE
c102101_g1	1.37828	4.53926	-1.9089	0.00368944	0.818475	TRUE
c89859_g1	10.1578	1.89847	2.26602	0.00369512	0.818475	TRUE
c90680_g1	0.682741	0	6.24303	0.00369507	0.818475	TRUE
c97675_g1	0.157571	2.43466	-4.05961	0.00368997	0.818475	TRUE
c91452_g2	0.737153	0.0398566	3.70135	0.00370725	0.820257	TRUE
c147161_g1	0	0.55604	-6.18841	0.00372269	0.821863	TRUE
c87964_g9	1.4747	0	7.48599	0.00372111	0.821863	TRUE
c101720_g4	0	1.27541	-7.47144	0.0037287	0.822286	TRUE
c148864_g1	0.181113	1.59378	-3.2466	0.00374451	0.824868	TRUE
c104587_g2	0.0706284	0.693779	-3.36198	0.00374902	0.824957	TRUE
c86132_g7	2.43585	0.0597849	4.98483	0.00375917	0.826285	TRUE
c53361_g1	0.420253	0	5.67962	0.00377565	0.828096	TRUE
c89548_g1	7.05766	1.34038	2.19777	0.00377157	0.828096	TRUE
c101063_g4	0.376782	2.33464	-2.71338	0.00378751	0.828733	TRUE
c8769_g1	1.00003	0	6.92709	0.00379093	0.828733	TRUE
c91376_g2	0.0670139	0.960174	-3.87208	0.00378766	0.828733	TRUE
c159886_g1	1.53028	0	7.53307	0.00379809	0.829396	TRUE
c89048_g3	0.0633994	1.23556	-4.26454	0.00381271	0.830782	TRUE
c95661_g10	1.45477	0	7.46651	0.00380936	0.830782	TRUE
c83805_g1	1.24259	0.1141	3.25723	0.00381784	0.830785	TRUE
c91659_g3	0.0199283	2.73097	-6.62234	0.003821	0.830785	TRUE
c52622_g1	0.367697	0	5.47254	0.00382616	0.831008	TRUE
c97303_g1	0.501725	2.24252	-2.29806	0.00384111	0.833354	TRUE
c101020_g1	0.0869422	0.724551	-3.08351	0.00385776	0.834264	TRUE
c51849_g1	0	0.617778	-6.37879	0.00385583	0.834264	TRUE
c91118_g1	4.2125	0.576065	2.67446	0.0038537	0.834264	TRUE
c67224_g1	0	0.389481	-5.74794	0.0038655	0.83504	TRUE
c110481_g1	14.6308	1.84415	2.76644	0.00387211	0.83557	TRUE
c82531_g1	0	1.43611	-7.50362	0.00389339	0.837462	TRUE
c93398_g5	0	1.43611	-7.50362	0.00389311	0.837462	TRUE
c98967_g6	0.39124	0	5.56812	0.003886	0.837462	TRUE
c92920_g2	11.0158	2.48713	1.92561	0.00390159	0.838328	TRUE
c63281_g1	0.950992	0.0797133	3.24158	0.0039176	0.839971	TRUE
c81858_g1	0.211885	2.0576	-3.44246	0.00391716	0.839971	TRUE
c103590_g1	9.36075	2.35311	1.80646	0.00392438	0.840529	TRUE
c88151_g1	0.130413	1.03618	-3.05151	0.00393868	0.842694	TRUE
c105316_g3	26.8542	5.98827	1.97914	0.00396616	0.847669	TRUE
c107300_g7	0.0199283	0.824095	-4.93495	0.00399435	0.850758	TRUE
c169315_g1	0	1.41257	-7.47987	0.00399453	0.850758	TRUE
c37269_g1	0.499869	0	5.80852	0.00400877	0.850758	TRUE
c39367_g1	0.585053	0	6.07594	0.0040046	0.850758	TRUE
c82628_g1	1.3058	0.17027	2.72363	0.00400465	0.850758	TRUE
c91921_g3	0.153956	1.27531	-3.15361	0.00398573	0.850758	TRUE
c94710_g1	1.46522	9.25182	-2.91626	0.00401025	0.850758	TRUE
c103829_g3	7.66841	1.33315	2.34725	0.00404709	0.851308	TRUE
c105316_g4	30.094	6.70725	1.98478	0.00403558	0.851308	TRUE
c162191_g1	1.41491	0	7.42673	0.00402565	0.851308	TRUE
c163634_g1	0.728263	0	6.47897	0.00404681	0.851308	TRUE
c56632_g1	1.62445	0	7.43673	0.00403499	0.851308	TRUE
c6033_g1	1.69752	0.0199283	5.79169	0.00405098	0.851308	TRUE
c81029_g1	1.38932	0.182969	2.68952	0.00403484	0.851308	TRUE
c91478_g3	0.655681	4.18993	-2.86076	0.00404614	0.851308	TRUE
c97652_g3	0.742526	0.0434711	3.71289	0.0040221	0.851308	TRUE
c78655_g1	2.80159	0.0199283	6.48967	0.00407121	0.851994	TRUE
c87895_g1	3.10501	0.326082	3.05761	0.00405897	0.851994	TRUE
c95093_g2	1.05767	0.0797133	3.32287	0.00406807	0.851994	TRUE
c96043_g3	1.1029	0	6.88654	0.00406658	0.851994	TRUE
c152451_g1	1.4832	0.0199283	5.56732	0.00408298	0.853569	TRUE
c99272_g1	63.0662	17.5606	1.64484	0.00409129	0.854417	TRUE
c68087_g1	0.637512	0	6.27569	0.00413137	0.861891	TRUE
c104685_g4	0.610452	0.0199283	4.26858	0.00414724	0.864305	TRUE
c73994_g1	0.54334	0.0199283	4.04687	0.00415476	0.864974	TRUE
c105362_g3	0	1.1957	-7.3789	0.00416675	0.865623	TRUE
c39584_g1	1.57737	0	7.39458	0.0041645	0.865623	TRUE
c99945_g1	0.244513	3.26571	-3.8094	0.00417081	0.865623	TRUE
c97278_g2	1.55978	0.0398566	4.88656	0.00418144	0.866935	TRUE
c100557_g1	16.9273	0.0797133	7.26835	0.00419209	0.866936	TRUE
c102873_g2	0.364083	0	5.45318	0.00418689	0.866936	TRUE
c103915_g4	0.65744	0	6.18956	0.00419439	0.866936	TRUE
c92644_g2	0.0434711	0.664863	-3.89035	0.00420493	0.86733	TRUE
c93952_g1	0.896482	7.46356	-3.20377	0.00420195	0.86733	TRUE
c126207_g1	0	0.518039	-6.08086	0.00421282	0.868065	TRUE
c102703_g7	0.58857	0	6.06512	0.00426195	0.870157	TRUE
c134385_g1	1.19707	0.0434711	4.3081	0.00424959	0.870157	TRUE
c179165_g1	0.873037	0.0199283	4.72116	0.00425774	0.870157	TRUE
c55303_g1	0.58857	0	6.07174	0.00425021	0.870157	TRUE
c59045_g1	0.994268	0.0706284	3.54617	0.00426119	0.870157	TRUE
c67021_g1	0	1.21563	-7.33391	0.0042593	0.870157	TRUE
c82509_g1	129.6	25.5364	2.13706	0.00423966	0.870157	TRUE
c90326_g2	0.371312	0	5.44918	0.00423526	0.870157	TRUE
c95747_g1	0.87841	0.103256	2.7991	0.00424239	0.870157	TRUE
c104218_g2	0.905567	5.45506	-2.73414	0.00426659	0.87022	TRUE
c84079_g1	0.907326	0.0597849	3.47585	0.0042786	0.871784	TRUE
c105716_g3	0.173884	0.97092	-2.57582	0.00429015	0.872594	TRUE
c107363_g1	0.887495	3.30566	-2.04686	0.00429126	0.872594	TRUE
c90995_g1	0.934483	0.0470856	3.95979	0.00431895	0.877336	TRUE
c108481_g3	2.18079	0.262683	2.75777	0.00433024	0.878512	TRUE
c84650_g1	0.729827	0	6.31823	0.00433348	0.878512	TRUE
c19616_g1	0.0199283	0.760891	-4.90809	0.00436673	0.88436	TRUE
c47127_g1	1.35513	0	7.36492	0.00437965	0.885201	TRUE
c93864_g1	0	1.1957	-7.31026	0.0043797	0.885201	TRUE
c141704_g1	0	1.15584	-7.3303	0.00438546	0.885474	TRUE
c101315_g2	1.94712	0.23914	2.72993	0.00439967	0.887452	TRUE
c77170_g1	0.367697	0	5.44674	0.00441494	0.889638	TRUE
c94159_g2	1.03588	0	6.79769	0.0044227	0.890309	TRUE
c66128_g1	1.38903	0	7.39379	0.00443822	0.892539	TRUE
c99337_g4	0.414783	0	5.59378	0.00444551	0.893112	TRUE
c113518_g1	0	1.3184	-7.38073	0.00445356	0.893835	TRUE
c101361_g4	0.610354	0	6.21404	0.00447192	0.894839	TRUE
c82405_g1	0.603125	0.0199283	4.19597	0.00446604	0.894839	TRUE
c94144_g1	2.06502	0.202898	3.12423	0.0044715	0.894839	TRUE
c117741_g1	1.31527	0	7.3222	0.00448317	0.896198	TRUE
c123834_g1	0	1.17577	-7.28621	0.00450888	0.899547	TRUE
c82172_g1	0	1.17577	-7.28621	0.00450871	0.899547	TRUE
c108475_g3	0	0.507196	-6.06149	0.00451549	0.899972	TRUE
c89042_g1	0.87294	0.0706284	3.37972	0.00453522	0.903007	TRUE
c69447_g1	0.50534	0.0199283	3.97338	0.00455161	0.904478	TRUE
c96116_g4	1.36548	0	7.36921	0.00454994	0.904478	TRUE
c17357_g1	0.342299	0	5.314	0.00455915	0.905081	TRUE
c50598_g1	0.738912	0	6.33431	0.00460358	0.911201	TRUE
c62620_g1	0	0.867469	-6.78253	0.00460073	0.911201	TRUE
c90191_g1	0.805926	9.24187	-3.59392	0.00460352	0.911201	TRUE
c98877_g1	0.949038	4.45555	-2.38381	0.00461239	0.912045	TRUE
c109273_g4	21.4549	5.03053	1.88407	0.00463904	0.916414	TRUE
c100276_g1	0	1.15584	-7.26175	0.00465747	0.916675	TRUE
c26747_g1	0.56698	0	6.06699	0.00465862	0.916675	TRUE
c85891_g1	17.1484	1.26086	3.42563	0.00465778	0.916675	TRUE
c89393_g1	0.143113	1.13572	-3.01174	0.00464949	0.916675	TRUE
c66374_g1	3.71878	0.519895	2.62936	0.00466759	0.917541	TRUE
c105821_g3	0.813155	3.55584	-2.29888	0.00467321	0.91775	TRUE
c104384_g3	11.047	0.398566	4.44859	0.00469408	0.91861	TRUE
c10922_g1	0.554281	0	6.01799	0.00469588	0.91861	TRUE
c48060_g1	0	0.425626	-5.79648	0.00469088	0.91861	TRUE
c98193_g1	81.1446	11.0219	2.75722	0.00468435	0.91861	TRUE
c112826_g1	0	0.494496	-6.01676	0.00474075	0.92379	TRUE
c38607_g1	0	0.494496	-6.01676	0.00474039	0.92379	TRUE
c71148_g1	0.351383	0	5.41109	0.00473871	0.92379	TRUE
c98443_g3	0.0670139	2.47111	-5.33012	0.00473298	0.92379	TRUE
c99822_g5	0.565027	0	6.00998	0.00475434	0.92554	TRUE
c97675_g2	0.106871	1.67127	-3.98417	0.00476045	0.925832	TRUE
c95463_g1	1.07222	0.103256	3.05189	0.00477709	0.92817	TRUE
c98108_g1	0.280755	1.42556	-2.49028	0.00478556	0.928917	TRUE
c91113_g4	0.443699	0	5.65207	0.00479544	0.929039	TRUE
c95083_g1	2.25474	0.273526	2.8498	0.00479252	0.929039	TRUE
c95685_g1	3.63331	0.889448	1.81819	0.00480236	0.929484	TRUE
c92239_g1	12.2226	3.13725	1.78684	0.00481061	0.930183	TRUE
c100506_g1	2.42325	10.9904	-2.3302	0.00481707	0.930537	TRUE
c92091_g6	0.652164	0	6.29848	0.00482964	0.931176	TRUE
c93758_g3	0.240898	1.05425	-2.27237	0.0048289	0.931176	TRUE
c100449_g2	0.930966	0.0398566	4.0061	0.00483487	0.93129	TRUE
c26783_g1	0.0670139	0.67561	-3.32894	0.00483952	0.931293	TRUE
c30991_g1	0.0235428	0.58515	-4.43591	0.00485984	0.932405	TRUE
c80674_g1	0.584956	0	6.13587	0.00485774	0.932405	TRUE
c86194_g2	0.702767	0.0398566	3.64891	0.00485387	0.932405	TRUE
c90531_g1	1.39303	0.130413	3.22758	0.00486387	0.932405	TRUE
c172721_g1	0.331455	0	5.30659	0.00488228	0.935043	TRUE
c49643_g1	0.628524	0.0199283	4.2701	0.00488904	0.935447	TRUE
c97750_g7	0.543438	0	6.0595	0.00489421	0.935543	TRUE
c72380_g1	0.0470856	1.18085	-4.64759	0.00490232	0.935864	TRUE
c99485_g4	0	0.367697	-5.61928	0.0049052	0.935864	TRUE
c106954_g2	0.673754	2.34578	-1.96547	0.00491752	0.937324	TRUE
c90133_g1	32.6054	4.38326	2.76446	0.0049377	0.940279	TRUE
c75748_g1	0.766069	0	6.37951	0.00497236	0.945982	TRUE
c66789_g1	0.39124	2.38769	-2.73929	0.00500073	0.9469	TRUE
c81871_g2	0	0.538065	-6.22891	0.00499522	0.9469	TRUE
c85139_g1	0.0833278	1.91312	-4.5985	0.00499481	0.9469	TRUE
c94744_g5	0	1.07613	-7.2279	0.00499122	0.9469	TRUE
c96562_g1	0.249983	3.23494	-3.7883	0.00500396	0.9469	TRUE
c98013_g3	1.21338	0.0199283	5.28394	0.00500546	0.9469	TRUE
c110334_g2	0.0869422	2.38231	-4.84119	0.00504932	0.95072	TRUE
c67011_g1	0.740768	0.0597849	3.23711	0.00503696	0.95072	TRUE
c75843_g2	62.5143	15.4743	1.84048	0.00504511	0.95072	TRUE
c93552_g1	0	0.508954	-6.0433	0.00504367	0.95072	TRUE
c99018_g1	3.28183	14.1267	-2.3045	0.00504109	0.95072	TRUE
c100830_g1	15.5245	1.92572	2.80527	0.00505701	0.951272	TRUE
c72484_g1	0.1141	0.836892	-2.97703	0.00506172	0.951272	TRUE
c112100_g1	1.29485	0	7.29285	0.00507453	0.952789	TRUE
c100961_g2	0.0706284	0.831519	-3.69227	0.00510267	0.954503	TRUE
c1292_g1	0.527124	0	6.01491	0.00509546	0.954503	TRUE
c44313_g1	0	0.604884	-6.26889	0.00509518	0.954503	TRUE
c90017_g1	0.688212	0.0434711	3.54908	0.00509916	0.954503	TRUE
c149671_g1	0	1.09606	-7.18577	0.00515752	0.960294	TRUE
c81088_g1	0.143113	1.0942	-3.00705	0.00514234	0.960294	TRUE
c82218_g2	4.63647	0.898533	2.12514	0.00515108	0.960294	TRUE
c83836_g1	0.143113	0.927449	-2.72415	0.00515734	0.960294	TRUE
c96522_g4	0	1.0562	-7.20112	0.00515235	0.960294	TRUE
c85608_g5	0.369456	0	5.40529	0.00516495	0.960785	TRUE
c92328_g4	1.00335	0.123184	2.70094	0.00517297	0.961388	TRUE
c71512_g1	0.867469	0.0434711	3.93276	0.0051784	0.961507	TRUE
c98647_g2	2.40713	0.521653	2.05013	0.00520689	0.965904	TRUE
c31607_g1	0.574112	0.0199283	4.10834	0.00524869	0.972249	TRUE
c90099_g1	1.27131	0	7.26647	0.00525077	0.972249	TRUE
c65247_g1	0.338684	0	5.30251	0.0052655	0.973183	TRUE
c89917_g3	0.110485	2.2519	-4.50939	0.0052643	0.973183	TRUE
c99818_g1	0.0470856	3.60703	-6.29756	0.00528118	0.975183	TRUE
c104278_g4	6.86082	1.8295	1.70453	0.00529206	0.975399	TRUE
c78453_g2	0.0235428	1.07213	-5.26552	0.00529177	0.975399	TRUE
c70527_g1	3.19469	0.427482	2.73577	0.00530089	0.975802	TRUE
c92597_g4	0.22097	1.20469	-2.60055	0.00530396	0.975802	TRUE
c31061_g1	1.1069	0.0199283	5.17995	0.0053099	0.976002	TRUE
c101866_g3	1.26955	0.146727	2.88318	0.0053406	0.978065	TRUE
c28925_g1	0	0.478182	-5.96356	0.00533679	0.978065	TRUE
c77833_g1	1.5758	0.106871	3.57887	0.0053345	0.978065	TRUE
c84784_g1	618.259	56.6543	3.22183	0.00533067	0.978065	TRUE
c12826_g1	0.720839	4.45486	-2.8295	0.00538697	0.983111	TRUE
c86625_g1	0.354998	0	5.36892	0.00538362	0.983111	TRUE
c89141_g1	5.36287	1.3477	1.76971	0.00537847	0.983111	TRUE
c94040_g1	0.146727	0.876749	-2.65839	0.00538773	0.983111	TRUE
c85506_g1	0.22097	3.22185	-3.9427	0.00539655	0.983827	TRUE
c55167_g1	0.768022	0.0199283	4.64991	0.00541206	0.984868	TRUE
c97660_g2	0.188342	3.11409	-4.26758	0.00541087	0.984868	TRUE
c109633_g2	8.63327	1.23009	2.53734	0.00542342	0.985149	TRUE
c55774_g1	0	0.481797	-5.97045	0.00542174	0.985149	TRUE
c101513_g5	1.24777	0	7.23961	0.00543987	0.986127	TRUE
c105155_g2	9.08566	1.17929	2.70166	0.0054554	0.986127	TRUE
c106559_g1	3.96115	1.02885	1.76321	0.00545154	0.986127	TRUE
c107150_g2	0.543438	0	6.01226	0.00545733	0.986127	TRUE
c108819_g2	28.475	7.91448	1.64754	0.00545825	0.986127	TRUE
c99721_g3	1.36548	0	7.188	0.00543828	0.986127	TRUE
c79738_g1	0.0905567	0.867567	-3.294	0.00547288	0.98712	TRUE
c96062_g5	0.387626	0	5.51489	0.00547357	0.98712	TRUE
c101957_g3	0.38577	1.56306	-2.20742	0.00549145	0.989197	TRUE
c59010_g2	0.0869422	2.2519	-4.76409	0.00549494	0.989197	TRUE
c83865_g1	9.47895	1.58147	2.36	0.0055009	0.989384	TRUE
c62073_g2	0	1.17714	-7.21796	0.00550782	0.989742	TRUE
c82989_g1	0.771539	0.0398566	3.72906	0.00552465	0.99188	TRUE
c100349_g1	3.41927	0.534353	2.407	0.00552993	0.991941	TRUE
c80295_g1	0.338684	0	5.33948	0.00554378	0.992676	TRUE
c99785_g4	0.338684	0	5.33948	0.00554391	0.992676	TRUE
c106684_g1	0.807782	2.58853	-1.86073	0.00556483	0.995534	TRUE
c86153_g2	1.21162	4.21367	-2.03909	0.00557465	0.996404	TRUE
c69556_g1	0.976293	0.150342	2.48554	0.00558269	0.996954	TRUE
c149320_g1	1.17577	0	7.16183	0.00558784	0.996987	TRUE
c94329_g1	23.5899	71.9241	-1.80669	0.0055943	0.997254	TRUE
c105965_g1	0.561413	4.49462	-3.18004	0.00563064	0.999143	TRUE
c110662_g2	3.09329	0.46011	2.53142	0.0056298	0.999143	TRUE
c135070_g1	0.38577	0	5.53652	0.00561801	0.999143	TRUE
c151781_g1	0.847541	0	6.67834	0.00563473	0.999143	TRUE
c70153_g1	0.621198	0	6.23793	0.00563368	0.999143	TRUE
c99586_g1	0.664766	3.19019	-2.43654	0.00562667	0.999143	TRUE
c101529_g2	0	0.483555	-5.95621	0.00564299	0.999725	TRUE
c100017_g2	0.958221	3.16821	-1.86012	0.0246546	1	TRUE
c100027_g1	1.57747	5.9149	-2.16298	0.00981603	1	TRUE
c100064_g3	0.0905567	0.604981	-2.79379	0.0192229	1	TRUE
c100065_g4	1.42542	0.179355	2.74576	0.0247148	1	TRUE
c100132_g2	0.324226	0	5.32245	0.0174737	1	TRUE
c100135_g6	0.398566	0	5.62533	0.0409006	1	TRUE
c100141_g3	0.318756	1.21377	-2.09495	0.0355349	1	TRUE
c100142_g2	0.0434711	0.440182	-3.26748	0.00837134	1	TRUE
c100153_g1	0.467339	0.0199283	3.89653	0.00858567	1	TRUE
c100156_g1	0	0.422109	-5.88568	0.015457	1	TRUE
c100156_g3	0.632139	2.5181	-2.21571	0.0439773	1	TRUE
c100158_g1	3.26522	0.548908	2.25419	0.0414315	1	TRUE
c100162_g1	0.0470856	0.817061	-4.09366	0.0205024	1	TRUE
c100162_g7	0	0.485509	-6.02079	0.00962507	1	TRUE
c100173_g1	3.5662	9.08087	-1.52	0.0175069	1	TRUE
c100181_g1	4.69674	1.20469	1.73086	0.0259051	1	TRUE
c100187_g4	0.181113	0	4.43965	0.0354994	1	TRUE
c100203_g1	1.07603	0.163041	2.50188	0.0239678	1	TRUE
c100214_g3	0.163041	0.963788	-2.62141	0.0404367	1	TRUE
c100249_g2	0.0470856	0.360468	-2.94772	0.0446246	1	TRUE
c100253_g1	0.423771	0	5.59005	0.010908	1	TRUE
c100267_g1	1.61732	0.327841	2.09672	0.0100305	1	TRUE
c100267_g3	3.79782	1.03256	1.65222	0.0496208	1	TRUE
c100303_g1	0.394855	1.13035	-1.67095	0.0292656	1	TRUE
c100319_g1	1.20625	4.09781	-1.97717	0.0314802	1	TRUE
c100339_g11	2.32751	0.369553	2.40106	0.00808733	1	TRUE
c100375_g1	0.33507	1.48173	-2.30456	0.0214064	1	TRUE
c100398_g1	0.392999	1.27717	-1.95774	0.0395559	1	TRUE
c100432_g2	1.83458	8.6489	-2.41186	0.021659	1	TRUE
c100436_g1	1.00521	0.0996416	2.95403	0.00625608	1	TRUE
c100482_g1	0.738912	2.41846	-1.94004	0.0355197	1	TRUE
c100484_g1	2.13536	0.378638	2.21259	0.0115711	1	TRUE
c100494_g2	2.01589	0.527124	1.72753	0.0116625	1	TRUE
c100494_g5	78.0464	14.444	2.17428	0.00683753	1	TRUE
c100506_g3	1.02152	0.28984	1.60181	0.0432106	1	TRUE
c100519_g1	3.3887	0.702864	1.98863	0.021552	1	TRUE
c100537_g4	2.97391	0.46558	2.36693	0.017888	1	TRUE
c100539_g3	4.66127	1.34399	1.63423	0.0169793	1	TRUE
c100550_g1	0.384011	0.0398566	2.83309	0.0449583	1	TRUE
c100554_g4	0.487267	0	5.84312	0.00706663	1	TRUE
c100557_g9	0.729827	0	6.29391	0.0171548	1	TRUE
c100577_g1	1.21348	3.99455	-1.9578	0.0432042	1	TRUE
c100582_g1	0	0.617778	-6.4346	0.0140045	1	TRUE
c100597_g4	1.99586	0.518039	1.78464	0.0243997	1	TRUE
c100597_g5	0.336926	0	5.33173	0.0184246	1	TRUE
c100599_g1	2.23529	0.592379	1.71176	0.0463071	1	TRUE
c100617_g1	0.731683	2.59352	-1.94084	0.0461754	1	TRUE
c100627_g1	2.06835	0.505437	1.7708	0.0243516	1	TRUE
c100646_g1	0.0633994	1.27541	-4.3547	0.014817	1	TRUE
c100708_g1	0	0.240898	-4.99178	0.0374522	1	TRUE
c100716_g3	0.255356	1.01078	-2.13091	0.0283634	1	TRUE
c100732_g2	0.0946421	0.61221	-2.7939	0.0199035	1	TRUE
c100739_g1	0.173884	0	4.40388	0.0418267	1	TRUE
c100751_g1	0.291599	0.0199283	3.19989	0.0276279	1	TRUE
c100756_g3	0.0670139	0.373168	-2.55273	0.0492991	1	TRUE
c100758_g3	0.0235428	1.43611	-5.62195	0.0105247	1	TRUE
c100760_g1	0.376685	0	5.4115	0.0160489	1	TRUE
c100781_g3	5.78439	15.1675	-1.58349	0.00636966	1	TRUE
c100782_g3	4.2038	1.12663	1.72508	0.0120043	1	TRUE
c100796_g5	0.188342	0.912894	-2.47176	0.0211456	1	TRUE
c100801_g1	0.0670139	0.617778	-3.27102	0.0217954	1	TRUE
c100843_g2	73.1438	8.33179	2.85874	0.00733921	1	TRUE
c100843_g3	68.2319	20.3434	1.53817	0.0344436	1	TRUE
c100877_g1	0.342299	0.0235428	3.393	0.0192393	1	TRUE
c100886_g1	3.69847	9.38663	-1.51282	0.0207152	1	TRUE
c100911_g3	6.97502	2.05613	1.51625	0.0443639	1	TRUE
c100923_g3	0.27167	1.07066	-2.19225	0.0414756	1	TRUE
c100924_g2	3.92696	0.845782	2.09976	0.0232468	1	TRUE
c100926_g2	1.30951	0.293454	1.92658	0.0163296	1	TRUE
c100942_g6	0.630283	0.11957	2.07131	0.0444718	1	TRUE
c100945_g4	0.197427	0.650308	-1.85125	0.0400928	1	TRUE
c100950_g2	0.550569	0.0869422	2.37931	0.0326236	1	TRUE
c100957_g2	3.12396	13.9034	-2.3914	0.0107353	1	TRUE
c100957_g3	0.0470856	0.797133	-4.11448	0.0177295	1	TRUE
c100957_g6	0.0470856	0.777204	-4.07445	0.00961306	1	TRUE
c100968_g2	0.398469	0.0199283	3.65011	0.00939759	1	TRUE
c101009_g1	0.615825	2.08153	-1.94957	0.0266517	1	TRUE
c101022_g5	1.39108	4.16277	-1.77678	0.00953869	1	TRUE
c101037_g5	0.365841	0.0199283	3.52299	0.019121	1	TRUE
c10104_g1	0	0.242754	-5.08335	0.0158732	1	TRUE
c101104_g2	0.467339	0.0398566	3.12654	0.0343648	1	TRUE
c101122_g1	4.38267	0.96545	1.90887	0.0414818	1	TRUE
c101125_g5	0.233669	0	4.84395	0.0242241	1	TRUE
c101170_g1	16.3304	4.97935	1.52887	0.0170046	1	TRUE
c101170_g2	0.412927	0.0235428	3.60556	0.0225852	1	TRUE
c101197_g3	0.0434711	0.498208	-3.50456	0.0252441	1	TRUE
c101208_g2	0.313383	1.41481	-2.30798	0.0113554	1	TRUE
c101222_g2	0.354998	1.08873	-1.79808	0.0268156	1	TRUE
c101231_g2	0.217356	0.778963	-1.99671	0.0249451	1	TRUE
c101295_g7	0.240898	0	4.863	0.0124642	1	TRUE
c101315_g1	0.44194	0	5.65767	0.00918869	1	TRUE
c101316_g2	1.20811	0.257212	2.03972	0.0135062	1	TRUE
c101334_g1	1.26779	0.182969	2.48024	0.00996627	1	TRUE
c101360_g4	2.31638	6.01748	-1.54738	0.035656	1	TRUE
c101368_g5	0.0706284	0.563366	-3.06911	0.0104176	1	TRUE
c101368_g7	0	0.306154	-5.37285	0.0132757	1	TRUE
c101372_g1	0.467339	3.07971	-2.88132	0.0252606	1	TRUE
c101372_g2	1.86731	7.85332	-2.33363	0.0479288	1	TRUE
c101382_g2	0.329697	0	5.33785	0.0140228	1	TRUE
c101390_g1	1.59573	6.09406	-2.099	0.00595635	1	TRUE
c101406_g4	0	0.307912	-5.33677	0.00882979	1	TRUE
c101413_g1	6.66974	2.04334	1.54063	0.0411973	1	TRUE
c101423_g4	0.0199283	0.776913	-4.8157	0.0301001	1	TRUE
c101431_g1	2.37636	0.684694	1.61627	0.0299098	1	TRUE
c101441_g1	7.22803	19.3885	-1.58424	0.0304565	1	TRUE
c101445_g4	0.0670139	0.411168	-2.62178	0.0327946	1	TRUE
c101447_g3	0.300683	0	5.19681	0.00963894	1	TRUE
c101471_g3	0.550667	0.0199283	4.11736	0.0163365	1	TRUE
c101513_g2	0	0.378638	-5.67508	0.0365175	1	TRUE
c101516_g3	0	0.597849	-6.32152	0.0164932	1	TRUE
c101524_g1	39.4986	113.686	-1.73177	0.0112599	1	TRUE
c101527_g1	0.32237	0.0199283	3.33837	0.0295781	1	TRUE
c101529_g8	0.425724	0	5.70132	0.0166344	1	TRUE
c101531_g3	0.240898	0	4.82102	0.0446951	1	TRUE
c101550_g5	0.539726	6.07814	-3.61337	0.0305199	1	TRUE
c101561_g2	1.37476	0.371312	1.71347	0.0453251	1	TRUE
c101624_g3	0.188342	3.11859	-4.22553	0.01546	1	TRUE
c101631_g7	1.98013	0.0797133	4.36123	0.0172461	1	TRUE
c101633_g1	0.461869	1.58694	-1.97552	0.0190673	1	TRUE
c101637_g1	0.71361	2.05252	-1.70996	0.0372774	1	TRUE
c101637_g5	0.362227	0	5.47039	0.0188618	1	TRUE
c101642_g3	0.751611	2.30788	-1.77766	0.0355573	1	TRUE
c101649_g5	1.09938	0.210127	2.12681	0.0309357	1	TRUE
c101670_g1	8.46105	69.106	-3.26406	0.0130609	1	TRUE
c101679_g2	0.557896	0.106871	2.16524	0.0400665	1	TRUE
c10170_g1	0.197427	0	4.57946	0.0248963	1	TRUE
c101711_g4	0.382155	0	5.54738	0.0149449	1	TRUE
c101741_g2	0.874796	3.3	-2.05423	0.0176473	1	TRUE
c101750_g2	0.489487	2.24401	-2.37239	0.0414081	1	TRUE
c101766_g2	0.407554	0.0199283	3.66309	0.0379724	1	TRUE
c101782_g1	1.69156	5.93786	-2.01939	0.025362	1	TRUE
c101805_g3	0.920025	0.157571	2.36938	0.0426452	1	TRUE
c101824_g2	1.42185	3.74086	-1.55265	0.0429602	1	TRUE
c101843_g1	7.19579	1.91292	1.67807	0.00811822	1	TRUE
c101852_g5	0.356854	0	5.41561	0.0160514	1	TRUE
c101863_g4	1.13738	3.40032	-1.84014	0.021925	1	TRUE
c101867_g2	0.0706284	0.442037	-2.78036	0.0476156	1	TRUE
c101878_g2	3.84529	0.503484	2.7747	0.00640764	1	TRUE
c101888_g1	0.184728	0.68655	-2.04196	0.0446353	1	TRUE
c101889_g1	1.61742	0.418397	1.78886	0.0210339	1	TRUE
c101900_g1	0.197427	1.56848	-3.03539	0.00599015	1	TRUE
c101902_g10	2.51038	0.557896	1.9568	0.00882194	1	TRUE
c101911_g1	3.85926	0.259068	3.66585	0.00578076	1	TRUE
c101916_g3	0.575968	0.0398566	3.34164	0.0113411	1	TRUE
c101924_g1	1.37457	3.52507	-1.57876	0.0448949	1	TRUE
c101947_g3	0.362227	1.14852	-1.84658	0.0417721	1	TRUE
c101962_g3	0.677368	0.0905567	2.65628	0.0161169	1	TRUE
c101976_g2	1.84025	0.51081	1.64978	0.0201107	1	TRUE
c102001_g3	1.3311	0.201042	2.55464	0.0253359	1	TRUE
c102020_g1	1.27131	0	7.08574	0.006194	1	TRUE
c102043_g1	2.73116	0.730021	1.64131	0.0333582	1	TRUE
c102045_g3	5.64949	1.78779	1.51803	0.0449111	1	TRUE
c102048_g2	0.833083	0.11957	2.42409	0.0309032	1	TRUE
c102055_g3	0.389481	0	5.57527	0.0108851	1	TRUE
c102070_g3	0.405698	0.0398566	2.85878	0.0307815	1	TRUE
c102086_g2	0.438423	0	5.7596	0.0341074	1	TRUE
c102092_g4	0.177499	0.599608	-1.91687	0.041388	1	TRUE
c102093_g3	0.181113	0	4.45428	0.0402324	1	TRUE
c102125_g1	1.26437	0.202898	2.37716	0.0353445	1	TRUE
c102131_g2	0.0470856	0.405795	-3.12391	0.0298601	1	TRUE
c102133_g2	0.460013	1.42009	-1.81256	0.0236896	1	TRUE
c102141_g1	8.01216	2.18997	1.72365	0.030362	1	TRUE
c102163_g2	0.664669	1.8676	-1.70666	0.0188219	1	TRUE
c102176_g4	0.525268	1.84572	-1.9902	0.0197318	1	TRUE
c102178_g1	3.98469	12.7239	-1.86894	0.0287329	1	TRUE
c102182_g1	0.32237	0.0199283	3.33837	0.0295765	1	TRUE
c102194_g11	0.565027	0	5.93065	0.0283349	1	TRUE
c102194_g2	0.565027	0	6.10377	0.0240325	1	TRUE
c102194_g4	0.378541	1.25158	-1.90489	0.0438083	1	TRUE
c102204_g4	0.501725	0.0670139	2.65075	0.0212771	1	TRUE
c102213_g8	0.0434711	0.331455	-2.82229	0.0459804	1	TRUE
c102223_g2	0.671995	1.81866	-1.57159	0.0364734	1	TRUE
c102253_g5	0	0.75337	-6.57801	0.0126023	1	TRUE
c102269_g2	2.85278	0.23914	3.24704	0.0114435	1	TRUE
c102275_g3	0.605078	2.45275	-2.12091	0.0486704	1	TRUE
c102279_g1	211.98	62.7167	1.54553	0.00807304	1	TRUE
c102295_g3	0.748094	3.88192	-2.54423	0.0119216	1	TRUE
c102299_g5	0.1141	0.639465	-2.62534	0.0108735	1	TRUE
c102364_g2	0.510713	0.0670139	2.67222	0.041184	1	TRUE
c102387_g1	0.724454	1.81856	-1.50756	0.0488782	1	TRUE
c102388_g2	10.4678	2.22093	1.94809	0.0415575	1	TRUE
c102392_g2	0.60674	0.0199283	4.19221	0.00746021	1	TRUE
c102438_g1	1.07769	3.02149	-1.66716	0.00792145	1	TRUE
c102441_g7	0	0.222826	-4.93531	0.0329222	1	TRUE
c102444_g2	0.286904	1.05992	-2.03304	0.0345491	1	TRUE
c102445_g3	0.0706284	1.01605	-3.84999	0.00817558	1	TRUE
c102473_g1	0.67561	2.53803	-2.07334	0.010065	1	TRUE
c102476_g1	12.2236	3.65558	1.51365	0.0189491	1	TRUE
c102486_g1	7.82949	46.5045	-2.76447	0.0151117	1	TRUE
c102504_g3	0.204656	0	4.58603	0.0296307	1	TRUE
c102515_g1	51.6461	201.084	-2.2112	0.0300747	1	TRUE
c102515_g2	8.66238	41.7419	-2.52813	0.0331462	1	TRUE
c102517_g2	0.976487	0.0199283	4.98255	0.0205586	1	TRUE
c102554_g2	0.161185	1.30032	-3.06412	0.0380139	1	TRUE
c102555_g1	0.900194	0.11957	2.60562	0.0251716	1	TRUE
c102565_g1	2.20433	0.655779	1.52764	0.0427558	1	TRUE
c102567_g1	5.45343	1.13943	2.00817	0.0144554	1	TRUE
c102567_g2	0.776913	0.0199283	4.66824	0.0322523	1	TRUE
c102571_g2	1.15018	0.28984	1.78856	0.0379947	1	TRUE
c102586_g1	7.54162	1.6071	2.00434	0.0370673	1	TRUE
c102604_g2	1.69537	0.179355	3.01404	0.00702224	1	TRUE
c102615_g2	1.46698	0.304298	2.03578	0.0192998	1	TRUE
c102615_g3	0.86024	0.126799	2.46151	0.0187925	1	TRUE
c102653_g1	1.54308	0.259068	2.24281	0.0285056	1	TRUE
c102686_g1	8.00514	1.26086	2.43184	0.00938141	1	TRUE
c102715_g1	0.905665	2.51615	-1.63818	0.0187926	1	TRUE
c102721_g2	2.33992	6.16127	-1.67011	0.0499638	1	TRUE
c102722_g1	0.197427	0	4.57946	0.024902	1	TRUE
c102731_g3	0.695538	2.0069	-1.6827	0.0416711	1	TRUE
c102734_g1	8.67088	2.24399	1.83789	0.0454938	1	TRUE
c102750_g1	0.0470856	0.438326	-3.22543	0.0423779	1	TRUE
c102763_g4	0.376782	0.0235428	3.60257	0.0426149	1	TRUE
c102775_g2	0	0.23914	-5.07017	0.0300121	1	TRUE
c102780_g3	1.11755	0.163041	2.58184	0.0459894	1	TRUE
c102792_g3	0.0869422	0.487267	-2.54271	0.0348726	1	TRUE
c102823_g1	8.42715	2.16447	1.79386	0.0161886	1	TRUE
c102834_g2	0.657634	0	6.33361	0.0160635	1	TRUE
c102870_g1	0.588667	3.20426	-2.57061	0.0307429	1	TRUE
c102877_g1	5.68661	1.09235	2.09478	0.0171678	1	TRUE
c102881_g1	0.608498	6.00361	-3.39412	0.0138429	1	TRUE
c102882_g2	9.95648	2.14345	1.9722	0.0273953	1	TRUE
c102938_g3	0.447313	0.0199283	3.74833	0.0377679	1	TRUE
c102941_g3	2.27642	0.278996	2.69879	0.0350781	1	TRUE
c102958_g1	1.00521	0.143113	2.52392	0.00720727	1	TRUE
c102978_g2	1.31507	0.181113	2.68151	0.0294196	1	TRUE
c10298_g1	0.302442	0.0199283	3.23191	0.0474551	1	TRUE
c10300_g1	2.07177	0.0996416	4.04101	0.0116264	1	TRUE
c103002_g3	0.0235428	1.23556	-5.53405	0.0111181	1	TRUE
c103032_g3	0.778768	0.17027	1.91799	0.0458663	1	TRUE
c103055_g3	0.282514	1.28264	-2.41374	0.0401044	1	TRUE
c103061_g1	13.8282	34.7358	-1.53573	0.0122585	1	TRUE
c103069_g3	0.776913	0.0235428	4.61216	0.0328734	1	TRUE
c103075_g2	0.58857	0	6.03167	0.00583498	1	TRUE
c103112_g3	6.60009	1.5631	1.89467	0.00905038	1	TRUE
c103113_g3	0.715564	0.0235428	4.51376	0.0108301	1	TRUE
c103114_g2	0.561413	0	6.09324	0.0135295	1	TRUE
c103119_g3	0.563269	3.77652	-2.86365	0.0161461	1	TRUE
c103119_g4	0.201042	1.14471	-2.60569	0.0188229	1	TRUE
c103134_g8	0.646596	0.103256	2.37672	0.0229832	1	TRUE
c103151_g2	1.46512	5.97733	-2.19904	0.0416606	1	TRUE
c103194_g1	0.269912	1.61419	-2.748	0.0437431	1	TRUE
c103235_g2	0.349528	0	5.32005	0.0093424	1	TRUE
c103235_g7	2.39501	0.0597849	5.00533	0.00991579	1	TRUE
c10324_g1	0.248127	0	4.84417	0.0278613	1	TRUE
c103245_g3	0.527486	1.92182	-2.04773	0.0177861	1	TRUE
c103267_g5	0.380397	0	5.49765	0.0130435	1	TRUE
c103270_g2	1.11745	4.39322	-2.18874	0.0175243	1	TRUE
c103271_g2	0.354998	0.0398566	2.67734	0.0464691	1	TRUE
c103277_g8	0.369456	0.0199283	3.54828	0.024089	1	TRUE
c103287_g3	0.325985	0	5.31895	0.036301	1	TRUE
c103302_g2	0.300683	1.53604	-2.47514	0.01315	1	TRUE
c103320_g1	0	0.23914	-5.079	0.0350271	1	TRUE
c103325_g2	1.89632	0.398469	2.1148	0.0156106	1	TRUE
c103329_g5	0.264441	0	5.01623	0.0165847	1	TRUE
c103333_g1	2.77453	0.675707	1.77718	0.0363298	1	TRUE
c103334_g3	0.157571	0.613041	-2.09645	0.0304074	1	TRUE
c103343_g1	0.416639	0.0199283	3.75139	0.0233398	1	TRUE
c103348_g3	0.1141	1.57434	-3.96502	0.00680196	1	TRUE
c103357_g2	0.304298	0.0199283	3.27559	0.0326944	1	TRUE
c103401_g1	38.6872	12.0943	1.52861	0.0459894	1	TRUE
c103401_g2	0.747997	2.09951	-1.67471	0.0158856	1	TRUE
c103477_g4	0	0.659199	-6.38696	0.0159637	1	TRUE
c103509_g3	0	0.996416	-7.04951	0.00616706	1	TRUE
c103522_g1	0.0235428	0.33507	-3.63016	0.0304101	1	TRUE
c103539_g1	0.157571	0.820675	-2.56671	0.0317218	1	TRUE
c103552_g6	0	0.402181	-5.75722	0.0184825	1	TRUE
c103562_g3	0.0398566	1.27541	-4.89833	0.0210345	1	TRUE
c103577_g4	0.0235428	0.264441	-3.29332	0.046033	1	TRUE
c103599_g1	0.0869422	1.25548	-3.9625	0.0139154	1	TRUE
c103634_g3	0.420156	0	5.63856	0.00751645	1	TRUE
c103706_g2	0.613969	2.32243	-2.17096	0.0231431	1	TRUE
c10373_g1	0	0.199283	-4.81242	0.0444267	1	TRUE
c103738_g3	0.146727	0.813349	-2.53948	0.00639388	1	TRUE
c103744_g2	0.298827	0.0199283	3.196	0.0359507	1	TRUE
c103750_g2	2.36522	0.364083	2.43459	0.00613318	1	TRUE
c103772_g2	1.24826	4.57199	-2.00827	0.0192327	1	TRUE
c103832_g3	0.494399	0.0235428	3.82757	0.0364797	1	TRUE
c103847_g3	0	0.617778	-6.36812	0.0154669	1	TRUE
c103849_g6	0.17279	0	4.38836	0.0493539	1	TRUE
c103850_g3	0.382155	5.88325	-4.06006	0.00729441	1	TRUE
c103850_g4	0	0.237284	-5.00869	0.0311454	1	TRUE
c103859_g2	0.362227	0	5.35029	0.0204674	1	TRUE
c103866_g2	0	0.557993	-6.22357	0.0176286	1	TRUE
c103869_g3	1.29866	0.233669	2.23456	0.0137471	1	TRUE
c103872_g3	7.70953	1.1576	2.51557	0.0114679	1	TRUE
c103873_g1	4.62333	1.1195	1.86932	0.0117855	1	TRUE
c103979_g2	0.0398566	0.463724	-3.37981	0.0185898	1	TRUE
c103988_g3	0	0.637706	-6.41326	0.0144025	1	TRUE
c104011_g1	0	0.941712	-6.89774	0.00823508	1	TRUE
c104021_g2	0.360468	1.59788	-2.31117	0.0480002	1	TRUE
c104042_g1	1.81113	8.86381	-2.50321	0.0128768	1	TRUE
c104052_g3	1.69879	0.298827	2.34819	0.0192784	1	TRUE
c104068_g1	3.55496	0.199283	3.77938	0.0201124	1	TRUE
c104069_g2	1.1069	11.8139	-3.47642	0.0437267	1	TRUE
c104073_g4	0.617778	0	6.24487	0.0181219	1	TRUE
c104079_g2	0.507098	0.0470856	3.13956	0.0175507	1	TRUE
c104126_g1	0.33507	0.0434711	2.58704	0.047872	1	TRUE
c104131_g2	0	0.376685	-5.58957	0.0435606	1	TRUE
c104133_g1	0.300683	0	5.15086	0.024084	1	TRUE
c104161_g5	0.38577	0.0199283	3.57639	0.0107217	1	TRUE
c104161_g6	0	0.797133	-6.731	0.00936842	1	TRUE
c104161_g7	0.233669	1.08678	-2.28885	0.0108525	1	TRUE
c104161_g9	0.58857	0	6.16209	0.0221506	1	TRUE
c104183_g1	0.275285	1.42214	-2.59966	0.0295984	1	TRUE
c104194_g2	0	0.230055	-4.95435	0.0409008	1	TRUE
c104200_g4	0.117714	1.2589	-3.51142	0.0227244	1	TRUE
c104262_g3	1.17362	0.222826	2.13479	0.0136585	1	TRUE
c104269_g1	0.583197	0.0797133	2.462	0.0496353	1	TRUE
c104273_g2	0.53787	0.0199283	3.98548	0.0152351	1	TRUE
c104275_g1	4.19482	1.1449	1.65115	0.0134575	1	TRUE
c104300_g5	0.671898	0.0633994	3.06496	0.00933404	1	TRUE
c104342_g2	0.255356	0.943763	-2.04866	0.0309233	1	TRUE
c104386_g4	1.30032	0.159427	2.74062	0.027255	1	TRUE
c104411_g1	2.13556	0.501822	1.89087	0.0389092	1	TRUE
c104411_g6	0.601464	0	6.20124	0.0105873	1	TRUE
c104430_g3	0.965352	0.173884	2.225	0.0240656	1	TRUE
c104443_g4	4.47176	1.30951	1.61414	0.0355347	1	TRUE
c104495_g1	2.28209	0.469195	2.00322	0.0186894	1	TRUE
c104503_g3	0.0941712	1.15389	-3.71111	0.00890487	1	TRUE
c104506_g2	7.42769	0.643079	3.38266	0.0100844	1	TRUE
c104507_g1	1.63012	5.15528	-1.81063	0.0203698	1	TRUE
c104511_g3	0	0.277141	-5.23779	0.0216378	1	TRUE
c104513_g4	2.34715	0.588765	1.7281	0.0302012	1	TRUE
c104516_g3	0	0.298925	-5.40183	0.0331551	1	TRUE
c104526_g5	0.327841	1.12136	-1.95434	0.0245898	1	TRUE
c104532_g1	3.70667	0.137642	4.60872	0.0251254	1	TRUE
c104538_g3	0.0199283	1.73376	-6.03596	0.00633227	1	TRUE
c104568_g4	0.318756	2.47815	-3.20671	0.0133338	1	TRUE
c104630_g2	0.79518	2.83861	-1.97428	0.0224013	1	TRUE
c104662_g1	3.75749	10.0279	-1.5722	0.0257872	1	TRUE
c104667_g5	2.13556	0.509051	1.85104	0.017602	1	TRUE
c104674_g3	2.03591	0.34054	2.35007	0.0260271	1	TRUE
c104676_g2	0.342299	0	5.26177	0.0264427	1	TRUE
c104710_g2	0.635656	7.88176	-3.73259	0.023899	1	TRUE
c104723_g3	0.0905567	0.637706	-2.94744	0.0331869	1	TRUE
c104724_g1	0.255356	1.16649	-2.32241	0.0236482	1	TRUE
c104726_g1	6.35871	1.22628	2.21417	0.0080746	1	TRUE
c104776_g6	0.521653	1.9182	-1.99076	0.0133357	1	TRUE
c104777_g1	1.54308	0.326082	2.0257	0.0227356	1	TRUE
c104808_g1	0.940051	5.69042	-2.68863	0.00858684	1	TRUE
c104809_g1	0.184728	0	4.45969	0.0465646	1	TRUE
c104827_g4	0.0235428	0.362227	-3.72581	0.0269403	1	TRUE
c104839_g2	0.418495	0	5.69402	0.0372888	1	TRUE
c104863_g5	0.103256	0.711949	-2.83596	0.00817672	1	TRUE
c104875_g3	0.313383	1.61234	-2.52266	0.0400958	1	TRUE
c104881_g1	12.6077	3.11546	1.81802	0.00673916	1	TRUE
c104904_g1	1.88889	12.5073	-2.83732	0.0289525	1	TRUE
c104956_g2	2.8307	0.574209	2.01434	0.0435738	1	TRUE
c104971_g1	0	0.280755	-5.24418	0.0210882	1	TRUE
c105000_g3	0.835036	0.163041	2.1096	0.0269989	1	TRUE
c105001_g1	0.349625	1.54142	-2.2015	0.035094	1	TRUE
c105001_g2	56.3574	14.027	1.80094	0.0239062	1	TRUE
c105007_g1	3.80729	13.4342	-2.02367	0.0106213	1	TRUE
c105022_g5	2.77649	0.655779	1.85293	0.0142071	1	TRUE
c105027_g1	47.8206	14.472	1.50816	0.0119742	1	TRUE
c105032_g2	0.184728	0	4.4597	0.0465692	1	TRUE
c105049_g3	0	0.418495	-5.81625	0.0305796	1	TRUE
c105086_g3	0.0797133	0.655779	-2.99857	0.0327498	1	TRUE
c105107_g3	0.94386	0.0235428	4.90669	0.00899406	1	TRUE
c105122_g1	0.184728	0	4.44474	0.0452691	1	TRUE
c105122_g2	0.805926	0.139498	2.17683	0.0444299	1	TRUE
c105152_g3	0.447313	0	5.68023	0.009259	1	TRUE
c105156_g1	3.24197	0.880363	1.70148	0.0263413	1	TRUE
c10517_g1	1.2931	0.0633994	3.89871	0.011425	1	TRUE
c105171_g3	4.12185	0.367697	3.17944	0.00918515	1	TRUE
c105172_g3	1.53956	0.387626	1.77824	0.0294235	1	TRUE
c105178_g1	0	0.186584	-4.69396	0.0251563	1	TRUE
c105183_g1	4.04067	1.17929	1.54688	0.0186826	1	TRUE
c105193_g1	0	0.378638	-5.70853	0.0087741	1	TRUE
c105193_g3	1.62455	0.458254	1.61185	0.0450033	1	TRUE
c105213_g3	0.374926	0.0199283	3.58853	0.0122993	1	TRUE
c105236_g1	0.298827	1.85509	-2.87977	0.00684672	1	TRUE
c105253_g2	0	0.219211	-4.95649	0.0413482	1	TRUE
c105272_g1	9.92148	2.77336	1.61126	0.0106489	1	TRUE
c105275_g3	0.0597849	1.47831	-4.61054	0.0170515	1	TRUE
c105289_g3	0	0.941712	-6.89774	0.00823464	1	TRUE
c105316_g2	50.3689	14.8694	1.57132	0.0119767	1	TRUE
c105321_g5	0.295213	0	5.06084	0.0361191	1	TRUE
c105336_g3	0.251742	0	4.86009	0.0191394	1	TRUE
c105399_g3	1.55021	0.130413	3.26206	0.00898761	1	TRUE
c105472_g4	0.27167	0	4.99869	0.00940761	1	TRUE
c105490_g5	0.77701	0.0199283	4.55166	0.00699744	1	TRUE
c105504_g4	0.479941	0.0434711	3.05391	0.0170654	1	TRUE
c105511_g3	1.06499	0.159427	2.44885	0.0346677	1	TRUE
c105521_g2	0.228199	0	4.72966	0.0235026	1	TRUE
c105541_g3	0.240898	1.02338	-2.22675	0.0169608	1	TRUE
c105569_g1	0	0.79514	-6.72743	0.00937228	1	TRUE
c105583_g4	0	0.318853	-5.4487	0.0190113	1	TRUE
c105609_g2	0.181113	0	4.43965	0.0354985	1	TRUE
c105622_g9	0.0235428	0.277141	-3.36094	0.0284478	1	TRUE
c105649_g2	0.213741	0	4.74196	0.0471664	1	TRUE
c105659_g1	1.16268	0.193813	2.36569	0.0397264	1	TRUE
c105672_g3	5.01286	0.738912	2.55077	0.04567	1	TRUE
c105673_g3	0.362324	3.49068	-3.33496	0.0186665	1	TRUE
c105687_g1	0.0235428	0.538065	-4.35598	0.0455831	1	TRUE
c105691_g1	1.62279	4.17938	-1.59946	0.0470148	1	TRUE
c105727_g1	7.75652	1.10319	2.65204	0.0108121	1	TRUE
c105779_g5	0.0398566	0.405795	-3.19409	0.0286593	1	TRUE
c105789_g3	0.546955	1.53614	-1.70561	0.0199748	1	TRUE
c105796_g2	0.342299	1.2843	-2.10533	0.0223753	1	TRUE
c105821_g1	1.48144	4.48153	-1.78073	0.0178899	1	TRUE
c105823_g4	0.0199283	1.08031	-5.35822	0.0141116	1	TRUE
c105840_g2	0	0.637706	-6.47986	0.0131958	1	TRUE
c105852_g1	1.43982	5.08856	-2.06358	0.0090598	1	TRUE
c105866_g4	0.766166	0.0833278	2.90049	0.00687529	1	TRUE
c105873_g3	0.956559	0.0398566	4.15948	0.04377	1	TRUE
c105934_g5	0.237284	0	4.85956	0.0153266	1	TRUE
c105946_g2	7.46766	2.08505	1.61922	0.015374	1	TRUE
c105960_g5	0.224585	0	4.76331	0.0211041	1	TRUE
c105964_g3	0.300683	0	5.16557	0.0122476	1	TRUE
c105974_g4	0	0.996416	-7.11767	0.0056588	1	TRUE
c105987_g1	0.65744	2.06512	-1.88361	0.0401437	1	TRUE
c105989_g4	0	0.222826	-4.96132	0.0192231	1	TRUE
c106046_g1	32.2271	8.42275	1.75771	0.0168464	1	TRUE
c106060_g5	0.613969	0.0869422	2.52126	0.0218916	1	TRUE
c106122_g3	0.0235428	0.369553	-3.80704	0.0403857	1	TRUE
c106131_g3	0.369456	0.0199283	3.46731	0.0461899	1	TRUE
c106161_g6	0	0.27167	-5.15624	0.0311083	1	TRUE
c106165_g2	6.3028	35.1862	-2.64098	0.0390262	1	TRUE
c106167_g2	0.48717	3.02324	-2.81379	0.0179956	1	TRUE
c106178_g1	1.14822	0.0398566	4.27352	0.00675607	1	TRUE
c106178_g4	5.79309	1.07056	2.2785	0.00642019	1	TRUE
c106183_g1	0.0199283	0.490784	-4.16046	0.040442	1	TRUE
c106184_g4	1.16991	0.110485	3.07209	0.0278226	1	TRUE
c106206_g4	0.612113	0	6.04409	0.0244027	1	TRUE
c106208_g3	0.251742	1.07769	-2.23185	0.0192799	1	TRUE
c106210_g3	1.99957	5.22796	-1.57615	0.016094	1	TRUE
c106220_g2	1.02885	2.5941	-1.51686	0.046195	1	TRUE
c106239_g6	1.41452	0.219211	2.47988	0.047877	1	TRUE
c106247_g5	0.0199283	0.418495	-4.01824	0.0282254	1	TRUE
c106260_g2	0.295213	0	5.1182	0.00730619	1	TRUE
c106272_g3	0.0235428	0.577921	-4.39181	0.0421969	1	TRUE
c106298_g3	16.4874	4.43093	1.65969	0.011963	1	TRUE
c106303_g6	0.1141	1.17577	-3.48474	0.015887	1	TRUE
c106319_g1	0	0.677563	-6.56457	0.00605421	1	TRUE
c106329_g1	0.626668	0.0199283	4.22163	0.0136217	1	TRUE
c10633_g1	0.0199283	0.438326	-4.02082	0.0228349	1	TRUE
c106350_g6	0	0.35871	-5.66269	0.0375338	1	TRUE
c106380_g6	0	0.422109	-5.83035	0.00874931	1	TRUE
c106393_g2	0.93458	0.123184	2.58819	0.0185336	1	TRUE
c106397_g2	1.74959	0.405795	1.82672	0.0294881	1	TRUE
c106411_g1	1.46698	0.309768	1.95662	0.0206122	1	TRUE
c106456_g3	0.367697	0.0199283	3.50934	0.0436998	1	TRUE
c106469_g4	1.14295	7.61262	-2.91566	0.0428646	1	TRUE
c106488_g2	0.762552	0.173884	1.93448	0.0396253	1	TRUE
c106489_g2	7.58781	1.59954	2.02973	0.0218541	1	TRUE
c106514_g3	0.275285	1.24249	-2.27449	0.0255237	1	TRUE
c106575_g3	0.496255	0.0597849	2.63912	0.0344004	1	TRUE
c106584_g1	0.639367	3.56717	-2.71845	0.0248513	1	TRUE
c106586_g1	0.75337	0.0434711	3.70583	0.0133662	1	TRUE
c106587_g3	0.568739	0.106871	2.14659	0.0456227	1	TRUE
c106587_g4	0.945424	0.230055	1.81712	0.0342559	1	TRUE
c106665_g3	1.74422	0.322468	2.1447	0.0262743	1	TRUE
c106672_g2	0.0199283	0.365841	-3.74462	0.0353674	1	TRUE
c106678_g1	7.2204	1.12321	2.46238	0.0129093	1	TRUE
c106713_g4	0.224585	0	4.75038	0.0174044	1	TRUE
c106720_g4	0	0.182969	-4.66961	0.0376984	1	TRUE
c106724_g1	4.83076	1.2336	1.77569	0.00994121	1	TRUE
c106756_g1	0.0597849	0.668381	-3.37591	0.00661312	1	TRUE
c106802_g1	0.320612	0	5.27075	0.00766633	1	TRUE
c106804_g2	2.6915	7.20057	-1.61122	0.0379144	1	TRUE
c106804_g3	1.58406	5.28217	-1.91671	0.0402403	1	TRUE
c106807_g3	0.490882	0.0633994	2.64091	0.0292337	1	TRUE
c106856_g2	0.970823	2.97264	-1.81799	0.0119598	1	TRUE
c106869_g3	0.32237	0.0199283	3.30723	0.0284858	1	TRUE
c106940_g1	3.65167	1.13211	1.52243	0.0267682	1	TRUE
c106945_g2	0.0470856	0.327841	-2.78067	0.0486318	1	TRUE
c106953_g2	0.438423	0	5.7596	0.0341055	1	TRUE
c107009_g1	60.8171	18.1156	1.57316	0.00815773	1	TRUE
c107011_g4	1.82227	0.206512	2.8869	0.00597467	1	TRUE
c107024_g3	0.708237	2.44686	-1.97235	0.0464328	1	TRUE
c107033_g1	1.52168	0.273526	2.30274	0.024671	1	TRUE
c107033_g3	1.18818	0.240898	2.10829	0.0168068	1	TRUE
c107069_g2	0.291599	0	5.16482	0.028624	1	TRUE
c107079_g1	8.19679	0.876846	3.03019	0.0493264	1	TRUE
c107149_g2	19.6656	51.9679	-1.5743	0.0112593	1	TRUE
c107152_g1	0.286225	0	5.14994	0.0250037	1	TRUE
c107174_g3	0.508954	0.0597849	2.66821	0.0322121	1	TRUE
c107186_g1	1.82208	4.80165	-1.56753	0.0275419	1	TRUE
c107195_g1	0.126799	0.617681	-2.33612	0.0249282	1	TRUE
c107207_g5	0.0670139	0.637706	-3.38294	0.0456898	1	TRUE
c107214_g1	2.20423	6.54518	-1.7749	0.0181238	1	TRUE
c107218_g2	0.0199283	0.324488	-3.65046	0.0181741	1	TRUE
c107218_g5	0.268056	1.88717	-2.9896	0.0123723	1	TRUE
c107218_g6	0.976487	0.0398566	4.22354	0.041733	1	TRUE
c107254_g4	0.0199283	0.420253	-4.02541	0.0250437	1	TRUE
c107268_g1	1.17353	0.130413	2.89494	0.0173374	1	TRUE
c107288_g4	0	0.230055	-4.96639	0.0151368	1	TRUE
c107290_g1	0.364083	2.30739	-2.75631	0.0257105	1	TRUE
c107300_g4	0.171862	1.49844	-3.25089	0.0369893	1	TRUE
c107321_g1	2.21146	6.3165	-1.68099	0.00890223	1	TRUE
c107322_g2	0	0.557798	-6.15697	0.00882113	1	TRUE
c107372_g2	0	0.228199	-4.89366	0.0490056	1	TRUE
c107377_g2	0.0706284	0.637706	-3.36384	0.0416102	1	TRUE
c107385_g2	51.9006	274.39	-2.54452	0.0464804	1	TRUE
c107394_g1	0.0905567	0.71361	-3.01155	0.0138693	1	TRUE
c107408_g2	0	0.320612	-5.40691	0.0174944	1	TRUE
c107408_g4	0	0.371312	-5.60238	0.0107768	1	TRUE
c107414_g1	0.711852	0.0996416	2.52294	0.0238732	1	TRUE
c107455_g2	0.282514	0	5.03489	0.0307368	1	TRUE
c107456_g2	0.423771	0	5.52426	0.0456334	1	TRUE
c107505_g2	0	0.376685	-5.58957	0.0435585	1	TRUE
c107520_g1	2.53539	0.0797133	4.7085	0.00727303	1	TRUE
c107540_g3	0.970725	3.27098	-1.95723	0.0319242	1	TRUE
c107541_g2	0.996124	2.42764	-1.51231	0.0327432	1	TRUE
c107605_g3	0.411168	1.69723	-2.17311	0.0235179	1	TRUE
c10761_g1	0.204656	0	4.59896	0.0261633	1	TRUE
c107619_g3	0.0199283	0.382155	-3.81729	0.0195003	1	TRUE
c107656_g2	0	0.338781	-5.58195	0.0450919	1	TRUE
c107691_g3	0.0434711	0.465483	-3.32077	0.0154344	1	TRUE
c107755_g1	1.45438	3.67922	-1.54513	0.0434973	1	TRUE
c107765_g1	0.494399	0	5.91307	0.0300447	1	TRUE
c107787_g2	2.92175	0.690165	1.92461	0.0163869	1	TRUE
c107809_g4	0.619536	0.0235428	4.27232	0.0149214	1	TRUE
c107870_g2	8.61099	1.82588	2.06773	0.00776034	1	TRUE
c107920_g5	3.11712	0.813349	1.71966	0.00826798	1	TRUE
c107934_g6	0.432855	0.0597849	2.44864	0.0393109	1	TRUE
c107936_g2	0.557798	0.0706284	2.77076	0.044378	1	TRUE
c107949_g1	0.0235428	0.717419	-4.76656	0.0277309	1	TRUE
c107960_g3	0	0.657634	-6.52375	0.0124773	1	TRUE
c107976_g2	0	0.186584	-4.68932	0.0247708	1	TRUE
c107981_g1	0.449169	1.55421	-1.96294	0.0242161	1	TRUE
c107985_g2	0.376685	0	5.48057	0.0186539	1	TRUE
c107991_g2	0	0.39124	-5.70792	0.00939923	1	TRUE
c108014_g1	2.16036	0.568739	1.77554	0.0282393	1	TRUE
c108022_g3	3.14468	0.724551	1.88606	0.00954669	1	TRUE
c108054_g2	26.0728	4.07515	2.58514	0.0496876	1	TRUE
c108056_g5	0.686453	0.0199283	4.36299	0.00943467	1	TRUE
c108087_g2	0.110485	1.10329	-3.44031	0.0235384	1	TRUE
c108137_g5	0.653923	0.0199283	4.34926	0.0108942	1	TRUE
c108150_g1	0.0706284	0.472809	-2.86299	0.0229022	1	TRUE
c108150_g3	0.137642	0.583294	-2.23998	0.0308803	1	TRUE
c108153_g3	1.6138	0.438326	1.7281	0.0260135	1	TRUE
c108162_g2	0.862193	2.33113	-1.57158	0.0337705	1	TRUE
c108163_g5	0.344154	0.0199283	3.46437	0.0208196	1	TRUE
c108212_g3	0.210127	0	4.71085	0.0410213	1	TRUE
c108224_g2	0.503484	0.0398566	3.13336	0.0167657	1	TRUE
c108238_g2	0.22097	0	4.77852	0.0483499	1	TRUE
c108263_g2	0.273526	0	5.0421	0.0320873	1	TRUE
c108277_g1	5.18176	30.9378	-2.78325	0.0098613	1	TRUE
c108277_g3	13.9583	75.2966	-2.64063	0.0154774	1	TRUE
c108285_g3	2.14806	7.41207	-1.98777	0.0131176	1	TRUE
c108288_g2	13.3083	37.0507	-1.62542	0.048099	1	TRUE
c108300_g1	0.499869	0.0597849	2.61659	0.0439916	1	TRUE
c108338_g1	0.217356	1.09782	-2.48091	0.00641653	1	TRUE
c108381_g4	0.738912	0.0398566	3.62592	0.03408	1	TRUE
c108387_g1	0.0633994	0.469195	-2.88552	0.0189982	1	TRUE
c108435_g2	2.17346	0.11957	3.82269	0.00737273	1	TRUE
c108448_g3	0.671898	2.23324	-1.90588	0.0263161	1	TRUE
c108464_g1	5.98896	0.943665	2.52381	0.0232336	1	TRUE
c108464_g2	0.282514	0	5.01021	0.0323422	1	TRUE
c108481_g2	0.731877	0.0434711	3.75036	0.0120128	1	TRUE
c108482_g1	1.11198	6.8528	-2.83463	0.0315266	1	TRUE
c108482_g2	1.48163	9.37765	-2.81322	0.0114752	1	TRUE
c108502_g6	0.438423	11.8354	-4.85672	0.00990039	1	TRUE
c108518_g2	0.349528	1.98502	-2.64136	0.0405739	1	TRUE
c108557_g2	0.776913	0	6.55952	0.0128046	1	TRUE
c108585_g5	0.382252	0	5.55777	0.0264694	1	TRUE
c108591_g4	0	0.518136	-6.11844	0.0204548	1	TRUE
c108597_g2	0.514424	1.8676	-1.98839	0.0258835	1	TRUE
c108600_g2	1.36568	0.407554	1.54429	0.0472207	1	TRUE
c108663_g5	0.695441	2.81116	-2.24867	0.00821494	1	TRUE
c108671_g2	5.90807	1.53985	1.71132	0.0162986	1	TRUE
c108673_g2	14.8179	3.1899	1.99865	0.0343304	1	TRUE
c108689_g1	1.38023	0.206512	2.46484	0.0175536	1	TRUE
c108734_g2	0.445652	0	5.76657	0.0150162	1	TRUE
c108744_g4	0	0.146727	-4.34773	0.0498289	1	TRUE
c108775_g1	0.378638	0	5.55318	0.0451079	1	TRUE
c108788_g2	2.64637	8.93756	-1.9356	0.0134912	1	TRUE
c108796_g2	0.847541	0.0597849	3.32099	0.0424973	1	TRUE
c108851_g2	0	0.230055	-4.99411	0.0349334	1	TRUE
c108865_g5	0.269912	0	5.07488	0.0351084	1	TRUE
c108866_g1	0.230055	0	4.8262	0.0322771	1	TRUE
c108867_g4	0.0941712	1.98668	-4.39326	0.0073569	1	TRUE
c108871_g2	4.59309	21.9713	-2.47859	0.0152048	1	TRUE
c108890_g2	0.0869422	0.505437	-2.61772	0.0301733	1	TRUE
c108921_g1	3.29472	1.04145	1.52518	0.046569	1	TRUE
c108926_g1	1.31768	5.4998	-2.26616	0.0247832	1	TRUE
c108943_g3	0.534353	1.68453	-1.79203	0.0224476	1	TRUE
c108947_g5	2.36366	0.614066	1.74853	0.00819311	1	TRUE
c108949_g3	0.626668	1.54895	-1.50131	0.031734	1	TRUE
c108963_g1	5.96971	1.60853	1.64337	0.0447574	1	TRUE
c109006_g2	0.688212	2.03064	-1.75067	0.0296069	1	TRUE
c109008_g1	3.01367	0.548908	2.1667	0.00937949	1	TRUE
c109043_g2	0.697297	0.0996416	2.47911	0.0232475	1	TRUE
c109054_g2	0.382155	0.0235428	3.60046	0.0262911	1	TRUE
c109059_g2	39.8684	7.76873	2.09099	0.0253865	1	TRUE
c109080_g2	2.62995	7.1827	-1.64742	0.0352921	1	TRUE
c109098_g6	1.58655	0.436567	1.63643	0.0298988	1	TRUE
c109101_g3	0	0.637706	-6.41326	0.0144021	1	TRUE
c109134_g2	9.3482	2.36405	1.83018	0.0323253	1	TRUE
c109149_g5	0	0.577921	-6.27338	0.0165221	1	TRUE
c109152_g2	0.55604	0.0597849	2.80629	0.0141073	1	TRUE
c109173_g3	0	0.338781	-5.58195	0.04509	1	TRUE
c109196_g2	0.0235428	0.378638	-3.83058	0.0312268	1	TRUE
c109201_g4	0.0235428	0.538065	-4.29035	0.0475748	1	TRUE
c109220_g3	0.407554	0.0199283	3.67419	0.0177948	1	TRUE
c109246_g5	1.8296	0.277141	2.54881	0.00846805	1	TRUE
c109264_g4	0.463627	0.0398566	3.03373	0.0282886	1	TRUE
c109340_g1	0.58857	0	6.16209	0.0221486	1	TRUE
c109346_g4	0.311527	1.17382	-2.08248	0.0256771	1	TRUE
c109379_g3	0.295213	0.950992	-1.88183	0.0269347	1	TRUE
c109398_g2	8.09179	2.07225	1.77366	0.0190326	1	TRUE
c109398_g6	0	0.338781	-5.52428	0.0253931	1	TRUE
c109433_g4	0.0235428	0.367697	-3.7562	0.0345608	1	TRUE
c109446_g5	1.26789	0.302539	1.82672	0.0297532	1	TRUE
c109465_g4	0.547052	0.0597849	2.84397	0.0475889	1	TRUE
c109476_g1	2.98143	0.51628	2.27557	0.0180796	1	TRUE
c109476_g3	6.99475	1.75359	1.74206	0.0141754	1	TRUE
c109485_g3	5.52787	1.70807	1.50914	0.0256427	1	TRUE
c109534_g4	0.0941712	0.449266	-2.42405	0.0394571	1	TRUE
c109551_g2	1.99059	5.58667	-1.68849	0.00937758	1	TRUE
c109572_g2	0.967208	2.52875	-1.56873	0.0167957	1	TRUE
c109612_g2	0.545196	2.56519	-2.41209	0.0326926	1	TRUE
c109614_g2	0.412927	1.98902	-2.43773	0.0188154	1	TRUE
c109623_g4	0.248127	0.0199283	2.96454	0.0485726	1	TRUE
c109662_g1	0.470953	2.7844	-2.67598	0.00975419	1	TRUE
c109741_g2	0	0.617778	-6.36812	0.0154657	1	TRUE
c109796_g1	2.95271	0.679321	1.92954	0.0366399	1	TRUE
c109805_g1	0.412927	0.0199283	3.74045	0.0432522	1	TRUE
c109805_g2	3.11537	0.804264	1.77738	0.00715441	1	TRUE
c109819_g6	0.333311	0.0199283	3.43687	0.0349499	1	TRUE
c109847_g1	1.76229	0.51628	1.53748	0.030566	1	TRUE
c109862_g2	0.914749	0.139498	2.41446	0.0285953	1	TRUE
c109881_g1	0.470856	0	5.67282	0.0375669	1	TRUE
c109922_g1	5.53529	1.6267	1.59385	0.0151118	1	TRUE
c109924_g5	0.599511	0.123184	2.00908	0.0440893	1	TRUE
c109954_g3	0.137642	3.66681	-4.85085	0.00579529	1	TRUE
c109959_g4	0.193813	0.996319	-2.47772	0.00811159	1	TRUE
c109987_g1	0.608498	0.0199283	4.29404	0.0317246	1	TRUE
c110028_g1	16.1393	47.852	-1.76164	0.0171317	1	TRUE
c110032_g3	0	0.565027	-6.16672	0.0219584	1	TRUE
c110088_g1	0.655681	0.0833278	2.69405	0.0110867	1	TRUE
c110098_g4	0.682839	2.2391	-1.90301	0.0141508	1	TRUE
c110108_g1	1.87102	5.70272	-1.82377	0.0238712	1	TRUE
c110129_g1	7.49638	2.08866	1.59036	0.0242197	1	TRUE
c110164_g1	0.126799	1.12321	-3.22976	0.00709232	1	TRUE
c110173_g2	0.325985	1.26242	-2.13072	0.0281648	1	TRUE
c110184_g1	1.16112	0.249983	2.0147	0.0287153	1	TRUE
c110205_g2	1.07213	0.0670139	3.63447	0.00746927	1	TRUE
c110236_g2	2.50843	8.79943	-2.0103	0.0230614	1	TRUE
c110266_g1	0	0.259068	-5.19611	0.0343872	1	TRUE
c110299_g1	1.25158	0.353239	1.59415	0.0485001	1	TRUE
c110307_g1	104.302	289.609	-1.622	0.0102758	1	TRUE
c110329_g2	0.275285	0.0199283	3.08664	0.0441103	1	TRUE
c110346_g2	0.0670139	0.849494	-3.68781	0.00885995	1	TRUE
c110355_g2	5.18596	13.5131	-1.54051	0.0430853	1	TRUE
c110401_g2	5.28648	1.47265	1.65739	0.0314605	1	TRUE
c110462_g4	0	0.230055	-4.99411	0.0349314	1	TRUE
c110479_g3	0.0235428	0.266297	-3.33448	0.0335493	1	TRUE
c110535_g1	8.86975	2.60319	1.54167	0.0472958	1	TRUE
c110535_g2	5.03398	1.11403	1.94125	0.0251817	1	TRUE
c110548_g2	0	0.418495	-5.88089	0.0285429	1	TRUE
c110626_g4	0.233669	1.00902	-2.22105	0.0170651	1	TRUE
c110642_g3	0.559654	0.110485	2.13082	0.0455449	1	TRUE
c110954_g1	0.253598	0	4.97211	0.0231809	1	TRUE
c111010_g1	0	0.380397	-5.65415	0.0112153	1	TRUE
c111129_g1	0	0.217356	-4.8525	0.045731	1	TRUE
c111138_g1	0	0.697491	-6.60771	0.0112767	1	TRUE
c111152_g1	0.106871	0.704623	-2.75853	0.0122516	1	TRUE
c111153_g1	0	0.228199	-4.89662	0.0349256	1	TRUE
c111206_g1	0.575968	0.0869422	2.48195	0.0206182	1	TRUE
c111258_g1	0	0.260827	-5.10747	0.0302595	1	TRUE
c111294_g1	0	0.414783	-5.75946	0.00813788	1	TRUE
c111429_g1	0.287984	0	5.05528	0.0304796	1	TRUE
c111454_g1	0	0.315141	-5.35479	0.0207514	1	TRUE
c111490_g1	0	0.257212	-5.10431	0.0109332	1	TRUE
c111565_g1	0	0.251742	-5.03015	0.0420987	1	TRUE
c111629_g1	0.514424	0	5.90647	0.00585873	1	TRUE
c111657_g1	0	0.518136	-6.17724	0.00631746	1	TRUE
c111857_g1	0	0.777204	-6.69491	0.00980471	1	TRUE
c111935_g1	0.17027	0	4.39863	0.0474297	1	TRUE
c112035_g1	0.257212	0	4.93614	0.0363285	1	TRUE
c112199_g1	0.181113	0	4.43965	0.0354969	1	TRUE
c112290_g1	0	0.248127	-5.01696	0.0362822	1	TRUE
c112431_g1	0	0.465483	-5.91544	0.00649892	1	TRUE
c112589_g1	0	0.398566	-5.80014	0.0107618	1	TRUE
c112637_g1	0.472809	0.0235428	3.89456	0.0301676	1	TRUE
c112761_g1	0	0.365841	-5.55845	0.018018	1	TRUE
c112810_g1	0.255356	1.14285	-2.29404	0.0253901	1	TRUE
c112924_g1	0.177499	0	4.4227	0.0338775	1	TRUE
c113040_g1	0.58857	0	5.98849	0.0262336	1	TRUE
c11307_g1	0.701106	0.0199283	4.50546	0.021401	1	TRUE
c113387_g1	0.0199283	0.717419	-4.77418	0.0294907	1	TRUE
c113402_g1	0.51081	0	5.90449	0.00603109	1	TRUE
c113403_g1	0	0.427482	-5.81322	0.00716376	1	TRUE
c113479_g1	0	0.22097	-4.86583	0.0474617	1	TRUE
c113545_g1	0.327841	0	5.25154	0.0198878	1	TRUE
c113602_g1	0.554281	0.0398566	3.31738	0.0218221	1	TRUE
c113609_g1	0.635656	0	6.09764	0.0226139	1	TRUE
c11378_g1	0.706284	0.0235428	4.34525	0.0124866	1	TRUE
c113826_g1	0.184728	0	4.4597	0.0465695	1	TRUE
c113932_g1	0.210127	0	4.71085	0.0410192	1	TRUE
c114014_g1	0.0434711	0.416639	-3.20161	0.0164689	1	TRUE
c114028_g1	0	0.199283	-4.81242	0.044424	1	TRUE
c114046_g1	0.517942	0	5.84039	0.00954854	1	TRUE
c114171_g1	0.264441	0	4.99302	0.00921224	1	TRUE
c114182_g1	0.329697	0	5.32521	0.022564	1	TRUE
c11422_g1	0.369553	0	5.51741	0.0169604	1	TRUE
c114265_g1	2.70058	0.64855	1.80362	0.0487151	1	TRUE
c114296_g1	0.224585	0	4.72678	0.0192495	1	TRUE
c114418_g1	0.181113	0	4.43965	0.0354956	1	TRUE
c114451_g1	0.298827	0	5.06346	0.0418322	1	TRUE
c11469_g1	0.130413	0.68655	-2.52192	0.0278876	1	TRUE
c114862_g1	0	0.398566	-5.74738	0.0334782	1	TRUE
c115075_g1	0	0.311527	-5.35325	0.00793277	1	TRUE
c115221_g1	0	0.458351	-6.00994	0.0242901	1	TRUE
c115232_g1	0	0.309768	-5.42384	0.0195063	1	TRUE
c115433_g1	0.0398566	0.34054	-2.91101	0.0338528	1	TRUE
c115505_g1	0.402084	0	5.5123	0.0131703	1	TRUE
c11560_g1	0.378541	1.1068	-1.72177	0.0340371	1	TRUE
c115681_g1	0	0.275285	-5.15488	0.0362865	1	TRUE
c115696_g1	0	0.244513	-5.0237	0.0330505	1	TRUE
c115784_g1	0.659199	0	6.14928	0.0208219	1	TRUE
c115950_g1	0	0.213741	-4.83921	0.0461867	1	TRUE
c116390_g1	0	0.166656	-4.53622	0.0378292	1	TRUE
c116465_g1	0	0.677563	-6.4995	0.012792	1	TRUE
c116491_g1	0.231814	0	4.71817	0.0421478	1	TRUE
c116803_g1	0.494399	0	5.78395	0.0097508	1	TRUE
c11681_g1	0.0199283	0.449169	-4.06156	0.0231536	1	TRUE
c11715_g1	0.718984	0.0398566	3.62118	0.00694749	1	TRUE
c117669_g1	0	0.32237	-5.38416	0.0271313	1	TRUE
c117672_g1	0	0.146727	-4.34773	0.0498316	1	TRUE
c118468_g1	0.197427	0	4.57945	0.0249076	1	TRUE
c118856_g1	0	0.213741	-4.83921	0.0461861	1	TRUE
c118908_g1	0.28437	0	5.06772	0.0148138	1	TRUE
c119362_g1	0.0398566	0.465483	-3.35519	0.045761	1	TRUE
c119871_g1	0.264441	0.0199283	3.07762	0.0371017	1	TRUE
c120035_g1	0	0.237284	-4.97945	0.0368853	1	TRUE
c12090_g1	0.177499	0	4.40773	0.0422863	1	TRUE
c121802_g1	0.231814	0	4.73272	0.0325474	1	TRUE
c12185_g1	0.329599	0	5.25197	0.0207377	1	TRUE
c122247_g1	2.21146	0.63585	1.55701	0.0374782	1	TRUE
c122377_g1	0	0.224585	-4.87947	0.0424776	1	TRUE
c122384_g1	0	0.797133	-6.731	0.00936823	1	TRUE
c122440_g1	0.246369	0	4.93898	0.0349651	1	TRUE
c122445_g1	0.253598	0	4.93234	0.0382017	1	TRUE
c122531_g1	0	0.637706	-6.47799	0.00678385	1	TRUE
c122777_g1	0	0.197427	-4.73596	0.0483237	1	TRUE
c12279_g1	0	0.217356	-4.8525	0.0457288	1	TRUE
c122994_g1	0	0.338684	-5.45515	0.0181563	1	TRUE
c123003_g1	0.248127	0.0199283	2.96454	0.0485704	1	TRUE
c123124_g1	0.369456	1.18281	-1.84703	0.0323131	1	TRUE
c123227_g1	0.362227	0	5.35029	0.0204665	1	TRUE
c123234_g1	0	0.197427	-4.73596	0.0483203	1	TRUE
c123265_g1	0	0.427482	-5.81322	0.00716345	1	TRUE
c123358_g1	0.0398566	0.797133	-4.15777	0.0491303	1	TRUE
c123435_g1	0	0.856918	-6.90183	0.00771576	1	TRUE
c123729_g1	1.3184	0	7.13778	0.00578498	1	TRUE
c123748_g1	0	0.757276	-6.65789	0.0103015	1	TRUE
c123819_g1	0.70267	0.0398566	3.72086	0.0369285	1	TRUE
c123918_g1	0.228199	0	4.79711	0.0350989	1	TRUE
c124221_g1	0.224585	0	4.77852	0.0294345	1	TRUE
c124257_g1	0.282514	0	5.03489	0.0307353	1	TRUE
c124311_g1	0.204656	0	4.59896	0.0261617	1	TRUE
c124323_g1	1.4832	0.0470856	4.72922	0.0231127	1	TRUE
c124372_g1	0	0.17027	-4.54366	0.0353502	1	TRUE
c124624_g1	0	0.318853	-5.4569	0.0155204	1	TRUE
c124759_g1	0.0199283	0.249983	-3.2665	0.0380935	1	TRUE
c124777_g1	0.666622	0.0199283	4.39062	0.0109896	1	TRUE
c124790_g1	0.208271	0	4.58944	0.0403806	1	TRUE
c125037_g1	0	0.193813	-4.72728	0.0478484	1	TRUE
c125041_g1	0.300683	0.0199283	3.27193	0.0334347	1	TRUE
c125131_g1	0	0.776913	-6.62207	0.0119725	1	TRUE
c125259_g1	0	0.329697	-5.47593	0.0063271	1	TRUE
c125349_g1	0	0.58857	-6.225	0.0191643	1	TRUE
c125467_g1	0.508954	0.0833278	2.28334	0.0440699	1	TRUE
c125520_g1	0	0.378638	-5.67508	0.0365162	1	TRUE
c125692_g1	0.811591	0.0398566	3.91973	0.0169383	1	TRUE
c12572_g1	0.423771	0	5.52426	0.0456306	1	TRUE
c125747_g1	0	0.35871	-5.59894	0.0401881	1	TRUE
c125978_g1	0.181113	0	4.43965	0.0354965	1	TRUE
c126043_g1	1.05776	0.0398566	4.21551	0.00736803	1	TRUE
c126171_g1	0.153956	0	4.242	0.04994	1	TRUE
c126271_g1	0.33507	0	5.34893	0.00988616	1	TRUE
c126459_g1	0.153956	0	4.242	0.049941	1	TRUE
c126664_g1	0.0470856	0.420253	-3.18497	0.0104852	1	TRUE
c127208_g1	0	0.210127	-4.83787	0.018969	1	TRUE
c127232_g1	0.0706284	0.764408	-3.54001	0.0266504	1	TRUE
c127258_g1	0	0.338781	-5.58195	0.0450876	1	TRUE
c127325_g1	0.414783	0.0597849	2.4159	0.0444134	1	TRUE
c127407_g1	0.306056	0	5.10678	0.0299951	1	TRUE
c127409_g1	0.173884	0	4.41872	0.0368921	1	TRUE
c127530_g1	0.204656	0	4.61191	0.02722	1	TRUE
c127721_g1	0.0434711	0.320612	-2.8251	0.0336091	1	TRUE
c127868_g1	0.240898	0	4.90175	0.0380689	1	TRUE
c128086_g1	0	0.538065	-6.17198	0.0188501	1	TRUE
c12813_g1	0.423771	0	5.69345	0.0395709	1	TRUE
c12816_g1	0.255356	0	4.91218	0.0218505	1	TRUE
c128933_g1	0.382252	0	5.56723	0.025613	1	TRUE
c129007_g1	0.871084	0	6.72356	0.0104132	1	TRUE
c129185_g1	0.208271	0	4.60344	0.0354327	1	TRUE
c129354_g1	0	0.278996	-5.2532	0.0367014	1	TRUE
c129483_g1	0	0.338781	-5.51851	0.0449739	1	TRUE
c129571_g1	0	0.498208	-6.12838	0.0210199	1	TRUE
c129586_g1	0.258971	0	4.9329	0.039854	1	TRUE
c129742_g1	0	0.325985	-5.39149	0.0343717	1	TRUE
c129763_g1	0.177499	0	4.40773	0.0422851	1	TRUE
c130173_g1	0	0.378638	-5.73915	0.0343077	1	TRUE
c130425_g1	0.402084	0	5.62053	0.0121534	1	TRUE
c130502_g1	0	0.597849	-6.38786	0.0149919	1	TRUE
c130520_g1	0.181113	0	4.43965	0.0354982	1	TRUE
c130787_g1	0.204656	0	4.61191	0.027222	1	TRUE
c130792_g1	0	0.193813	-4.70364	0.0326313	1	TRUE
c131428_g1	0.153956	0	4.242	0.0499396	1	TRUE
c131678_g1	0.173884	0	4.40388	0.0418257	1	TRUE
c13229_g1	0.251742	0	4.88339	0.0147231	1	TRUE
c13302_g1	0.338684	0	5.36191	0.0111421	1	TRUE
c134208_g1	0.0833278	0.876651	-3.37004	0.0218441	1	TRUE
c134229_g1	0.668381	0.0470856	3.53573	0.0120932	1	TRUE
c134323_g1	1.07613	0	7.03528	0.00643983	1	TRUE
c134336_g1	0.635656	0.0199283	4.36193	0.023011	1	TRUE
c134442_g1	0	0.163041	-4.52283	0.0425033	1	TRUE
c134461_g1	0.197427	0	4.56507	0.0429695	1	TRUE
c134492_g1	0	0.34054	-5.49418	0.0150279	1	TRUE
c134547_g1	0.376685	0	5.4016	0.0173695	1	TRUE
c134591_g1	0	0.362227	-5.54902	0.0159242	1	TRUE
c134702_g1	0	0.800455	-6.66482	0.010825	1	TRUE
c134737_g1	0.517942	0	5.85566	0.00793843	1	TRUE
c134929_g1	0.300683	0.0235428	3.2326	0.0437994	1	TRUE
c135084_g1	0	0.173884	-4.5581	0.0455126	1	TRUE
c13525_g1	0	0.17027	-4.54985	0.0447906	1	TRUE
c135257_g1	0.423771	0	5.65262	0.0144523	1	TRUE
c135341_g1	0.0235428	0.333311	-3.69318	0.0448538	1	TRUE
c135407_g1	0	0.697491	-6.60771	0.011276	1	TRUE
c135412_g1	0.414783	0.0633994	2.40535	0.0460721	1	TRUE
c135427_g1	0	0.398566	-5.74738	0.0334808	1	TRUE
c13549_g1	0	0.423771	-5.75687	0.0360479	1	TRUE
c135572_g1	1.03061	0.22644	1.95175	0.026524	1	TRUE
c135694_g1	0.291599	0	5.13707	0.0102826	1	TRUE
c135882_g1	1.77509	0.34601	2.11179	0.0259195	1	TRUE
c135907_g1	0	0.418495	-5.81625	0.0305772	1	TRUE
c13595_g1	0	0.190198	-4.7057	0.0259234	1	TRUE
c135992_g1	0	0.264441	-5.14165	0.0264089	1	TRUE
c136063_g1	0	0.338781	-5.51851	0.0449705	1	TRUE
c136268_g1	0	0.338781	-5.55172	0.0118592	1	TRUE
c13630_g1	0.0199283	0.329697	-3.70094	0.049088	1	TRUE
c13646_g1	0.418397	0.0470856	2.92707	0.0450815	1	TRUE
c13649_g1	0.0235428	0.867469	-4.90435	0.0136652	1	TRUE
c136571_g1	0.565027	0	6.10377	0.0240307	1	TRUE
c136721_g1	0	0.657634	-6.45703	0.0135511	1	TRUE
c136833_g1	0.451025	0	5.71874	0.00894312	1	TRUE
c137122_g1	0	0.338781	-5.58195	0.0450873	1	TRUE
c137508_g1	0.0235428	0.297069	-3.48607	0.0222232	1	TRUE
c137733_g1	0.635656	0	6.09764	0.0226123	1	TRUE
c137910_g1	0.342299	0	5.26177	0.0264405	1	TRUE
c138047_g1	0	0.35871	-5.66269	0.0375317	1	TRUE
c138049_g1	0.682741	0	6.37444	0.0162025	1	TRUE
c138167_g1	0.0235428	0.344154	-3.69271	0.0120901	1	TRUE
c138214_g1	0	0.35871	-5.66269	0.0375301	1	TRUE
c138366_g1	0.253598	0	4.93234	0.0382065	1	TRUE
c138370_g1	0.376685	0	5.52604	0.0488061	1	TRUE
c138749_g1	0.358612	0.0199283	3.48356	0.0165169	1	TRUE
c138853_g1	0.268056	0.0199283	3.07008	0.0363512	1	TRUE
c138865_g1	0.396613	0.0199283	3.62448	0.0231215	1	TRUE
c139164_g1	0.0235428	0.507098	-4.15266	0.0173645	1	TRUE
c139242_g1	0.776913	0	6.55306	0.0066826	1	TRUE
c139284_g1	0.517942	0	5.97947	0.0277604	1	TRUE
c139349_g1	0.210127	0	4.69739	0.0403316	1	TRUE
c139351_g1	0.237284	0	4.81742	0.0445085	1	TRUE
c139503_g1	0	0.182969	-4.68589	0.033176	1	TRUE
c139606_g1	0.0199283	0.438423	-4.13436	0.0391415	1	TRUE
c140627_g1	0.235428	0	4.77921	0.0463213	1	TRUE
c14081_g1	0.0235428	0.405698	-3.88575	0.0347104	1	TRUE
c1410_g1	0.297069	0	5.14761	0.0250756	1	TRUE
[truncated: 2,273 more rows]

## Sheet: P2 vs P3
GeneID	Readcount_P2	Readcount_P3	log2FoldChange	pval	padj	significant
c107202_g1	0.2526	37.6519	-7.08808	2.06034e-12	4.13926e-07	TRUE
c99493_g1	0	11.7822	-10.2745	5.09081e-12	5.11377e-07	TRUE
c107453_g1	0	3.98994	-8.75958	5.18544e-10	3.47255e-05	TRUE
c97705_g1	3.43287	0	8.64823	1.15717e-09	5.81193e-05	TRUE
c88126_g6	8.20917	0.144463	5.8777	2.8968e-09	0.000116394	TRUE
c67315_g1	0	3.25669	-8.45394	4.21402e-09	0.000141101	TRUE
c97216_g1	0.0702273	7.92837	-6.54591	5.27246e-09	0.000151321	TRUE
c78920_g1	0.114818	4.94591	-5.20726	3.42848e-08	0.000773899	TRUE
c90083_g2	3.06679	0.0459273	5.83638	3.46691e-08	0.000773899	TRUE
c100134_g1	9.48369	278.722	-4.73001	1.03003e-07	0.00198787	TRUE
c91731_g2	2.55115	0.0243	6.39868	1.08842e-07	0.00198787	TRUE
c83218_g1	0	1.91593	-7.69373	1.30837e-07	0.00219045	TRUE
c95980_g1	2.51607	0	8.19186	2.91878e-07	0.00451068	TRUE
c107985_g2	0	1.63102	-7.46154	3.20151e-07	0.00459422	TRUE
c97090_g1	0	6.11716	-9.32787	4.6301e-07	0.00620131	TRUE
c95426_g5	0	3.27381	-8.40282	5.28934e-07	0.0066415	TRUE
c103274_g1	4.16043	0	8.93783	8.07359e-07	0.00954118	TRUE
c104752_g1	0.160746	4.46634	-4.56974	1.25084e-06	0.0139609	TRUE
c110100_g4	1.91534	0	7.82236	1.38203e-06	0.0139969	TRUE
c71984_g1	3.73115	0.116155	4.93506	1.493e-06	0.0139969	TRUE
c83877_g1	0	2.64068	-8.10317	1.48469e-06	0.0139969	TRUE
c84745_g1	3.19437	0.118827	4.74019	1.53275e-06	0.0139969	TRUE
c102536_g2	0	1.66625	-7.5243	1.76939e-06	0.0153393	TRUE
c87147_g2	0.0459273	1.93355	-5.03411	1.93508e-06	0.0153393	TRUE
c95011_g2	0	1.50843	-7.44135	1.98516e-06	0.0153393	TRUE
c95017_g1	0.166091	3.93441	-4.37611	1.94899e-06	0.0153393	TRUE
c106188_g2	0.0472636	3.30736	-5.89604	2.17811e-06	0.0156281	TRUE
c88065_g1	15.1398	0.91939	4.18092	2.11519e-06	0.0156281	TRUE
c39715_g1	6.02179	0	9.48631	2.44622e-06	0.0163817	TRUE
c95463_g1	0.116155	2.98429	-4.53483	2.4331e-06	0.0163817	TRUE
c103715_g4	3.24698	0.0715636	5.41109	2.74231e-06	0.0165081	TRUE
c91086_g2	0.0229637	5.24345	-7.17485	2.71753e-06	0.0165081	TRUE
c96050_g2	2.36744	0	8.10356	2.71465e-06	0.0165081	TRUE
c97686_g1	16.8349	0.1701	6.75036	2.79377e-06	0.0165081	TRUE
c49570_g1	0.0229637	3.20007	-6.55973	3.1769e-06	0.0182356	TRUE
c89824_g2	8.17506	0	9.8923	3.3211e-06	0.0185338	TRUE
c99104_g6	0	5.12596	-9.03898	3.67574e-06	0.0199585	TRUE
c80251_g1	2.18397	0.0229637	6.11273	4.36998e-06	0.0228639	TRUE
c95083_g1	0.303873	4.6984	-3.7669	4.43844e-06	0.0228639	TRUE
c77348_g1	0	6.79527	-9.59576	5.62876e-06	0.0282707	TRUE
c105649_g2	0	1.33541	-7.20995	6.56428e-06	0.0315605	TRUE
c106396_g1	0	6.61473	-9.59129	6.72119e-06	0.0315605	TRUE
c91622_g8	1.6128	0	7.55473	6.75503e-06	0.0315605	TRUE
c94859_g3	0	2.37145	-8.10758	7.17506e-06	0.032761	TRUE
c140950_g1	0	1.30151	-7.11328	7.39948e-06	0.0330349	TRUE
c7700_g1	0.0243	292.57	-12.9472	7.80332e-06	0.0340805	TRUE
c109662_g2	5.74893	0.068891	6.20063	9.31157e-06	0.0389732	TRUE
c82582_g1	0.275564	4.65005	-3.89936	9.16655e-06	0.0389732	TRUE
c104388_g1	0	3.15087	-8.55086	9.74866e-06	0.0395265	TRUE
c109698_g7	2.04911	0	7.88401	9.83727e-06	0.0395265	TRUE
c86145_g1	4.88785	0.212018	4.5064	1.02093e-05	0.0402171	TRUE
c75276_g1	0.0229637	1.58801	-5.58597	1.0835e-05	0.0405323	TRUE
c93601_g4	6.65946	0	9.57688	1.08946e-05	0.0405323	TRUE
c98388_g2	0	1.17734	-6.9879	1.07713e-05	0.0405323	TRUE
c81976_g2	0	1.34075	-7.18011	1.14473e-05	0.0418144	TRUE
c38208_g1	8.01808	0.0728999	6.72439	1.18041e-05	0.0423475	TRUE
c12080_g1	3.29583	0	8.5588	1.20972e-05	0.0426377	TRUE
c97747_g1	0	4.5141	-8.96532	1.28553e-05	0.0445284	TRUE
c34603_g1	0	1.76613	-7.61077	1.34506e-05	0.0450915	TRUE
c47932_g1	0	21.2331	-11.0642	1.34667e-05	0.0450915	TRUE
c12494_g1	4.00137	0	8.89807	1.42916e-05	0.0470691	TRUE
c107553_g3	0.114818	8.09105	-5.85926	1.49722e-05	0.0471398	TRUE
c73167_g1	0	4.2513	-8.94637	1.52516e-05	0.0471398	TRUE
c82682_g1	4.26684	0	8.9903	1.47798e-05	0.0471398	TRUE
c87761_g2	0.0229637	8.1144	-7.95183	1.50903e-05	0.0471398	TRUE
c106948_g3	0.114818	3.63188	-4.70872	1.60441e-05	0.0486777	TRUE
c90716_g1	0.0229637	1.3314	-5.31741	1.62338e-05	0.0486777	TRUE
c92145_g4	0.068891	2.20511	-4.77623	1.76822e-05	0.0522411	TRUE
c108757_g2	3.00057	0.2187	3.89819	1.80458e-05	0.0523376	TRUE
c96966_g2	0.0229637	1.37173	-5.29821	1.84687e-05	0.0523376	TRUE
c97243_g2	1.04247	0	6.94867	1.84964e-05	0.0523376	TRUE
c81611_g2	0.0229637	1.68387	-5.6796	1.94436e-05	0.0542536	TRUE
c93699_g8	1.52872	0.0229637	5.63773	2.07404e-05	0.0570793	TRUE
c86568_g20	0	3.56482	-8.62363	2.13003e-05	0.0578281	TRUE
c106974_g2	0.0243	2.02383	-5.81719	2.25829e-05	0.0604926	TRUE
c66801_g1	2.02274	0	7.89268	2.38894e-05	0.0631504	TRUE
c147842_g1	3.05719	0	8.48162	2.62307e-05	0.068439	TRUE
c92571_g2	3.06837	0	8.47343	2.81991e-05	0.0726315	TRUE
c104258_g2	0	3.56992	-8.57659	2.97191e-05	0.0755777	TRUE
c170818_g1	2.95173	0	8.4596	3.06503e-05	0.0760211	TRUE
c82388_g2	2.84749	0	8.36832	3.04324e-05	0.0760211	TRUE
c70263_g1	0.763146	13.9224	-3.99946	3.14825e-05	0.077133	TRUE
c78566_g1	0	2.85076	-8.35291	3.35517e-05	0.0794697	TRUE
c81644_g3	2.13597	0	7.99272	3.3623e-05	0.0794697	TRUE
c91751_g2	0.0472636	2.22382	-5.22577	3.31546e-05	0.0794697	TRUE
c102194_g4	1.35169	0.0243	5.49238	3.56026e-05	0.0822141	TRUE
c102982_g1	6.87876	0.521236	3.78455	3.55229e-05	0.0822141	TRUE
c90462_g2	0	3.08525	-8.37757	3.73969e-05	0.0853763	TRUE
c85104_g1	0.0918546	4.58868	-5.31735	3.79819e-05	0.0857376	TRUE
c109698_g4	2.04911	0.0229637	6.01068	4.00934e-05	0.0894983	TRUE
c102063_g4	2.61786	0	8.24386	4.21692e-05	0.0930976	TRUE
c52554_g1	0	3.0132	-8.25641	4.29787e-05	0.0938533	TRUE
c60744_g1	0.068891	2.09029	-4.67908	4.4046e-05	0.0951498	TRUE
c99576_g2	0.143127	3.03823	-4.26847	4.76792e-05	0.101903	TRUE
c98290_g3	2.3124	0.1215	4.31755	5.03574e-05	0.106494	TRUE
c97869_g1	0	2.4684	-8.10251	5.18122e-05	0.108429	TRUE
c89300_g1	3.44831	0	8.68439	5.27164e-05	0.109184	TRUE
c81277_g2	0.0243	4.78709	-7.00361	5.44584e-05	0.111641	TRUE
c103562_g2	7.95123	0.0702273	6.70632	5.6933e-05	0.115535	TRUE
c105007_g1	15.1353	1.77815	3.20156	5.8024e-05	0.116571	TRUE
c18199_g1	0	2.40886	-8.06211	6.23652e-05	0.120474	TRUE
c77166_g1	1.64329	0.0485999	4.98307	6.06741e-05	0.120474	TRUE
c81428_g2	0.0715636	2.74213	-4.97805	6.19847e-05	0.120474	TRUE
c98792_g1	5.32549	0.472636	3.5413	6.22232e-05	0.120474	TRUE
c103473_g6	2.34447	0.0229637	6.21035	6.37275e-05	0.120783	TRUE
c98369_g2	0	7.44806	-9.55606	6.36986e-05	0.120783	TRUE
c109282_g2	0.2769	7.05272	-4.54251	6.62899e-05	0.121504	TRUE
c94208_g2	0	1.10444	-6.90501	6.6527e-05	0.121504	TRUE
c94319_g1	0	2.26816	-7.88192	6.4844e-05	0.121504	TRUE
c94517_g1	0.948191	0	6.79456	6.54425e-05	0.121504	TRUE
c86026_g1	0.685991	17.5771	-4.58428	6.77682e-05	0.12156	TRUE
c88943_g1	0	2.73812	-8.20871	6.75949e-05	0.12156	TRUE
c107880_g2	2.00695	0.140455	3.78374	6.85924e-05	0.12195	TRUE
c100506_g1	12.3447	0.648328	4.17203	6.99826e-05	0.12333	TRUE
c47694_g1	2.11593	0	7.98053	7.43358e-05	0.12874	TRUE
c87188_g1	0.0715636	5.69896	-6.0395	7.49747e-05	0.12874	TRUE
c99560_g1	80.3727	11.4021	2.90323	7.40446e-05	0.12874	TRUE
c91686_g6	0	2.33378	-8.11897	7.74882e-05	0.131928	TRUE
c99938_g1	0.183709	3.93174	-4.25337	8.48342e-05	0.143221	TRUE
c88602_g1	19.0433	1.57306	3.70583	8.55519e-05	0.14323	TRUE
c108852_g1	0.0931909	1.60404	-3.85817	8.66212e-05	0.143821	TRUE
c58701_g1	1.35619	0	7.32046	8.87348e-05	0.144935	TRUE
c89483_g1	0	17.0073	-10.7748	8.82436e-05	0.144935	TRUE
c56462_g1	2.1231	0	7.98637	9.09281e-05	0.14732	TRUE
c162191_g1	0	2.00403	-7.85732	9.29167e-05	0.149337	TRUE
c108675_g1	0.0459273	1.17065	-4.31463	9.37303e-05	0.149449	TRUE
c49971_g1	2.34229	0	8.07545	9.49539e-05	0.150208	TRUE
c101706_g4	0.510546	4.18009	-2.88285	9.66649e-05	0.150765	TRUE
c29421_g1	1.90598	0	7.79314	9.68069e-05	0.150765	TRUE
c100128_g4	0.0229637	2.52586	-6.12102	0.000100324	0.15504	TRUE
c88442_g4	17.7527	0.768245	4.66973	0.000101781	0.156091	TRUE
c85891_g1	1.4331	22.6604	-3.91265	0.000105479	0.160537	TRUE
c109290_g3	0	103.178	-13.374	0.000107148	0.161851	TRUE
c65837_g1	1.82433	0	7.76747	0.000113018	0.168189	TRUE
c98538_g3	0	1.6032	-7.60853	0.000112246	0.168189	TRUE
c147531_g1	2.16101	0	7.9604	0.000114539	0.1692	TRUE
c101624_g3	3.24283	0	8.59016	0.000119209	0.173668	TRUE
c62240_g1	1.96636	0.0485999	5.2298	0.000119293	0.173668	TRUE
c63430_g1	0	0.858763	-6.56397	0.000122614	0.177219	TRUE
c103348_g9	1.49239	0.0459273	4.79982	0.000126731	0.180571	TRUE
c104710_g2	8.24778	0.0715636	6.79288	0.0001267	0.180571	TRUE
c100436_g1	0.114818	1.71084	-3.714	0.000132129	0.186936	TRUE
c85029_g1	0.900928	0	6.71807	0.00013335	0.187345	TRUE
c93670_g3	0.900928	6.89866	-2.84905	0.000136003	0.189745	TRUE
c103348_g3	1.81413	0	7.71608	0.000139407	0.193153	TRUE
c103555_g2	11.0211	1.34902	3.08676	0.000143969	0.198107	TRUE
c101865_g1	0.0472636	1.41123	-4.64695	0.0001482	0.199823	TRUE
c104578_g1	0	5.49046	-9.14613	0.000146704	0.199823	TRUE
c105183_g1	1.32496	11.5163	-2.94728	0.00014801	0.199823	TRUE
c65836_g1	0	0.769581	-6.36953	0.000150564	0.201657	TRUE
c99851_g1	14.6438	0.333518	5.52855	0.000151686	0.201815	TRUE
c78491_g1	0	1.94023	-7.72833	0.000155214	0.20515	TRUE
c92122_g1	0.537518	4.7227	-2.95445	0.000157012	0.20617	TRUE
c42412_g1	1.41657	0.0243	5.54169	0.000161047	0.210096	TRUE
c105516_g2	3.52983	0.1701	4.49991	0.000165653	0.213334	TRUE
c63604_g1	0	1.83903	-7.64259	0.000164904	0.213334	TRUE
c108230_g4	1.98665	0.0958636	4.35165	0.00017001	0.216173	TRUE
c89916_g1	4.07026	0.0931909	5.36091	0.000169225	0.216173	TRUE
c92729_g3	0.208009	2.70313	-3.54969	0.000171346	0.216502	TRUE
c101223_g1	0.0229637	2.82196	-6.37291	0.000176635	0.221789	TRUE
c107953_g8	0.0459273	2.19927	-5.16285	0.000182494	0.227482	TRUE
c95039_g1	0.116155	1.52167	-3.51132	0.000183433	0.227482	TRUE
c103842_g1	0	1.21366	-6.97161	0.000189517	0.229363	TRUE
c91468_g5	0	1.62458	-7.54765	0.000188646	0.229363	TRUE
c97389_g7	0.206673	5.60527	-4.49904	0.00018857	0.229363	TRUE
c97584_g4	0.0243	4.69148	-7.02311	0.000187639	0.229363	TRUE
c104838_g3	3.14127	0.303873	3.35626	0.000196834	0.23399	TRUE
c88257_g6	1.02911	0.0243	5.07208	0.000196407	0.23399	TRUE
c96039_g1	0.0229637	5.1396	-7.42473	0.000194912	0.23399	TRUE
c88959_g1	8.6816	0	10.0145	0.000201684	0.238345	TRUE
c91723_g6	0	0.96799	-6.67178	0.000205672	0.240892	TRUE
c94744_g3	29.6002	0	11.783	0.000206237	0.240892	TRUE
c101646_g3	0.0715636	1.52154	-4.11162	0.000207441	0.240897	TRUE
c97849_g1	73.511	3.95228	4.31819	0.000210493	0.243037	TRUE
c108928_g3	0.0459273	3.30346	-5.72957	0.000212883	0.244013	TRUE
c80560_g1	0	0.87079	-6.51944	0.000213767	0.244013	TRUE
c97970_g1	0.139118	2.08203	-3.71186	0.000216433	0.24566	TRUE
c105107_g3	0.0243	1.76078	-5.68508	0.000219953	0.248253	TRUE
c5561_g1	1.30601	0.0971999	3.77285	0.000221748	0.248881	TRUE
c107540_g3	3.48632	0.2187	4.11503	0.000224771	0.250806	TRUE
c89781_g1	41.3341	449.644	-3.29295	0.00022596	0.250806	TRUE
c101368_g5	0.629373	0	6.22118	0.00023511	0.256707	TRUE
c89141_g1	1.4964	8.11499	-2.33151	0.000234123	0.256707	TRUE
c97964_g4	0	1.14076	-6.88277	0.000233456	0.256707	TRUE
c62512_g1	0.717219	0	6.41148	0.000238876	0.259409	TRUE
c91079_g2	0.137782	1.69857	-3.41935	0.000251541	0.271694	TRUE
c85174_g1	0.068891	1.31937	-4.05943	0.000261528	0.280971	TRUE
c103348_g10	6.65685	0	9.63128	0.00026965	0.282374	TRUE
c106529_g7	0	0.707618	-6.34993	0.000269862	0.282374	TRUE
c71080_g1	0	2.37071	-7.92864	0.000265931	0.282374	TRUE
c90161_g3	0.209346	3.00251	-3.61989	0.000269011	0.282374	TRUE
c97782_g1	0.0472636	1.82675	-4.91541	0.00026637	0.282374	TRUE
c33206_g2	0	1.8225	-7.5531	0.000271335	0.282444	TRUE
c134767_g1	19.2435	0	11.162	0.000276946	0.28612	TRUE
c26591_g1	0	1.60271	-7.43593	0.000279138	0.28612	TRUE
c88150_g2	19.0942	0.849409	4.53579	0.000278878	0.28612	TRUE
c100214_g2	0.923645	0.0229637	4.90978	0.000284783	0.290424	TRUE
c135361_g1	0	4.49282	-8.85965	0.000302369	0.305585	TRUE
c36185_g1	0	1.97923	-7.68379	0.000304213	0.305585	TRUE
c99213_g1	0	19.9746	-10.967	0.000302948	0.305585	TRUE
c106467_g2	1.44671	0	7.3906	0.000307755	0.307605	TRUE
c75066_g2	2.64335	0	8.30054	0.00031263	0.310508	TRUE
c91999_g1	0.972245	0	6.86186	0.000313751	0.310508	TRUE
c72300_g1	2.68734	0.167427	4.06812	0.000315802	0.311006	TRUE
c39917_g1	0	1.34635	-7.27617	0.000327301	0.319201	TRUE
c81389_g1	0.0459273	1.15571	-4.24852	0.000326174	0.319201	TRUE
c46673_g1	0.166091	4.63292	-4.6792	0.000337422	0.326973	TRUE
c89073_g7	0.139118	9.71464	-5.81571	0.000338831	0.326973	TRUE
c98270_g3	2.44083	0.0931909	4.57324	0.000340152	0.326973	TRUE
c11469_g1	0.768491	0	6.52375	0.000353423	0.336509	TRUE
c14819_g1	0	1.45958	-7.32554	0.000352053	0.336509	TRUE
c108318_g1	0	0.741272	-6.35513	0.000359187	0.338835	TRUE
c136044_g1	0	1.31937	-7.25992	0.000361245	0.338835	TRUE
c73705_g1	0	0.649418	-6.13188	0.000363888	0.338835	TRUE
c86115_g1	2.17036	0.287591	3.00339	0.00036191	0.338835	TRUE
c95368_g1	1.26543	8.51315	-2.61701	0.000364299	0.338835	TRUE
c20381_g1	0	1.32873	-7.23424	0.000371382	0.343831	TRUE
c36305_g1	0.808827	0	6.59537	0.000375788	0.344733	TRUE
c85656_g1	3.2652	0.191727	4.17076	0.000375492	0.344733	TRUE
c102656_g1	0	1.5552	-7.30647	0.000389869	0.347422	TRUE
c60723_g1	1.28547	0	7.26423	0.00038988	0.347422	TRUE
c76095_g1	0	0.918053	-6.6085	0.000386575	0.347422	TRUE
c79692_g1	14.4901	0.216027	6.0954	0.000390824	0.347422	TRUE
c80634_g1	0	1.31536	-7.25776	0.000389735	0.347422	TRUE
c90218_g1	1.26944	0	7.24719	0.000383749	0.347422	TRUE
c98729_g7	0	1.41098	-7.27974	0.000381809	0.347422	TRUE
c104532_g1	0.144463	1.96587	-3.58116	0.000392903	0.347602	TRUE
c110504_g2	0.260618	2.70848	-3.20292	0.000394487	0.347602	TRUE
c83853_g1	0.698264	16.5859	-4.64725	0.000396976	0.348267	TRUE
c85582_g1	1.36931	0.0945272	3.80777	0.000402275	0.351382	TRUE
c90672_g1	0.255273	3.4602	-3.55455	0.00040789	0.353216	TRUE
c99500_g3	1.27369	0.0229637	5.37269	0.000406607	0.353216	TRUE
c71480_g1	0	1.43795	-7.29574	0.000418261	0.360642	TRUE
c89205_g4	0	0.82219	-6.44372	0.000423841	0.363188	TRUE
c91763_g1	0.324164	3.35122	-3.19787	0.000426637	0.363188	TRUE
c93165_g2	1.94632	14.3663	-2.72804	0.000425705	0.363188	TRUE
c78418_g1	0	12.4173	-10.3204	0.000431093	0.365432	TRUE
c90191_g1	9.67079	0.766908	3.78197	0.000443091	0.374024	TRUE
c60849_g1	1.99334	10.8729	-2.30507	0.000446414	0.375253	TRUE
c102478_g2	8.15087	1.69189	2.34206	0.000453207	0.37624	TRUE
c78655_g1	0.0229637	1.94474	-5.93156	0.000452987	0.37624	TRUE
c93455_g1	0.0931909	1.4382	-3.80447	0.000452511	0.37624	TRUE
c86799_g1	0	1.47502	-7.52909	0.000465279	0.384673	TRUE
c64945_g1	4.35993	0.355145	3.66655	0.000467248	0.384718	TRUE
c41408_g1	1.5156	0	7.44714	0.000470173	0.385546	TRUE
c101620_g5	8.11292	0.214691	5.29915	0.00047791	0.388507	TRUE
c79510_g1	0	0.707618	-6.34679	0.000479585	0.388507	TRUE
c84784_g1	65.2694	1426.12	-4.40816	0.000476401	0.388507	TRUE
c1783_g1	9.30028	0	10.0457	0.00049363	0.398278	TRUE
c55489_g1	0	0.595472	-6.05902	0.000505858	0.406512	TRUE
c80235_g1	0.0931909	1.81255	-4.19958	0.000512188	0.408001	TRUE
c98560_g2	3.21843	0.572509	2.56787	0.000513805	0.408001	TRUE
c99373_g5	0.0459273	2.33171	-5.27803	0.000513274	0.408001	TRUE
c107836_g5	1.32897	10.936	-2.86492	0.000554886	0.414415	TRUE
c75145_g1	0.068891	2.57203	-4.92027	0.000543085	0.414415	TRUE
c79620_g1	0	0.626454	-6.0684	0.000547865	0.414415	TRUE
c82371_g1	3.28514	0	8.61481	0.000535326	0.414415	TRUE
c82723_g2	0	0.637391	-6.19948	0.000546168	0.414415	TRUE
c85695_g1	0.0485999	3.38877	-5.96633	0.000544142	0.414415	TRUE
c85798_g1	1.40588	0.168763	3.12411	0.000531502	0.414415	TRUE
c86043_g1	0	1.21549	-7.17151	0.000548922	0.414415	TRUE
c88984_g2	2.48384	0.120164	4.37545	0.000536569	0.414415	TRUE
c89815_g1	0.0918546	4.09298	-5.27971	0.000534087	0.414415	TRUE
c93237_g1	0.210682	2.21422	-3.20571	0.000529565	0.414415	TRUE
c94312_g1	1.19787	11.3389	-3.22467	0.000536964	0.414415	TRUE
c95322_g2	0.934582	8.49989	-2.97836	0.000551846	0.414415	TRUE
c96682_g1	0.259282	2.01447	-2.79848	0.000553936	0.414415	TRUE
c97297_g2	50.5996	6.92915	3.00527	0.000538672	0.414415	TRUE
c97553_g2	1.14101	0	7.09325	0.000536617	0.414415	TRUE
c85996_g3	16.0321	0.41333	5.33572	0.000576909	0.427683	TRUE
c96727_g1	5.81381	0.429382	3.82744	0.000575051	0.427683	TRUE
c100752_g1	7.30244	0	9.76517	0.000599825	0.431473	TRUE
c105122_g1	0	0.70069	-6.21984	0.000588138	0.431473	TRUE
c106603_g1	1.02911	5.50906	-2.31802	0.000596546	0.431473	TRUE
c107664_g2	1.27904	0.1215	3.45334	0.000588816	0.431473	TRUE
c108502_g6	12.9846	0.314563	5.5304	0.000594838	0.431473	TRUE
c108928_g2	0	0.942353	-6.6464	0.000597826	0.431473	TRUE
c56042_g1	0	0.546872	-5.94253	0.00059901	0.431473	TRUE
c64775_g1	0.0459273	5.19513	-6.69209	0.000603497	0.431473	TRUE
c89087_g4	0.0229637	1.8711	-5.67786	0.000602872	0.431473	TRUE
c93302_g1	0.257945	2.68393	-3.17122	0.00060279	0.431473	TRUE
c104279_g1	0.183709	1.82141	-3.11769	0.000621282	0.442613	TRUE
c104458_g2	0.973581	22.5886	-4.44532	0.000628472	0.444582	TRUE
c94022_g5	7.00392	0	9.63711	0.000627592	0.444582	TRUE
c103723_g1	1.08573	0	6.99063	0.000642345	0.452802	TRUE
c100886_g3	12.9644	2.06441	2.7792	0.000652943	0.454861	TRUE
c107300_g4	1.66161	0.0243	5.80621	0.000653102	0.454861	TRUE
c78031_g1	0	0.77359	-6.34244	0.000658596	0.454861	TRUE
c87759_g3	6.59057	0	9.61737	0.000655905	0.454861	TRUE
c90600_g1	2.08118	0.356482	2.59586	0.000655131	0.454861	TRUE
c95427_g1	0.861682	0	6.64883	0.000658851	0.454861	TRUE
c33184_g1	6.45279	0	9.58693	0.000669014	0.460295	TRUE
c86420_g2	8.96184	0.0918546	6.44118	0.000674594	0.46255	TRUE
c103337_g3	0	7.41149	-9.53828	0.000682574	0.463279	TRUE
c12826_g1	5.1249	0.432054	3.65884	0.000678929	0.463279	TRUE
c93550_g2	0.0459273	4.61165	-6.20545	0.000681215	0.463279	TRUE
c101726_g1	0.253937	4.83861	-4.01797	0.000690596	0.46402	TRUE
c92424_g1	15.2089	1.23019	3.6886	0.00068857	0.46402	TRUE
c96882_g2	0	2.8029	-8.47073	0.00068913	0.46402	TRUE
c59980_g1	6.24611	0	9.47218	0.000701569	0.469822	TRUE
c75401_g1	1.19812	0.0485999	4.51003	0.000717625	0.475816	TRUE
c77038_g1	0.491591	0	5.8753	0.000713758	0.475816	TRUE
c91524_g1	8.96831	0.599728	3.82256	0.00071711	0.475816	TRUE
c80770_g2	0.676637	0.0243	4.48748	0.000720866	0.476393	TRUE
c100065_g4	0.206673	4.41763	-4.30094	0.000727442	0.479163	TRUE
c101006_g7	5.8098	0	9.3679	0.000745796	0.488052	TRUE
c11092_g1	3.31246	0.0728999	5.51386	0.000745265	0.488052	TRUE
c174779_g1	0	0.62779	-6.06552	0.00075429	0.490562	TRUE
c85772_g1	0.5295	6.89272	-3.67236	0.000754515	0.490562	TRUE
c60294_g1	0.0229637	0.758891	-4.51735	0.000765038	0.492389	TRUE
c64655_g1	0	0.842481	-6.483	0.000767129	0.492389	TRUE
c71777_g1	0.139118	3.88265	-4.51966	0.000766451	0.492389	TRUE
c98324_g3	1.05633	0	6.94209	0.000766954	0.492389	TRUE
c101693_g3	0.441655	9.02622	-4.16342	0.000784367	0.494095	TRUE
c29183_g1	0	1.17466	-7.00454	0.000789192	0.494095	TRUE
c45023_g1	0.0931909	1.63819	-4.01298	0.000789462	0.494095	TRUE
c65584_g1	0	0.522572	-5.88202	0.000787197	0.494095	TRUE
c71367_g1	3.06352	30.7653	-3.23594	0.000781154	0.494095	TRUE
c76396_g1	0	1.1421	-6.87917	0.000788589	0.494095	TRUE
c80148_g1	0.494264	0	5.88134	0.000786843	0.494095	TRUE
c97560_g1	2.86729	0.141791	4.29335	0.000782988	0.494095	TRUE
c135585_g1	0	5.5572	-9.46013	0.000794647	0.495796	TRUE
c105392_g4	0.068891	1.00323	-3.59512	0.000802194	0.498954	TRUE
c102200_g2	0	5.90489	-9.24954	0.00082535	0.511628	TRUE
c76625_g2	0	0.5442	-5.96066	0.000827662	0.511628	TRUE
c105457_g1	13.6729	1.38668	3.42573	0.000852441	0.51614	TRUE
c108263_g2	0	1.52095	-7.57299	0.000862001	0.51614	TRUE
c49830_g1	0	0.526581	-5.85601	0.000860179	0.51614	TRUE
c53040_g2	0	1.01817	-6.86287	0.000861632	0.51614	TRUE
c57539_g1	2.31701	0.265963	3.24769	0.000855696	0.51614	TRUE
c76961_g1	0.88039	0.0229637	4.8288	0.000856658	0.51614	TRUE
c79844_g1	0	1.07345	-6.90107	0.000863222	0.51614	TRUE
c81925_g2	0	0.526581	-5.85601	0.000860337	0.51614	TRUE
c87936_g1	1.65338	0.0243	5.74245	0.000862343	0.51614	TRUE
c98126_g1	0.068891	1.52179	-4.23676	0.000838469	0.51614	TRUE
c99870_g5	0	1.25024	-7.0499	0.000843544	0.51614	TRUE
c100977_g2	0	1.89139	-7.58959	0.000868751	0.51708	TRUE
c73681_g1	1.05341	0.0728999	3.84374	0.00087509	0.51708	TRUE
c82399_g1	13.3392	0.965317	3.93415	0.000873254	0.51708	TRUE
c97692_g1	9.25161	0.116155	6.22193	0.000871374	0.51708	TRUE
c104710_g1	3.38353	0.118827	4.83327	0.000882796	0.518583	TRUE
c94485_g2	0	4.93719	-9.28959	0.000881105	0.518583	TRUE
c50392_g1	0	1.07236	-7.01486	0.000888144	0.520204	TRUE
c92886_g1	0.673964	4.98466	-2.73854	0.000895112	0.522761	TRUE
c79316_g1	6.82675	0.7629	3.26313	0.000911964	0.531059	TRUE
c59110_g1	1.45715	0.0229637	5.56218	0.000916762	0.53231	TRUE
c92362_g2	9.13549	1.72178	2.44977	0.000921445	0.533487	TRUE
c87964_g1	0	4.68459	-9.21388	0.000928444	0.535995	TRUE
c65942_g2	0	4.61569	-9.19253	0.000938962	0.540514	TRUE
c161341_g1	0	0.599481	-6.0387	0.000946911	0.543532	TRUE
c66178_g1	0	0.889745	-6.59067	0.000952321	0.543532	TRUE
c92889_g2	0	2.6001	-8.06965	0.000952203	0.543532	TRUE
c143040_g1	0	0.9669	-6.80902	0.000969997	0.548942	TRUE
c59596_g1	0	1.20346	-7.21665	0.00096917	0.548942	TRUE
c90602_g2	0.137782	2.31324	-3.9501	0.000967033	0.548942	TRUE
c95387_g2	0.0459273	6.31799	-6.61461	0.000989148	0.558208	TRUE
c80646_g1	14.7674	1.20856	3.68149	0.000994173	0.559471	TRUE
c14681_g1	0	2.11399	-8.06378	0.00100817	0.561866	TRUE
c84571_g1	8.35877	0.144463	5.93069	0.0010056	0.561866	TRUE
c90533_g3	1.28864	0.0485999	4.61183	0.00100961	0.561866	TRUE
c97914_g8	0.393055	2.93386	-2.74458	0.00100513	0.561866	TRUE
c35614_g1	0	1.94132	-7.6585	0.00102261	0.565964	TRUE
c99514_g2	0	2.4543	-7.98677	0.00102261	0.565964	TRUE
c89793_g1	0	1.06969	-7.0166	0.00103094	0.568005	TRUE
c93791_g2	0.9036	6.99185	-2.8522	0.00103195	0.568005	TRUE
c87102_g1	6.67135	0.434727	4.10162	0.00104425	0.570085	TRUE
c87859_g1	0	4.61699	-8.89538	0.00104252	0.570085	TRUE
c94817_g7	0.303873	1.99284	-2.55394	0.00104011	0.570085	TRUE
c105066_g2	0	0.602154	-6.02259	0.00107378	0.576592	TRUE
c106385_g2	61.4161	4.32504	3.91731	0.00106907	0.576592	TRUE
c109783_g2	2.09103	0	7.89949	0.00107216	0.576592	TRUE
c145996_g1	1.263	0	7.236	0.00106435	0.576592	TRUE
c159886_g1	0	4.64129	-8.86458	0.0010663	0.576592	TRUE
c76406_g1	0.684654	0	6.36	0.00107185	0.576592	TRUE
c91686_g10	0.937255	0	6.77288	0.00107626	0.576592	TRUE
c101345_g4	0.449673	3.84548	-2.95715	0.0010959	0.577431	TRUE
c104218_g2	5.82485	0.691336	3.17361	0.00109711	0.577431	TRUE
c107903_g1	4.08239	0	8.92676	0.00109171	0.577431	TRUE
c108114_g2	195.734	14.7622	3.89133	0.00108501	0.577431	TRUE
c45174_g1	0	0.600818	-6.03125	0.00110082	0.577431	TRUE
c69845_g1	0	0.546872	-5.93797	0.00108359	0.577431	TRUE
c88907_g9	0.068891	1.10844	-3.69679	0.00109853	0.577431	TRUE
c98239_g1	0.345791	2.86705	-3.00278	0.00108824	0.577431	TRUE
c79754_g3	0	4.37399	-8.81758	0.00111038	0.57942	TRUE
c96427_g1	9.34325	1.27454	3.0149	0.00110862	0.57942	TRUE
c101361_g2	0.659018	0	6.27713	0.00112516	0.580036	TRUE
c110088_g1	0.0931909	1.08147	-3.28062	0.00112599	0.580036	TRUE
c29358_g1	0.0931909	1.26785	-3.53062	0.00111544	0.580036	TRUE
c77057_g1	10.0378	0.238991	5.46759	0.00112222	0.580036	TRUE
c88442_g1	118.346	9.40265	3.78972	0.00111982	0.580036	TRUE
c100550_g1	0.0459273	0.944784	-3.99471	0.00113235	0.581821	TRUE
c72313_g1	0.0229637	11.2995	-8.3061	0.00114773	0.588218	TRUE
c91998_g5	0.692919	0	6.33546	0.00116105	0.59353	TRUE
c162151_g1	0.955963	0	6.83913	0.00116977	0.596472	TRUE
c89205_g1	0.0229637	0.768245	-4.48245	0.00117846	0.599379	TRUE
c33347_g1	0.0229637	1.45424	-5.45194	0.00119272	0.6051	TRUE
c89559_g4	3.60529	0	8.68119	0.00120225	0.606868	TRUE
c92731_g1	4.18835	0.261954	4.05527	0.00119944	0.606868	TRUE
c98133_g1	0	1.38183	-7.43996	0.00120892	0.60871	TRUE
c159557_g1	0	2.13706	-7.79201	0.00121696	0.610953	TRUE
c78902_g1	0.511882	0	5.91812	0.00121946	0.610953	TRUE
c105569_g6	0.661314	0.0243	4.44936	0.0012365	0.611883	TRUE
c41146_g1	0.984272	0	6.88069	0.00123655	0.611883	TRUE
c94846_g2	0	3.93659	-8.666	0.00122903	0.611883	TRUE
c97274_g2	7.60034	1.098	2.78383	0.00122601	0.611883	TRUE
c98086_g2	0.0485999	1.09909	-4.18852	0.00123478	0.611883	TRUE
c50263_g2	0	0.55489	-5.88826	0.00124995	0.612481	TRUE
c75283_g1	4.82623	0.243	4.47513	0.00124524	0.612481	TRUE
c88854_g1	4.88735	0.480654	3.48378	0.00124879	0.612481	TRUE
c97897_g1	1.02109	0	6.88506	0.00124981	0.612481	TRUE
c59010_g2	2.59489	0.0243	6.38746	0.00125435	0.613144	TRUE
c90152_g4	3.5478	0	8.7246	0.00125955	0.614189	TRUE
c93181_g4	0	0.477981	-5.73021	0.00127253	0.617522	TRUE
c97393_g3	0.068891	1.55119	-4.12159	0.00126953	0.617522	TRUE
c36970_g1	0	0.523909	-5.86923	0.00128271	0.620961	TRUE
c87964_g7	0.0229637	9.91439	-8.11746	0.00128636	0.62123	TRUE
c108243_g1	0.0229637	1.13943	-4.97182	0.00129447	0.622305	TRUE
c87476_g1	13.1838	0.068891	7.31285	0.00129478	0.622305	TRUE
c74025_g1	0.0715636	5.78206	-5.98802	0.00129975	0.623205	TRUE
c101843_g1	2.14206	9.17642	-2.00078	0.00131474	0.625912	TRUE
c108926_g1	5.91969	0.669091	3.1894	0.00131424	0.625912	TRUE
c73702_g1	0.877718	0	6.69144	0.0013131	0.625912	TRUE
c108212_g3	0	0.523909	-5.88009	0.00132623	0.629889	TRUE
c107300_g7	0.881727	0	6.72353	0.00133702	0.631258	TRUE
c111350_g1	0.068891	4.59808	-5.97731	0.0013349	0.631258	TRUE
c98662_g2	3.16898	0	8.56301	0.00133854	0.631258	TRUE
c91113_g4	0	1.67403	-7.44739	0.00134282	0.631791	TRUE
c68087_g1	0	3.5964	-8.53601	0.00134943	0.633419	TRUE
c41346_g1	0.522572	0	5.96675	0.00135894	0.633444	TRUE
c92449_g1	0.99011	0	6.89159	0.00135426	0.633444	TRUE
c93850_g2	0.0931909	2.52744	-4.49255	0.0013579	0.633444	TRUE
c103477_g1	1.74657	0	7.70667	0.00138106	0.638373	TRUE
c106778_g8	0.068891	1.04648	-3.68315	0.00138734	0.638373	TRUE
c43357_g1	14.0652	1.42167	3.46407	0.00140265	0.638373	TRUE
c64935_g1	0	1.03287	-6.78267	0.00139117	0.638373	TRUE
c79693_g2	1.26409	15.8938	-3.46304	0.00140571	0.638373	TRUE
c79991_g1	1.38158	0.141791	3.2891	0.00137913	0.638373	TRUE
c86568_g3	3.05417	0	8.50991	0.00139606	0.638373	TRUE
c87539_g3	0.611754	13.3799	-4.24219	0.00140568	0.638373	TRUE
c87799_g1	0	0.996791	-6.93768	0.00140765	0.638373	TRUE
c89042_g1	0.0728999	1.0545	-3.61274	0.00139404	0.638373	TRUE
c91408_g2	3.05417	0	8.50991	0.00139596	0.638373	TRUE
c98239_g3	2.72174	0.0945272	4.75349	0.00139123	0.638373	TRUE
c12105_g1	3.55937	0.0243	6.90917	0.00141165	0.638746	TRUE
c108341_g1	6.61923	1.65398	2.11404	0.00141998	0.641072	TRUE
c68936_g1	0	0.571172	-6.00797	0.00143136	0.644759	TRUE
c103477_g10	0.0229637	4.30109	-6.85324	0.00143882	0.645097	TRUE
c23969_g1	0	1.14076	-6.86327	0.00144154	0.645097	TRUE
c43549_g2	0	1.0449	-6.75741	0.00144174	0.645097	TRUE
c64874_g1	0	3.3777	-8.44581	0.0014502	0.647442	TRUE
c94592_g2	1.15353	0	7.11155	0.00147438	0.655325	TRUE
c95916_g3	0	3.402	-8.41793	0.00147403	0.655325	TRUE
c107173_g1	82.0657	19.6564	2.1514	0.00147875	0.655813	TRUE
c92264_g1	0.233645	1.96854	-2.91431	0.00148252	0.656036	TRUE
c94144_g1	0.230973	1.82433	-2.86423	0.00149945	0.662069	TRUE
c80307_g1	0.937008	0	6.81012	0.00150895	0.663349	TRUE
c83763_g1	1.48304	0.144463	3.4292	0.00150762	0.663349	TRUE
c105873_g3	0.0459273	2.4543	-5.26152	0.00153337	0.664778	TRUE
c106308_g4	0.141791	5.63545	-5.34414	0.00154343	0.664778	TRUE
c108632_g3	6.07053	1.51486	2.13459	0.00154076	0.664778	TRUE
c26760_g1	0.0243	0.646745	-4.23377	0.00153308	0.664778	TRUE
c65247_g1	0	1.01842	-6.97173	0.00153066	0.664778	TRUE
c88761_g1	1.92895	0.0459273	5.10995	0.00152702	0.664778	TRUE
c90017_g1	0.0472636	0.760227	-3.71253	0.00153264	0.664778	TRUE
c96816_g1	0.167427	1.71753	-3.20622	0.00154529	0.664778	TRUE
c97495_g6	0	3.2319	-8.38237	0.00151789	0.664778	TRUE
c98662_g1	2.7786	0	8.3739	0.00154485	0.664778	TRUE
c102573_g3	1.3281	0.0969569	3.80006	0.00155496	0.665315	TRUE
c124_g1	0.0459273	1.87317	-5.10035	0.00155647	0.665315	TRUE
c99048_g2	1.21282	0.140455	3.06522	0.00154986	0.665315	TRUE
c88125_g3	0.860099	0	6.68776	0.00156577	0.667868	TRUE
c122395_g1	0	3.2319	-8.34423	0.00157939	0.672252	TRUE
c103475_g4	0.0459273	1.9926	-4.97273	0.00159057	0.672457	TRUE
c29570_g1	0	0.556227	-5.88508	0.00158901	0.672457	TRUE
c60122_g1	0.863018	0	6.69523	0.00159326	0.672457	TRUE
c85268_g6	1.95191	0.0485999	5.21764	0.0015902	0.672457	TRUE
c14639_g1	0.0229637	0.644072	-4.2549	0.00159971	0.673763	TRUE
c104808_g1	5.9716	0.618436	3.35614	0.00161933	0.6787	TRUE
c67610_g1	0.826692	0	6.59432	0.00161637	0.6787	TRUE
c95831_g1	39.2271	3.76808	3.56972	0.00162157	0.6787	TRUE
c80812_g1	0.872619	0	6.66512	0.00163057	0.679638	TRUE
c81562_g2	0.807491	0	6.59797	0.00163032	0.679638	TRUE
c72850_g1	0	3.0375	-8.29321	0.00164117	0.681229	TRUE
c86929_g1	11.1258	0.573845	4.39227	0.00164005	0.681229	TRUE
c122482_g1	2.7702	0	8.36836	0.00165371	0.685017	TRUE
c103267_g2	5.6301	0.217363	4.82461	0.00165811	0.685426	TRUE
c100158_g4	0	0.604827	-5.99307	0.00167605	0.687557	TRUE
c118552_g1	0	1.86976	-7.56394	0.00167106	0.687557	TRUE
c88125_g1	0.808827	0	6.60017	0.00167695	0.687557	TRUE
c91478_g3	4.68385	0.337527	3.94071	0.0016685	0.687557	TRUE
c148932_g1	1.45874	0.0243	5.61241	0.00169667	0.688613	TRUE
c159344_g1	1.23954	0.0243	5.37566	0.00168666	0.688613	TRUE
c75200_g1	0.0229637	0.772254	-4.4502	0.00169466	0.688613	TRUE
c92306_g2	4.74641	0.907363	2.48144	0.00169361	0.688613	TRUE
c97725_g1	0	0.899099	-6.5349	0.00168416	0.688613	TRUE
c141390_g1	0.840055	0	6.65662	0.00171729	0.692787	TRUE
c75239_g1	0	0.654763	-6.0966	0.00171297	0.692787	TRUE
c77593_g1	0.781854	0	6.55208	0.00171618	0.692787	TRUE
c100349_g1	0.587455	4.16187	-2.75645	0.00173377	0.696541	TRUE
c106361_g1	0.355145	4.11812	-3.40771	0.00173562	0.696541	TRUE
c81456_g1	0	0.884399	-6.61371	0.001737	0.696541	TRUE
c107691_g3	0.499609	0	5.89705	0.00174144	0.696928	TRUE
c104028_g1	1.13591	0.068891	3.85397	0.00176033	0.703089	TRUE
c162524_g1	2.59489	0	8.20847	0.00177124	0.704645	TRUE
c78348_g1	1.57816	0	7.55873	0.00176808	0.704645	TRUE
c66604_g1	2.6001	0	8.27715	0.00178107	0.707156	TRUE
c49613_g1	0.6267	0.0229637	4.35354	0.001785	0.707316	TRUE
c109978_g1	0	2.8431	-8.19817	0.00179187	0.708644	TRUE
c80776_g1	0	0.841391	-6.64417	0.00179696	0.709259	TRUE
c101122_g1	1.05875	20.08	-4.05076	0.0018039	0.710603	TRUE
c95767_g2	0	0.885736	-6.58327	0.00180943	0.711386	TRUE
c105499_g4	5.70033	0.286254	4.3988	0.00181971	0.713231	TRUE
c97923_g4	27.1634	3.28609	3.23155	0.00182122	0.713231	TRUE
c101670_g1	76.1581	2.79998	4.71481	0.00183556	0.715105	TRUE
c78816_g1	0.185046	5.95814	-4.9367	0.00183156	0.715105	TRUE
c95885_g3	0	2.7945	-8.1734	0.00183669	0.715105	TRUE
c102924_g3	2.17898	0.0485999	5.41874	0.00185156	0.716728	TRUE
c22930_g1	1.52956	0	7.51377	0.00184975	0.716728	TRUE
c90099_g1	0	2.43415	-8.27042	0.00184582	0.716728	TRUE
c26386_g1	0	0.899099	-6.53951	0.00186325	0.716853	TRUE
c71280_g1	1.04806	0.068891	3.74571	0.00186756	0.716853	TRUE
c76579_g1	0	2.8431	-8.16012	0.00185953	0.716853	TRUE
c82324_g1	2.16101	0.139118	3.88641	0.00185547	0.716853	TRUE
c91820_g1	3.09376	20.5301	-2.55694	0.00186972	0.716853	TRUE
c101324_g3	0.0728999	13.315	-7.16898	0.00187612	0.717935	TRUE
c71780_g1	1.21683	0.0715636	4.04919	0.00189982	0.724959	TRUE
c99851_g3	1.50526	0	7.49075	0.00190169	0.724959	TRUE
c104194_g5	2.38822	0	8.1562	0.00190964	0.725239	TRUE
c76203_g1	2.38822	0	8.1562	0.00190954	0.725239	TRUE
c68558_g1	1.52154	0.0243	5.68047	0.00191391	0.725488	TRUE
c69355_g1	1.24271	0	7.21841	0.00191818	0.725737	TRUE
c86132_g5	5.95349	0.0243	7.64038	0.00192746	0.727877	TRUE
c102761_g1	183.821	17.5189	3.48134	0.00193663	0.729969	TRUE
c106165_g2	37.1703	1.94813	4.42005	0.00194559	0.731152	TRUE
c146485_g1	0	2.6973	-8.12254	0.00194705	0.731152	TRUE
c100824_g1	0	0.422982	-5.5791	0.00196502	0.733602	TRUE
c104839_g2	0	0.835799	-6.51466	0.00197913	0.733602	TRUE
c106664_g4	0.160746	1.38	-2.94539	0.00196662	0.733602	TRUE
c107765_g1	0	2.7459	-8.11017	0.00197832	0.733602	TRUE
c31309_g1	0	0.696681	-6.24693	0.00197294	0.733602	TRUE
c92838_g4	4.81871	1.17065	2.14947	0.00197168	0.733602	TRUE
c94035_g2	2.25663	0.0728999	4.92338	0.00196696	0.733602	TRUE
c105421_g6	0.114818	1.79018	-3.67174	0.00200389	0.737875	TRUE
c84823_g1	2.38481	11.2114	-2.13339	0.00200535	0.737875	TRUE
c97760_g2	1.90901	0.0738719	4.71256	0.00199507	0.737875	TRUE
c98310_g2	1.19228	0.0243	5.30778	0.00199854	0.737875	TRUE
c39182_g1	0.992782	0	6.89666	0.00201828	0.741273	TRUE
c63567_g1	0.183709	3.71705	-4.1357	0.00202575	0.742658	TRUE
c74203_g1	12.3089	0.637391	4.31931	0.00205544	0.75217	TRUE
c103191_g1	45.0887	1.78483	4.82842	0.00207081	0.755045	TRUE
c97403_g1	2.31933	0	8.04722	0.00206895	0.755045	TRUE
c104294_g1	0.160746	2.58406	-3.73655	0.00207607	0.755591	TRUE
c85072_g1	0.569836	0	6.09658	0.00208462	0.75733	TRUE
c71925_g1	11.7728	0.691336	4.19131	0.00211224	0.764226	TRUE
c73848_g1	1.08949	0	7.02631	0.00211501	0.764226	TRUE
c98386_g1	3.63395	0.166091	4.46914	0.00211213	0.764226	TRUE
c100135_g3	0.596809	0	6.14833	0.00212402	0.765007	TRUE
c71489_g1	0	2.6001	-8.03184	0.00212479	0.765007	TRUE
c106730_g1	0.0472636	7.87319	-6.96584	0.00213797	0.766926	TRUE
c4577_g1	3.51052	0.141791	4.62498	0.00214157	0.766926	TRUE
c58319_g1	0.780764	0	6.50854	0.00214023	0.766926	TRUE
c105304_g2	0.307882	2.7018	-3.00309	0.00216203	0.772713	TRUE
c94184_g6	0	1.33383	-7.08911	0.00216542	0.772713	TRUE
c110190_g1	0.0229637	0.746617	-4.42682	0.00217635	0.773877	TRUE
c37461_g1	3.40506	0.716972	2.34748	0.00217639	0.773877	TRUE
c104568_g4	2.78771	0.143127	4.32472	0.00219154	0.776516	TRUE
c3169_g1	0	1.215	-6.97809	0.00219075	0.776516	TRUE
c101382_g3	0.163648	1.77341	-3.23225	0.00220378	0.776744	TRUE
c102882_g2	2.45296	0.2659	3.20182	0.00220375	0.776744	TRUE
c87971_g1	0	0.838472	-6.52614	0.00219922	0.776744	TRUE
c67405_g1	1.14818	0	7.10268	0.00223492	0.783595	TRUE
c88780_g1	2.20451	0	7.97433	0.00223318	0.783595	TRUE
c93625_g2	5.55984	0.264627	4.49991	0.00223082	0.783595	TRUE
c103215_g3	0.0456977	0.761077	-3.70186	0.00224735	0.785211	TRUE
c95383_g5	2.2356	0	8.0598	0.00224528	0.785211	TRUE
c83186_g2	0.190391	2.86606	-3.65634	0.00225574	0.786774	TRUE
c110325_g6	0.0229637	1.05851	-4.9482	0.00226372	0.78819	TRUE
c69853_g1	0	2.4786	-7.96316	0.00229975	0.796594	TRUE
c77826_g2	0.486246	0	5.86798	0.00229671	0.796594	TRUE
c94240_g1	1.51961	0.143127	3.43453	0.00229295	0.796594	TRUE
c104538_g4	2.13562	0	7.92875	0.00236215	0.810038	TRUE
c39324_g1	0	0.406418	-5.49502	0.00235902	0.810038	TRUE
c48819_g1	0.0229637	0.945026	-4.73074	0.00235674	0.810038	TRUE
c69968_g1	0.704945	5.00203	-2.65253	0.00236679	0.810038	TRUE
c96923_g1	0	1.28523	-7.03657	0.00236496	0.810038	TRUE
c97923_g3	75.378	7.91367	3.37492	0.00236406	0.810038	TRUE
c99795_g6	0.95329	0.0485999	4.22407	0.00235624	0.810038	TRUE
c64394_g1	0	0.801899	-6.3755	0.00238911	0.81352	TRUE
c77152_g1	0	0.801899	-6.3755	0.00238893	0.81352	TRUE
c94818_g2	27.7396	1.26691	4.48417	0.00238347	0.81352	TRUE
c85456_g1	3.88472	0.499609	3.03843	0.00239522	0.81422	TRUE
c58133_g1	25.0533	0.1458	7.48306	0.00240907	0.817546	TRUE
c100754_g3	0.0702273	1.67403	-4.24898	0.00241584	0.818459	TRUE
c100886_g1	10.3637	2.17388	2.35127	0.00242099	0.818824	TRUE
c102938_g3	0.0229637	0.747954	-4.41479	0.00242541	0.818942	TRUE
c100153_g2	0	0.915381	-6.59345	0.00243675	0.820013	TRUE
c108775_g1	0	2.4057	-7.92032	0.00243399	0.820013	TRUE
c104281_g8	2.08969	0	7.89755	0.0024457	0.820278	TRUE
c79109_g1	2.08969	0	7.89755	0.00244565	0.820278	TRUE
c108226_g2	0.5781	0	6.07816	0.00245169	0.82089	TRUE
c83588_g1	0.510546	0	5.94212	0.00245979	0.82089	TRUE
c86731_g1	2.25044	0.068891	4.80807	0.00245656	0.82089	TRUE
c110011_g3	1.35679	0.0243	5.50368	0.00247004	0.822944	TRUE
c100138_g1	0	0.790118	-6.5853	0.00252474	0.824544	TRUE
c109150_g1	4.7124	0.997881	2.28903	0.00252619	0.824544	TRUE
c23732_g1	2.36526	0.0229637	6.24639	0.00252534	0.824544	TRUE
c3665_g1	0.792545	0	6.55776	0.00253139	0.824544	TRUE
c43591_g1	1.99784	0	7.89971	0.00250413	0.824544	TRUE
c58945_g1	32.4774	2.33705	3.96503	0.00252863	0.824544	TRUE
c64503_g2	2.06673	0	7.88169	0.00248647	0.824544	TRUE
c70403_g1	0.790118	0	6.52075	0.00250708	0.824544	TRUE
c72012_g1	0.0229637	2.7945	-6.25363	0.00251007	0.824544	TRUE
c77696_g1	0.0918546	0.995209	-3.2508	0.0025323	0.824544	TRUE
c80505_g1	1.16932	0.0728999	4.01742	0.00252127	0.824544	TRUE
c90206_g1	1.13566	6.22955	-2.30906	0.00251545	0.824544	TRUE
c96963_g1	0.120164	1.39336	-3.32689	0.00251747	0.824544	TRUE
c97736_g3	0.0760097	1.72396	-4.13542	0.00249268	0.824544	TRUE
c74303_g1	0.0472636	2.98622	-5.52469	0.00254116	0.82609	TRUE
c139951_g1	0	2.3085	-7.86115	0.00255284	0.828091	TRUE
c159910_g1	0.68891	0	6.34522	0.00256674	0.828091	TRUE
c17090_g1	2.35576	0.0243	6.31301	0.00256661	0.828091	TRUE
c29409_g1	0	0.777599	-6.33036	0.00256792	0.828091	TRUE
c90290_g1	1.6959	0.143127	3.60612	0.002557	0.828091	TRUE
c91357_g1	1.64354	0.286254	2.59041	0.00258639	0.832241	TRUE
c99986_g3	0.995455	0.0971999	3.39862	0.00258908	0.832241	TRUE
c108518_g3	49.958	6.87056	2.89303	0.00259709	0.833484	TRUE
c84282_g2	2.44677	0.2187	3.62378	0.00260365	0.834254	TRUE
c38695_g1	4.23235	0.162082	4.6234	0.00262574	0.839995	TRUE
c159032_g1	0	2.2599	-7.83063	0.002645	0.843469	TRUE
c86544_g3	1.16288	0.0243	5.23744	0.00264287	0.843469	TRUE
c72865_g1	1.90598	0	7.8321	0.00268023	0.850228	TRUE
c85760_g1	1.28146	0.140455	3.15575	0.00268233	0.850228	TRUE
c95677_g2	0.0459273	0.840445	-3.87393	0.00267048	0.850228	TRUE
c96464_g3	0	0.923399	-6.5593	0.00268312	0.850228	TRUE
c170763_g1	1.89272	0.0243	5.99727	0.00268807	0.850454	TRUE
c95989_g4	1.43978	0.0472636	4.77659	0.00269453	0.851157	TRUE
c80327_g1	0.0485999	0.741272	-3.63424	0.00270724	0.85383	TRUE
c100380_g3	0.210682	1.41766	-2.57096	0.00275021	0.855223	TRUE
c101670_g2	2.63449	0.116155	4.41692	0.00271883	0.855223	TRUE
c101693_g1	0.139118	2.54882	-3.92841	0.00276278	0.855223	TRUE
c110090_g2	1.65715	0.283582	2.58179	0.00275622	0.855223	TRUE
c110584_g3	14.0129	4.11703	1.85685	0.00273408	0.855223	TRUE
c160179_g1	0	0.970662	-6.66663	0.00276699	0.855223	TRUE
c57956_g1	0.685991	0	6.36534	0.00274407	0.855223	TRUE
c62245_g1	0	0.970662	-6.66663	0.00276697	0.855223	TRUE
c81177_g1	1.88302	0	7.81469	0.00273299	0.855223	TRUE
c85237_g1	4.02374	0.287591	3.85054	0.00273587	0.855223	TRUE
c96494_g1	0.0229637	0.814418	-4.72224	0.00276621	0.855223	TRUE
c96604_g2	2.31507	0.333518	2.8568	0.00274477	0.855223	TRUE
c99500_g2	2.5797	0.330845	3.00715	0.00272279	0.855223	TRUE
c99356_g3	0.628037	0.0229637	4.3335	0.0027801	0.857953	TRUE
c77500_g1	0.922555	0	6.79183	0.00280618	0.864674	TRUE
c105968_g1	4.22067	0.421364	3.32457	0.00281333	0.864854	TRUE
c108439_g2	0.0229637	1.1907	-5.02645	0.00281537	0.864854	TRUE
c103477_g7	1.90598	0	7.76552	0.00285247	0.868892	TRUE
c105821_g3	3.95035	0.531927	3.04312	0.00285161	0.868892	TRUE
c78559_g1	1.17892	0.140455	3.03124	0.00285121	0.868892	TRUE
c85027_g1	0.818427	0.0715636	3.45352	0.00285123	0.868892	TRUE
c95168_g1	0.420027	2.46548	-2.42011	0.00284633	0.868892	TRUE
c98478_g2	17.0686	2.34799	3.00486	0.00285447	0.868892	TRUE
c103240_g1	7.62903	1.27721	2.73445	0.00287925	0.870593	TRUE
c142445_g1	3.26569	0.2916	3.64478	0.00286686	0.870593	TRUE
c20937_g1	1.8954	0	7.82236	0.00288951	0.870593	TRUE
c76452_g1	9.99826	0.401073	4.6804	0.00289039	0.870593	TRUE
c81734_g1	0	0.629127	-6.04069	0.00287551	0.870593	TRUE
c88480_g1	0	2.1627	-7.76758	0.00287137	0.870593	TRUE
c91964_g2	0.257945	7.84889	-4.68591	0.00288729	0.870593	TRUE
c108866_g1	0	0.425373	-5.61751	0.00292334	0.871647	TRUE
c109001_g2	0	0.792545	-6.43296	0.00290462	0.871647	TRUE
c62833_g1	0	1.33516	-7.12023	0.00291727	0.871647	TRUE
c84337_g4	0	1.19545	-7.24012	0.00292184	0.871647	TRUE
c89625_g1	1.73725	0.1944	3.27168	0.0029073	0.871647	TRUE
c93432_g1	0.275564	6.27498	-4.26087	0.00290987	0.871647	TRUE
c98798_g2	0	0.702273	-6.37658	0.00292426	0.871647	TRUE
c104687_g1	0.253937	2.85027	-3.32608	0.00293888	0.872088	TRUE
c104904_g1	13.1083	1.02485	3.77257	0.00295179	0.872088	TRUE
c79476_g1	0.279573	2.21471	-2.90353	0.0029432	0.872088	TRUE
c91452_g1	0.0229637	1.04247	-5.0062	0.00293142	0.872088	TRUE
c92401_g1	30.5561	2.478	3.67941	0.00294899	0.872088	TRUE
c96915_g1	3.61841	0.908699	2.09355	0.00294479	0.872088	TRUE
c96298_g1	3.27905	0.549545	2.67697	0.00295963	0.87312	TRUE
c100523_g1	3.39229	0.309218	3.52838	0.00297015	0.873659	TRUE
c100557_g6	1.86006	0	7.73053	0.00296997	0.873659	TRUE
c60078_g1	0	0.722564	-6.44897	0.00298981	0.878156	TRUE
c89306_g2	0.163418	1.2099	-2.75029	0.00301688	0.884812	TRUE
c109008_g1	0.624028	3.08951	-2.21781	0.00305312	0.894138	TRUE
c101905_g2	0	2.0169	-7.70526	0.00305996	0.894477	TRUE
c149747_g1	0	0.70069	-6.22585	0.00306318	0.894477	TRUE
c94443_g3	1.00347	0.0971999	3.40745	0.00307447	0.895171	TRUE
c99420_g4	0.979173	0.120164	3.04448	0.00307378	0.895171	TRUE
c59355_g1	13.5802	3.10846	2.2028	0.00308046	0.895616	TRUE
c109398_g2	2.29454	12.1712	-2.32176	0.00309299	0.89796	TRUE
c61184_g1	0	1.3608	-7.14125	0.00309824	0.898186	TRUE
c78252_g1	1.60053	0.164755	3.27086	0.00310271	0.898187	TRUE
c80008_g2	0.143127	1.22326	-2.902	0.00311299	0.899864	TRUE
c94637_g2	0.162082	2.05931	-3.54077	0.00312362	0.900347	TRUE
c95019_g1	0.160746	1.75252	-3.23793	0.00311997	0.900347	TRUE
c102194_g7	1.72227	0	7.68657	0.00315519	0.908144	TRUE
c102382_g1	19.6138	2.04545	3.43124	0.00317242	0.908442	TRUE
c126175_g1	0	2.0169	-7.66751	0.00317947	0.908442	TRUE
c140133_g1	0	0.768245	-6.39046	0.00317676	0.908442	TRUE
c161214_g1	0	0.453681	-5.66486	0.0031797	0.908442	TRUE
c87964_g15	0.0472636	0.788536	-3.74148	0.00316706	0.908442	TRUE
c93833_g3	2.96632	0.0715636	5.26836	0.00318336	0.908442	TRUE
c101693_g2	0.0229637	1.23529	-5.1347	0.00318879	0.908701	TRUE
c86568_g6	1.40212	0.0229637	5.50096	0.00320226	0.911247	TRUE
c97388_g3	1.47101	0.068891	4.2332	0.00323129	0.918207	TRUE
c27265_g1	0	1.09083	-6.80487	0.00324443	0.91934	TRUE
c87026_g1	23.4209	1.43686	4.07182	0.00324129	0.91934	TRUE
c85608_g3	0	1.67635	-7.73336	0.00326861	0.924888	TRUE
c50431_g1	0.0229637	0.6171	-4.22685	0.00328473	0.928141	TRUE
c65629_g1	0.068891	0.959972	-3.49926	0.00330323	0.932059	TRUE
c74701_g1	0.399736	2.28761	-2.44933	0.00332341	0.936437	TRUE
c104240_g5	2.39174	0.526581	2.27513	0.0033589	0.945113	TRUE
c107300_g6	1.52738	0.0702273	4.33995	0.00337585	0.94759	TRUE
c20768_g1	1.72227	0	7.62017	0.00337714	0.94759	TRUE
c76771_g1	2.86145	0.286254	3.40753	0.00340215	0.953276	TRUE
c105032_g7	1.63042	0	7.6079	0.00346947	0.961123	TRUE
c106385_g1	12.0875	1.04782	3.62161	0.00345165	0.961123	TRUE
c14756_g1	0	1.60746	-7.67296	0.00346755	0.961123	TRUE
c149599_g1	0	1.60746	-7.67296	0.00346738	0.961123	TRUE
c166038_g1	1.63042	0	7.6079	0.00346897	0.961123	TRUE
c30485_g1	3.402	0.0243	6.83351	0.00344489	0.961123	TRUE
c79547_g1	0	0.899099	-6.54722	0.00347321	0.961123	TRUE
c88246_g2	0	0.659018	-6.25613	0.00344412	0.961123	TRUE
c97016_g2	3.24565	13.212	-1.91718	0.00345342	0.961123	TRUE
c160389_g1	0	0.508963	-5.74414	0.00349184	0.963035	TRUE
c7943_g1	0.0459273	0.853418	-3.9048	0.00348637	0.963035	TRUE
c92767_g3	0.0918546	1.10577	-3.31307	0.0034945	0.963035	TRUE
c51202_g1	0	1.8711	-7.59765	0.00350328	0.964131	TRUE
c86638_g2	0.302536	5.25196	-3.94252	0.00351708	0.966607	TRUE
c101560_g2	78.7844	13.0444	2.73308	0.00353626	0.969225	TRUE
c104250_g2	1.61813	0.0912593	3.98603	0.00353433	0.969225	TRUE
c110458_g2	2.37278	0.4713	2.35218	0.00356243	0.971098	TRUE
c38877_g1	1.60746	0	7.58754	0.00355939	0.971098	TRUE
c82328_g1	0.0229637	1.05183	-4.95866	0.0035622	0.971098	TRUE
c91622_g5	5.16752	0.386127	3.87972	0.00355091	0.971098	TRUE
c89755_g5	2.42965	0.0971999	4.7209	0.00356808	0.971321	TRUE
c68674_g1	0.698264	5.32595	-2.74437	0.00357874	0.972905	TRUE
c102048_g2	0.137782	1.12473	-2.83243	0.00359351	0.97465	TRUE
c94985_g1	6.53905	0.437399	4.05503	0.00359487	0.97465	TRUE
c103069_g3	0.0243	2.23426	-5.8929	0.00360201	0.97527	TRUE
c68755_g1	0.460609	0	5.77259	0.00361044	0.975304	TRUE
c88388_g4	0.557809	0.0243	4.20635	0.00361184	0.975304	TRUE
c82091_g1	1.07078	0.0715636	3.85983	0.0036403	0.981668	TRUE
c101215_g1	1.07103	9.83104	-3.02305	0.00365435	0.984136	TRUE
c86055_g1	4.99366	0.527918	3.35437	0.00366162	0.984774	TRUE
c93229_g6	0	0.425373	-5.61184	0.00366788	0.985138	TRUE
c54794_g1	0.0229637	0.552218	-4.00602	0.00368406	0.988163	TRUE
c100454_g5	19.9878	1.53248	3.83012	0.00371753	0.992404	TRUE
c53389_g1	0	0.434727	-5.54144	0.00371621	0.992404	TRUE
c91370_g1	2.80459	0.5199	2.48005	0.00371963	0.992404	TRUE
c92631_g1	0.288927	2.88101	-3.09978	0.00370616	0.992404	TRUE
c164407_g1	1.63042	0	7.54161	0.00372524	0.992585	TRUE
c15474_g1	0	1.53856	-7.60993	0.00373973	0.995125	TRUE
c102573_g1	6.66529	1.3749	2.33022	0.00378192	0.999344	TRUE
c106222_g1	1.06435	6.1857	-2.43141	0.00378536	0.999344	TRUE
c109827_g1	10.2826	36.2209	-1.70372	0.00377324	0.999344	TRUE
c47919_g1	0	1.7982	-7.54068	0.00376667	0.999344	TRUE
c70429_g1	0.673964	0	6.34264	0.00379531	0.999344	TRUE
c86901_g1	2.8815	16.6169	-2.43488	0.00379538	0.999344	TRUE
c96941_g2	0.0918546	1.8321	-4.00405	0.00377378	0.999344	TRUE
c97278_g2	0.0459273	2.38006	-5.28003	0.00378623	0.999344	TRUE
c100049_g1	511.192	97.0736	2.57217	0.027109	1	TRUE
c100052_g1	0	0.414682	-5.71065	0.0237854	1	TRUE
c100074_g3	0.533263	0.0243	4.18236	0.0389981	1	TRUE
c100085_g1	4.12178	1.5891	1.51081	0.0405405	1	TRUE
c100109_g1	1.54634	0.338863	2.30881	0.0204182	1	TRUE
c100135_g8	0	0.558899	-5.83924	0.031727	1	TRUE
c100135_g9	0.698264	0.0728999	3.23691	0.018124	1	TRUE
c100138_g4	0.0243	0.680399	-4.22772	0.033844	1	TRUE
c100162_g1	0.94151	0.0243	4.93794	0.00902407	1	TRUE
c100162_g7	0.5538	0	6.00833	0.010377	1	TRUE
c100165_g3	0	0.461699	-5.60491	0.0417746	1	TRUE
c100204_g2	0	0.437399	-5.52823	0.0275513	1	TRUE
c100214_g3	1.10493	0.0958636	3.50067	0.0106394	1	TRUE
c100215_g5	0.141791	0.812836	-2.3371	0.0484889	1	TRUE
c100232_g2	1.58583	0.212018	2.86252	0.038422	1	TRUE
c100248_g1	0.644319	7.48305	-3.29953	0.0322192	1	TRUE
c100253_g6	0.232309	0	4.81489	0.0194657	1	TRUE
c100254_g3	0.621355	0	6.16825	0.0106894	1	TRUE
c100257_g2	0.665946	0	6.32697	0.0171238	1	TRUE
c100274_g4	0.711873	0	6.35812	0.0167165	1	TRUE
c100276_g1	1.33189	0	7.25198	0.00517978	1	TRUE
c100276_g4	0.0459273	0.483327	-3.00112	0.0468792	1	TRUE
c100337_g4	0.259282	0	4.96333	0.0199549	1	TRUE
c100356_g1	17.9222	3.64658	2.48099	0.0456899	1	TRUE
c100374_g2	0	0.333518	-5.24535	0.0222614	1	TRUE
c100375_g1	1.63953	0.260618	2.70274	0.00953868	1	TRUE
c100377_g1	0.0971999	0.698017	-2.61825	0.0477189	1	TRUE
c100393_g3	0.210682	1.3461	-2.4814	0.00590479	1	TRUE
c100407_g3	1.5795	0	7.56028	0.00392304	1	TRUE
c100410_g6	0.0918546	0.595472	-2.51078	0.0449597	1	TRUE
c100482_g1	2.75005	0.672381	2.12373	0.0165028	1	TRUE
c100494_g5	16.5224	85.749	-2.24593	0.0057813	1	TRUE
c100506_g2	1.5156	0	7.50311	0.00397841	1	TRUE
c100523_g2	10.3503	1.83125	2.52904	0.0327546	1	TRUE
c100556_g2	0.483573	0	5.82201	0.00684762	1	TRUE
c100557_g3	0.0243	1.12522	-5.23169	0.0169485	1	TRUE
c100558_g2	2.05287	0.698017	1.67153	0.0272416	1	TRUE
c100565_g4	0.370091	0.0472636	2.82954	0.0402374	1	TRUE
c100577_g1	4.54923	0.7143	2.76775	0.00806876	1	TRUE
c100582_g1	0.711873	0	6.42201	0.0151148	1	TRUE
c100588_g2	1.26275	0.2673	2.38171	0.0153184	1	TRUE
c100601_g2	0.139118	0.841145	-2.38046	0.0156058	1	TRUE
c100614_g1	0	0.214691	-4.6079	0.0349408	1	TRUE
c100617_g1	2.73679	0.553554	2.45738	0.0386566	1	TRUE
c100622_g3	0	0.5052	-6.01187	0.0270671	1	TRUE
c100623_g2	2.92015	0.510299	2.717	0.0217445	1	TRUE
c100641_g3	11.4165	45.5988	-1.85338	0.0146527	1	TRUE
c100647_g4	0	0.534599	-5.81179	0.0322854	1	TRUE
c100675_g1	27.0207	6.47596	2.16728	0.0293525	1	TRUE
c100690_g1	4.10902	1.11938	1.96442	0.0353222	1	TRUE
c100701_g1	3.07287	0.893754	1.91834	0.0255554	1	TRUE
c100706_g1	1.52204	4.73304	-1.57798	0.0232719	1	TRUE
c100732_g2	0.663027	0.1215	2.51954	0.0368412	1	TRUE
c100751_g3	0	0.376773	-5.45773	0.00600356	1	TRUE
c100753_g2	0.183709	1.2828	-2.64277	0.0438409	1	TRUE
c100757_g1	0.0702273	1.15486	-3.94694	0.0144882	1	TRUE
c100758_g3	1.4823	0.0485999	4.88199	0.0233466	1	TRUE
c100765_g3	0	0.299864	-5.24297	0.0421566	1	TRUE
c100781_g2	59.7923	17.5276	1.86931	0.0268328	1	TRUE
c100801_g1	0.711873	0.0715636	3.2435	0.0235928	1	TRUE
c100805_g3	0.114818	0.781854	-2.63241	0.0326005	1	TRUE
c100814_g4	0.187718	0	4.53061	0.0453455	1	TRUE
c100827_g4	6.10636	1.19654	2.37694	0.0460049	1	TRUE
c100842_g7	1.13725	0.1458	3.0464	0.0194878	1	TRUE
c100867_g3	4.5045	1.28681	1.90822	0.0483256	1	TRUE
c100895_g1	1.31828	0.279573	2.20259	0.0354676	1	TRUE
c100895_g5	0.393055	0	5.5359	0.00759865	1	TRUE
c100907_g1	0.282245	1.35728	-2.22507	0.0326356	1	TRUE
c100911_g3	2.33536	11.107	-2.19002	0.00670267	1	TRUE
c100915_g4	0	0.918546	-6.8684	0.0093655	1	TRUE
c100954_g1	1.5156	0.167427	3.21974	0.0120262	1	TRUE
c100954_g3	0.559146	0.1215	2.27761	0.0480427	1	TRUE
c100957_g6	0.895583	0.0229637	4.81452	0.00617339	1	TRUE
c100966_g4	0.0229637	0.891081	-4.68332	0.00814171	1	TRUE
c101006_g2	0	0.338863	-5.17407	0.015961	1	TRUE
c101006_g6	1.52204	0.2187	2.90881	0.0116101	1	TRUE
c101006_g8	1.17115	0	7.13352	0.0062089	1	TRUE
c101016_g3	0.5052	0	5.93421	0.0295355	1	TRUE
c101023_g1	42.5807	9.23607	2.25093	0.0166492	1	TRUE
c101023_g2	18.9058	4.91387	1.97659	0.0311082	1	TRUE
c101029_g5	0.615116	2.16537	-1.67879	0.0268263	1	TRUE
c101037_g5	0.0229637	0.43339	-3.65087	0.0121607	1	TRUE
c101046_g3	0.677726	0.0243	4.52298	0.020377	1	TRUE
c101063_g6	0.0229637	0.715636	-4.43469	0.00987295	1	TRUE
c101064_g3	0.472636	0.0243	3.97768	0.0121789	1	TRUE
c101104_g2	0.0459273	0.591463	-3.38562	0.00939124	1	TRUE
c101125_g4	0.068891	0.428045	-2.3981	0.0468961	1	TRUE
c101129_g11	2.04303	0.333518	2.69475	0.00512702	1	TRUE
c101130_g2	0	0.334854	-5.23251	0.0237141	1	TRUE
c101142_g1	6.55751	2.43183	1.52278	0.0234313	1	TRUE
c101186_g3	0.5052	4.58601	-3.00398	0.03216	1	TRUE
c101201_g3	0.117491	0.667036	-2.33386	0.0206466	1	TRUE
c101209_g5	0.185046	0	4.50233	0.0427179	1	TRUE
c101238_g1	0	0.728999	-6.21529	0.020039	1	TRUE
c101238_g4	5.68197	1.78083	1.81698	0.0120134	1	TRUE
c101245_g3	0.0229637	0.337527	-3.30712	0.0340895	1	TRUE
c101250_g3	0.256609	1.89772	-2.90597	0.0115259	1	TRUE
c101254_g1	333.427	110.294	1.66809	0.0228988	1	TRUE
c101260_g2	0.9036	0.144463	2.71848	0.0314959	1	TRUE
c101274_g5	0.829364	0.0945272	3.05967	0.0168753	1	TRUE
c101295_g7	0	0.388799	-5.36001	0.0235369	1	TRUE
c101305_g5	0	0.190391	-4.45439	0.0356787	1	TRUE
c101315_g1	0	0.367418	-5.55796	0.0498856	1	TRUE
c101334_g1	0.208009	1.06276	-2.26984	0.0229882	1	TRUE
c101353_g1	27.2461	8.44633	1.77544	0.0300838	1	TRUE
c101361_g1	1.97487	0.0971999	4.36737	0.0393648	1	TRUE
c101361_g3	0.311891	0	5.23104	0.0274902	1	TRUE
c101361_g9	0	0.459273	-5.8758	0.0318389	1	TRUE
c101378_g1	0.390382	0	5.50822	0.0472511	1	TRUE
c101384_g2	0.507627	0	5.93397	0.0129971	1	TRUE
c101385_g3	6.67535	1.57549	2.27504	0.0213488	1	TRUE
c101435_g2	0.449673	0.0702273	2.585	0.0478733	1	TRUE
c101435_g4	6.45859	1.10201	2.56828	0.0055489	1	TRUE
c101444_g1	39.2691	12.1393	1.77709	0.0238807	1	TRUE
c10147_g1	0.630709	0.0229637	4.36209	0.0128983	1	TRUE
c101476_g1	1.83635	0.2673	2.92591	0.00971601	1	TRUE
c101482_g2	0.436309	1.78216	-1.86216	0.0490469	1	TRUE
c101483_g2	0	0.728999	-6.21529	0.0200382	1	TRUE
c101501_g5	0.137782	4.51979	-4.77634	0.0170275	1	TRUE
c101513_g1	1.01258	10.7197	-3.33974	0.0395679	1	TRUE
c101513_g5	0	1.2879	-7.0256	0.00707619	1	TRUE
c101516_g1	1.68412	0.2673	2.79551	0.0418648	1	TRUE
c101516_g3	0.68891	0	6.31151	0.01774	1	TRUE
c101527_g1	0.0229637	0.436063	-3.63982	0.0208768	1	TRUE
c101531_g3	0	0.191727	-4.44142	0.037742	1	TRUE
c101545_g2	0.0229637	0.445664	-3.82132	0.0202784	1	TRUE
c101545_g3	0	0.727663	-6.25819	0.00388408	1	TRUE
c101595_g1	4.23308	18.3042	-1.93867	0.0402346	1	TRUE
c101595_g3	6.03198	0.437399	3.98949	0.0198321	1	TRUE
c101599_g2	0	0.234982	-4.80716	0.0305074	1	TRUE
c101620_g3	1.55253	0.0243	5.71219	0.00390063	1	TRUE
c101629_g1	0.5538	1.96186	-1.69256	0.0311696	1	TRUE
c101693_g4	0.0918546	1.62676	-3.84556	0.00629297	1	TRUE
c101699_g2	0.344455	2.58941	-2.67725	0.0325302	1	TRUE
c101705_g2	0.375436	1.52446	-1.92653	0.0371658	1	TRUE
c101712_g5	0	0.413346	-5.72555	0.0406497	1	TRUE
c101716_g2	1.56687	0.217363	2.92009	0.0116123	1	TRUE
c101724_g1	2.56876	0.683318	1.92949	0.0144246	1	TRUE
c101728_g2	0.185046	0	4.50233	0.0427164	1	TRUE
c101728_g3	0.368755	3.20359	-2.93333	0.0315258	1	TRUE
c101737_g6	0.068891	0.752209	-3.2493	0.0431789	1	TRUE
c101738_g1	5.94853	2.05104	1.63847	0.0164731	1	TRUE
c101741_g1	0.510299	0	5.94276	0.0287144	1	TRUE
c101750_g3	0.698017	0	6.38855	0.00406373	1	TRUE
c101782_g1	6.59335	1.52179	2.20843	0.0133872	1	TRUE
c101801_g2	0.677973	0.117491	2.48365	0.024389	1	TRUE
c101824_g1	0.444327	1.68763	-1.74573	0.0340017	1	TRUE
c101866_g3	0.163418	2.38956	-3.91136	0.0159794	1	TRUE
c101887_g2	2.83606	0.785863	1.91517	0.0132959	1	TRUE
c101889_g1	0.451009	1.61473	-1.67027	0.0472203	1	TRUE
c101900_g2	0	0.583199	-5.89936	0.0290579	1	TRUE
c101902_g10	0.611754	2.65721	-1.9847	0.00531284	1	TRUE
c101911_g1	0.298528	0	5.17522	0.0281845	1	TRUE
c101911_g2	1.84912	0.5928	1.69302	0.0360794	1	TRUE
c101957_g3	1.71061	0.426709	2.06468	0.0144928	1	TRUE
c101960_g1	0.0229637	0.338863	-3.27469	0.0476404	1	TRUE
c101963_g8	0.0243	0.801899	-4.45877	0.0396789	1	TRUE
c102008_g1	0.590127	0.0702273	2.97881	0.0295167	1	TRUE
c102055_g3	0	0.388799	-5.35512	0.018132	1	TRUE
c102066_g2	98.3472	27.5436	1.97998	0.0357671	1	TRUE
c102081_g3	1.24538	13.5844	-3.2791	0.00725235	1	TRUE
c102093_g3	0	0.260618	-4.92348	0.0381493	1	TRUE
c102101_g1	4.98455	1.59043	1.79023	0.00933262	1	TRUE
c102135_g3	0.695591	0.0918546	2.77014	0.0276647	1	TRUE
c102142_g2	0.469964	0.0485999	3.22137	0.0335916	1	TRUE
c102143_g3	11.2575	1.29775	3.15958	0.0103978	1	TRUE
c102194_g5	0.367418	0	5.44521	0.0164824	1	TRUE
c102195_g4	2.04598	0.382482	2.53077	0.0228777	1	TRUE
c102200_g1	0	1.0206	-6.73051	0.0102672	1	TRUE
c102204_g4	0.0715636	0.429382	-2.36191	0.0461867	1	TRUE
c102213_g8	0.356482	0.0243	3.58502	0.0229059	1	TRUE
c102236_g1	0.649664	0.0485999	3.64352	0.00439276	1	TRUE
c102238_g1	0.6414	0.0728999	3.16848	0.0343893	1	TRUE
c102253_g5	0.777599	0.0485999	3.94539	0.0497522	1	TRUE
c102258_g1	5.76799	1.46359	2.11258	0.0458997	1	TRUE
c102283_g5	68.4977	11.9899	2.52926	0.0278613	1	TRUE
c102299_g5	0.719891	0.1701	2.18473	0.0322127	1	TRUE
c102301_g1	1.137	4.63342	-1.98452	0.0230098	1	TRUE
c102306_g1	0.911618	3.63321	-1.81517	0.0382251	1	TRUE
c102308_g1	0.510546	2.43158	-2.07008	0.020937	1	TRUE
c102327_g4	0.068891	0.770917	-3.15079	0.0199864	1	TRUE
c102364_g2	0.0715636	0.789872	-3.20964	0.00978572	1	TRUE
c102367_g2	0.0229637	0.356482	-3.44416	0.0332559	1	TRUE
c102381_g5	0.0229637	1.18936	-5.03675	0.0112602	1	TRUE
c102445_g3	1.07746	0.0931909	3.44276	0.0116536	1	TRUE
c102448_g3	4.02117	0.638727	2.71661	0.00899416	1	TRUE
c102466_g4	29.1739	4.93739	2.72289	0.0322473	1	TRUE
c102501_g1	0.482237	0	5.83522	0.00732497	1	TRUE
c102515_g1	220.773	36.0653	2.77016	0.00598093	1	TRUE
c102515_g2	46.7335	7.03546	2.91186	0.0157615	1	TRUE
c102547_g2	22.6825	7.88511	1.65976	0.0414944	1	TRUE
c102578_g1	0.622691	0.068891	2.97504	0.0397019	1	TRUE
c102609_g2	1.69323	0.430718	2.08501	0.0380955	1	TRUE
c102611_g2	0	0.485999	-5.6422	0.041499	1	TRUE
c102615_g3	0.140455	0.694009	-2.11954	0.0381393	1	TRUE
c102644_g1	0	1.5795	-7.35487	0.00464266	1	TRUE
c102745_g2	0.852328	0.167427	2.38029	0.03437	1	TRUE
c102775_g2	0.275564	0	5.05767	0.0313754	1	TRUE
c102785_g2	38.6079	8.39492	2.36997	0.0388523	1	TRUE
c102807_g4	0.117491	0.622445	-2.22125	0.0408739	1	TRUE
c102823_g1	2.34423	11.602	-2.10397	0.0468606	1	TRUE
c10285_g1	0.0459273	0.874799	-3.81475	0.0247286	1	TRUE
c102857_g1	0.621355	0	6.17169	0.00541677	1	TRUE
c102931_g1	0.0243	0.286254	-3.10312	0.0458895	1	TRUE
c102941_g3	0.321491	2.66364	-2.79898	0.0414733	1	TRUE
c102981_g3	0.0229637	0.311891	-3.20662	0.0286777	1	TRUE
c103002_g3	1.42375	0	7.34744	0.00458674	1	TRUE
c103006_g1	6.77231	25.2021	-1.72786	0.0295075	1	TRUE
c103039_g1	0.441655	3.07541	-2.59194	0.0479868	1	TRUE
c103060_g1	0	0.278236	-5.11383	0.0381438	1	TRUE
c103119_g3	4.09432	0.898009	2.24479	0.033467	1	TRUE
c103133_g1	18.2847	3.67112	2.4588	0.042647	1	TRUE
c103156_g3	1.16506	0.0485999	4.51473	0.0200676	1	TRUE
c103165_g1	20.488	5.05221	2.1389	0.0088039	1	TRUE
c103167_g3	1.08548	0.0702273	3.83873	0.0156842	1	TRUE
c103191_g2	18.1507	2.83132	2.81787	0.00595514	1	TRUE
c103211_g1	1.34793	4.16697	-1.53455	0.0218001	1	TRUE
c103222_g3	0.665946	0	6.32697	0.0171231	1	TRUE
c103253_g1	35.9077	6.52382	2.64238	0.0315919	1	TRUE
c103257_g4	0.0229637	0.311891	-3.21096	0.0496484	1	TRUE
c103264_g2	0.68891	0.0229637	4.45063	0.00981476	1	TRUE
c103271_g1	3.39278	12.822	-1.76649	0.00982675	1	TRUE
c103287_g3	0	0.461699	-5.59928	0.0128872	1	TRUE
c103293_g1	3.78193	0.469964	3.02936	0.00415029	1	TRUE
c103314_g2	1.90841	6.59915	-1.62445	0.0314976	1	TRUE
c103328_g4	0.0229637	0.464618	-3.9478	0.0326522	1	TRUE
c103345_g1	3.55996	1.11671	1.72401	0.0480384	1	TRUE
c103348_g1	0.160746	2.03852	-3.42155	0.0107407	1	TRUE
c103348_g7	1.78958	0.1215	3.92779	0.00798955	1	TRUE
c103348_g8	0.386127	0	5.54517	0.0220617	1	TRUE
c103349_g1	3.69191	13.6695	-1.7599	0.0189876	1	TRUE
c103357_g2	0.0229637	0.309218	-3.24703	0.0357546	1	TRUE
c103364_g2	5.00084	1.15571	2.26383	0.00500954	1	TRUE
c103421_g3	9.86706	1.79201	2.51212	0.0489999	1	TRUE
c103448_g2	0.0918546	0.769581	-2.79671	0.0214025	1	TRUE
c103451_g3	0.368755	2.1621	-2.51101	0.00607842	1	TRUE
c103452_g1	0.397064	0.0472636	2.91211	0.0487405	1	TRUE
c103475_g1	3.33458	0.789872	2.1581	0.0109512	1	TRUE
c103476_g2	1.58449	16.1408	-3.18526	0.040359	1	TRUE
c103477_g4	0.680399	0	6.35308	0.0178467	1	TRUE
c103477_g6	1.01659	0.0485999	4.32936	0.0178863	1	TRUE
c103491_g1	25.3143	5.98897	2.26944	0.0395334	1	TRUE
c103492_g1	3.07797	9.79792	-1.66739	0.0278119	1	TRUE
c103509_g3	1.14818	0	7.0397	0.00679312	1	TRUE
c103521_g5	0.186382	0.982936	-2.21918	0.0214997	1	TRUE
c103537_g2	4.81154	1.40564	1.86812	0.00590338	1	TRUE
c103552_g6	0.460609	0	5.74558	0.0194969	1	TRUE
c103560_g2	13.8821	3.28415	2.14464	0.0187497	1	TRUE
c103562_g3	1.46967	0.0229637	5.55921	0.0112927	1	TRUE
c103570_g1	31.9747	111.875	-1.65639	0.0189556	1	TRUE
c103623_g2	0.685991	2.88575	-2.0172	0.0368223	1	TRUE
c103706_g2	2.63657	0.807491	1.75729	0.0344606	1	TRUE
c103726_g1	2.32928	0.2673	3.28672	0.00515492	1	TRUE
c103743_g3	2.42915	0.447	2.47122	0.0217107	1	TRUE
c103750_g2	0.399736	1.38668	-1.66075	0.0416516	1	TRUE
c103761_g1	1.39653	4.35177	-1.52266	0.016132	1	TRUE
c103774_g5	0	0.461699	-5.60491	0.0417721	1	TRUE
c103775_g3	0.166091	0.765572	-2.04362	0.0373611	1	TRUE
c103783_g6	0	0.673964	-6.36355	0.00416788	1	TRUE
c103818_g3	0.399736	1.73005	-2.1039	0.0260747	1	TRUE
c103819_g5	9.07807	2.23644	2.14794	0.0494488	1	TRUE
c103847_g3	0.711873	0	6.35812	0.0167151	1	TRUE
c103848_g2	0.685991	0.140455	2.25329	0.0377113	1	TRUE
c103850_g5	7.65963	1.15838	2.91313	0.0355545	1	TRUE
c103850_g8	0	0.665946	-6.40715	0.0170509	1	TRUE
c103866_g2	0.642982	0	6.21353	0.0200653	1	TRUE
c103869_g1	1.01575	3.70745	-1.71113	0.0252087	1	TRUE
c103869_g3	0.257945	1.24514	-2.21871	0.0437179	1	TRUE
c103881_g2	0.651	2.51274	-1.83464	0.0187907	1	TRUE
c103886_g2	0.0472636	0.407754	-2.78529	0.0364149	1	TRUE
c103892_g1	304.291	27.1711	3.62776	0.0179972	1	TRUE
c103988_g3	0.734837	0	6.40327	0.0156745	1	TRUE
c103988_g6	0.487582	2.07267	-1.95664	0.0491494	1	TRUE
c103996_g2	0.0243	0.734591	-4.45353	0.00851672	1	TRUE
c104011_g1	0.971999	0	6.86348	0.00922286	1	TRUE
c104028_g5	0.162082	2.37095	-3.6884	0.00628725	1	TRUE
c104041_g3	0	0.309218	-5.14599	0.0266971	1	TRUE
c104042_g1	9.9989	2.13354	2.30497	0.0218512	1	TRUE
c104043_g2	0.876866	0.168763	2.4702	0.0333536	1	TRUE
c104059_g2	2.17388	0.57919	2.06073	0.0395204	1	TRUE
c104068_g1	0.229637	5.02524	-4.25127	0.0136322	1	TRUE
c104077_g1	0.163703	1.13458	-2.63473	0.0485198	1	TRUE
c104115_g2	17.0152	79.5656	-2.18273	0.00763999	1	TRUE
c104126_g4	1.23311	4.41155	-1.77042	0.00876932	1	TRUE
c104130_g2	1.29641	5.69034	-2.06384	0.00752054	1	TRUE
c104133_g1	0	0.233645	-4.8246	0.0360762	1	TRUE
c104144_g4	0	0.313227	-5.09689	0.0111489	1	TRUE
c104151_g2	0.143127	1.33115	-2.98178	0.00730466	1	TRUE
c104153_g9	0	0.193063	-4.41876	0.0419257	1	TRUE
c104161_g1	0.492927	0.0728999	2.76379	0.0224873	1	TRUE
c104161_g5	0.0229637	0.402409	-3.62336	0.0140472	1	TRUE
c104161_g6	0.918546	0	6.7211	0.0101972	1	TRUE
c104183_g1	1.63309	0.283582	2.51387	0.0281255	1	TRUE
c104193_g5	0.184774	0	4.50233	0.0345191	1	TRUE
c104198_g1	5.99471	1.45156	2.13605	0.014248	1	TRUE
c104232_g5	0	0.191727	-4.44404	0.0498889	1	TRUE
c104250_g3	1.79226	0.588791	1.63129	0.035469	1	TRUE
c104262_g3	0.253937	1.17466	-2.05224	0.0224764	1	TRUE
c104275_g1	1.29666	7.00581	-2.28744	0.0040013	1	TRUE
c104279_g6	0.537518	5.6269	-3.17373	0.0281777	1	TRUE
c104281_g1	2.27474	0.0702273	4.83291	0.00808067	1	TRUE
c104308_g1	0.453681	2.69403	-2.50436	0.00404276	1	TRUE
c104310_g1	1.10735	4.05215	-1.76067	0.0127133	1	TRUE
c104349_g2	0	1.0692	-6.79689	0.00943068	1	TRUE
c104368_g3	4.42456	16.267	-1.73213	0.0495213	1	TRUE
c104382_g2	1.34635	0.378109	1.87354	0.0309596	1	TRUE
c104407_g1	1.4964	6.94044	-2.00561	0.027324	1	TRUE
c104447_g3	13.8276	2.60994	2.53559	0.0195261	1	TRUE
c104448_g1	57.556	10.969	2.53185	0.0148812	1	TRUE
c104474_g3	1.40296	0.163418	3.06312	0.0229601	1	TRUE
c104474_g6	114.464	20.7065	2.60622	0.0127412	1	TRUE
c104484_g3	1.17065	0.068891	3.91176	0.0142038	1	TRUE
c104506_g2	0.721228	0.0958636	2.91088	0.0108552	1	TRUE
c104506_g3	0.189054	1.12422	-2.53322	0.0269136	1	TRUE
c104507_g1	5.71137	1.44063	2.0867	0.0216046	1	TRUE
c104511_g1	2.60084	0.356482	2.93003	0.00932309	1	TRUE
c104523_g2	0	0.437399	-5.52875	0.0463914	1	TRUE
c104559_g5	0.187718	1.13943	-2.36382	0.0328133	1	TRUE
c104568_g2	2.31324	0.619772	1.98685	0.0403992	1	TRUE
c104584_g2	24.4442	6.82077	2.02193	0.0170546	1	TRUE
c104612_g4	0.583446	1.85373	-1.51347	0.0414256	1	TRUE
c104612_g5	0.437646	0	5.67366	0.0213132	1	TRUE
c104646_g2	1.96077	0.590127	1.7737	0.0483726	1	TRUE
c104659_g2	0.787446	0.166091	2.25374	0.0379364	1	TRUE
c104659_g3	0.0229637	0.577854	-4.06849	0.0256603	1	TRUE
c104672_g2	0.567163	0.0243	4.26679	0.0154128	1	TRUE
c104680_g3	0.0229637	0.558899	-3.9675	0.0290305	1	TRUE
c104769_g1	0.0229637	0.768245	-4.4775	0.0112757	1	TRUE
c10477_g1	0	0.436309	-5.80265	0.0347173	1	TRUE
c104776_g5	0	0.338863	-5.18872	0.0163428	1	TRUE
c104778_g3	0.275564	1.84086	-2.76257	0.0406636	1	TRUE
c104804_g3	2.98028	1.00055	1.65918	0.0197764	1	TRUE
c104807_g1	1.18451	0.2916	2.17605	0.0349396	1	TRUE
c104811_g1	5.21602	1.68521	1.70794	0.0171908	1	TRUE
c104822_g2	0.560482	2.02942	-1.74196	0.0149706	1	TRUE
c104834_g1	0.5781	2.45855	-1.92503	0.0143704	1	TRUE
c104846_g1	25.2174	107.578	-1.91544	0.0402071	1	TRUE
c104854_g1	3.53967	0.915381	2.11279	0.0230498	1	TRUE
c104869_g1	5.91488	2.03075	1.6538	0.0120383	1	TRUE
c10487_g1	0.260618	0	4.99301	0.032035	1	TRUE
c104871_g3	0.460609	0.0485999	3.15146	0.0390112	1	TRUE
c104875_g2	0.260618	0	4.99301	0.0320335	1	TRUE
c104890_g6	0.4956	0	5.90235	0.00662731	1	TRUE
c104899_g5	0.390382	0	5.50822	0.0472488	1	TRUE
c104947_g1	0.0459273	0.452334	-3.02028	0.0280279	1	TRUE
c104995_g2	0.849655	0.0243	4.79103	0.0299483	1	TRUE
c105002_g3	1.24489	0.213354	2.58938	0.0482146	1	TRUE
c105013_g2	2.5509	0.500945	2.44023	0.00818818	1	TRUE
c105021_g1	48.8325	12.36	2.11223	0.00756034	1	TRUE
c105032_g2	0	0.216027	-4.59829	0.0253074	1	TRUE
c105032_g5	1.30066	0.191727	2.83523	0.00601798	1	TRUE
c105048_g1	35.6386	9.55868	1.92357	0.022912	1	TRUE
c105049_g3	0.482237	0	5.80608	0.0323103	1	TRUE
c105059_g3	0.0472636	0.355145	-2.64625	0.0468799	1	TRUE
c105073_g3	0	0.608228	-5.95875	0.0269957	1	TRUE
c105104_g1	10.1836	2.50825	2.14751	0.0125798	1	TRUE
c105111_g2	0	1.0206	-6.69371	0.0107016	1	TRUE
c105140_g1	5.97322	0.669223	3.26144	0.00432002	1	TRUE
c105140_g2	0	0.364985	-5.26964	0.0239949	1	TRUE
c105154_g1	1.62008	0.068891	4.36711	0.0112124	1	TRUE
c105154_g2	1.62191	0.2187	2.99632	0.00914926	1	TRUE
c10517_g1	0.0702273	0.735927	-3.15239	0.0174892	1	TRUE
c105177_g5	1.0276	5.23353	-2.18734	0.0227097	1	TRUE
c105192_g1	170.344	27.5808	2.73819	0.0130065	1	TRUE
c105193_g3	0.496936	1.89965	-1.77596	0.0232055	1	TRUE
c105201_g3	10.4004	3.23372	1.82081	0.0190789	1	TRUE
c105213_g3	0.0229637	0.363163	-3.39574	0.0462305	1	TRUE
c105218_g2	11.2437	2.26974	2.39781	0.0233305	1	TRUE
c105245_g2	0.141791	2.53803	-4.17639	0.00450691	1	TRUE
c105252_g2	2.34739	0.402409	2.60428	0.0266968	1	TRUE
c105253_g2	0.2526	0	4.94377	0.0425247	1	TRUE
c105266_g2	0	0.461699	-5.57004	0.0457526	1	TRUE
c105268_g2	0	0.217363	-4.57598	0.0330365	1	TRUE
c105275_g3	1.70065	0.0243	5.83555	0.00425318	1	TRUE
c105283_g4	0	0.448336	-5.70834	0.0099476	1	TRUE
c105306_g1	0	0.623781	-6.09739	0.00570515	1	TRUE
c105321_g5	0	0.360491	-5.28852	0.0261293	1	TRUE
c105332_g2	5.23948	0.588791	3.13187	0.0121067	1	TRUE
c105332_g7	0.120164	0.723654	-2.36549	0.0389894	1	TRUE
c105336_g3	0	0.307882	-5.15949	0.0262095	1	TRUE
c105347_g2	0.669955	0.0243	4.49847	0.00477378	1	TRUE
c105362_g3	1.37782	0	7.36642	0.00470158	1	TRUE
c105374_g1	12.2396	0.569836	4.44873	0.00741541	1	TRUE
c105483_g3	0.253937	1.01149	-1.92712	0.0464741	1	TRUE
c105490_g5	0.0229637	0.456354	-3.76302	0.0420238	1	TRUE
c105491_g5	0	0.2916	-4.95907	0.0495101	1	TRUE
c105499_g3	0	0.461699	-5.57004	0.0457501	1	TRUE
c105504_g5	0.210682	1.63503	-2.7448	0.00698425	1	TRUE
c105506_g2	213.141	52.7462	2.10392	0.0173036	1	TRUE
c105516_g1	0.485999	0	5.87336	0.0315128	1	TRUE
c105533_g4	0.442991	0.0243	3.91922	0.0315798	1	TRUE
c105535_g1	0.0229637	0.681982	-4.40721	0.0108582	1	TRUE
c105569_g1	0.91625	0	6.71753	0.0102026	1	TRUE
c105589_g1	0.401073	1.5693	-1.93675	0.0420605	1	TRUE
c105595_g1	1.83284	6.26187	-1.61533	0.0197634	1	TRUE
c105608_g2	2.31641	7.86166	-1.60632	0.0264998	1	TRUE
c105617_g1	0.371427	0.0229637	3.60383	0.0151675	1	TRUE
c105656_g1	190.199	20.1846	3.3278	0.0123237	1	TRUE
c105673_g3	3.89506	0.793881	2.40516	0.0322283	1	TRUE
c105702_g1	2.09346	6.53768	-1.52687	0.0145333	1	TRUE
c105707_g1	10.3284	3.27163	1.775	0.0181671	1	TRUE
c105716_g3	1.07637	0.233645	2.18078	0.0268797	1	TRUE
c105727_g1	1.23445	9.89568	-2.79039	0.0128948	1	TRUE
c105748_g2	6.00273	1.96612	1.68475	0.0424798	1	TRUE
c105765_g2	0.0229637	0.606163	-4.08566	0.0405339	1	TRUE
c105775_g5	0.3741	0.0229637	3.61948	0.0444675	1	TRUE
c105780_g1	5.51564	1.05183	2.50857	0.00984647	1	TRUE
c105785_g1	192.214	44.4245	2.2297	0.0244699	1	TRUE
c105794_g3	3.70977	1.2099	1.685	0.0170166	1	TRUE
c105821_g1	4.9944	1.7688	1.6041	0.0484589	1	TRUE
c105823_g4	1.24486	0.0243	5.33621	0.0153395	1	TRUE
c105840_g2	0.734837	0	6.46728	0.014196	1	TRUE
c10585_g1	0	0.261954	-4.90809	0.0393015	1	TRUE
c105852_g1	5.73349	2.01313	1.61258	0.0210117	1	TRUE
c105856_g1	0.958882	0.243	2.11851	0.0343818	1	TRUE
c105859_g3	0	0.238991	-4.75792	0.020513	1	TRUE
c105874_g3	5.73131	0.630463	3.31681	0.00402551	1	TRUE
c105879_g2	0.849655	0	6.6745	0.0109496	1	TRUE
c105919_g8	0	0.334854	-5.23	0.0122864	1	TRUE
c105924_g3	0.390382	0.0243	3.7125	0.0390161	1	TRUE
c105927_g3	0	1.4094	-7.19174	0.00576953	1	TRUE
c105946_g2	2.34606	0.368755	2.5867	0.0228839	1	TRUE
c105953_g3	51.5839	18.0603	1.63931	0.00571702	1	TRUE
c105974_g4	1.14818	0	7.10516	0.0064204	1	TRUE
c105995_g1	7.25954	2.48735	1.616	0.0369748	1	TRUE
c106006_g2	23.2806	2.10548	3.47109	0.010114	1	TRUE
c106019_g1	5.00896	0.668372	3.01591	0.0102143	1	TRUE
c106037_g2	0.0472636	0.334854	-2.5176	0.0496989	1	TRUE
c106060_g5	0.0945272	0.737263	-2.77559	0.0102582	1	TRUE
c106079_g1	0.3498	4.54008	-3.5011	0.0082286	1	TRUE
c106081_g2	0.287591	1.5405	-2.23768	0.026593	1	TRUE
c106084_g2	336.506	116.989	1.67851	0.0480147	1	TRUE
c106086_g1	10.1975	1.71886	2.67629	0.0116776	1	TRUE
c106136_g1	1.86248	6.22688	-1.60566	0.0422008	1	TRUE
c106137_g1	51.7288	14.2088	1.96834	0.0453391	1	TRUE
c106160_g4	8.20492	2.10924	2.02918	0.00490519	1	TRUE
c106178_g1	0.0459273	0.691582	-3.75885	0.0311788	1	TRUE
c106182_g1	99.4593	37.0197	1.52087	0.0195184	1	TRUE
c106184_g4	0.118827	2.93058	-4.35709	0.00628553	1	TRUE
c106193_g3	0.299864	1.37599	-2.08771	0.0194261	1	TRUE
c106197_g1	0.183709	2.15166	-3.57583	0.0112163	1	TRUE
c106209_g2	0.436309	0	5.69657	0.009432	1	TRUE
c106219_g3	0.0229637	0.375436	-3.5812	0.0237428	1	TRUE
c106265_g2	0	0.288927	-4.96937	0.04818	1	TRUE
c106273_g1	4.14242	0.667036	2.72177	0.0113524	1	TRUE
c106282_g2	1.78825	0.640063	1.54524	0.0460164	1	TRUE
c106290_g1	0.88039	0.140455	2.61717	0.0222265	1	TRUE
c106306_g2	0	0.874799	-6.51076	0.0132419	1	TRUE
c106313_g2	47.3735	16.3153	1.5987	0.0215778	1	TRUE
c106319_g1	0.780764	0	6.55199	0.0065861	1	TRUE
c106328_g1	5.17192	0.968236	2.47228	0.0183161	1	TRUE
c10633_g1	0.473973	0	5.81267	0.00770202	1	TRUE
c106333_g3	0.208009	1.76855	-2.8331	0.0141098	1	TRUE
c106338_g1	6.24587	1.61231	1.98553	0.0244854	1	TRUE
c106341_g1	0	0.583199	-5.9349	0.0271115	1	TRUE
c106342_g2	4.97861	1.83878	1.59781	0.0476711	1	TRUE
c106345_g3	0.487582	0.0459273	3.19244	0.0240675	1	TRUE
c106350_g6	0.413346	0	5.65	0.0421975	1	TRUE
c106356_g5	0	0.923399	-6.55117	0.0125814	1	TRUE
c106367_g5	0	0.3741	-5.48477	0.0180376	1	TRUE
c106377_g4	0.0702273	0.699354	-3.02655	0.017281	1	TRUE
c106393_g2	0.139118	1.07637	-2.86057	0.0246446	1	TRUE
c106417_g5	0.456354	0.0243	3.94751	0.0351914	1	TRUE
c106424_g2	2.42296	0.792545	1.73859	0.0379631	1	TRUE
c106429_g5	0	0.279573	-5.09191	0.0259311	1	TRUE
c106441_g1	2.5074	0.583199	2.28813	0.0389901	1	TRUE
c106444_g2	0	0.434727	-5.54743	0.00447032	1	TRUE
c106462_g1	0.799473	0.213354	1.94291	0.0385133	1	TRUE
c106469_g4	8.77212	0.872126	3.45878	0.0241341	1	TRUE
c106490_g2	1.53807	5.91048	-1.75147	0.0429788	1	TRUE
c106499_g2	0.0918546	0.723654	-2.72062	0.0319323	1	TRUE
c106529_g2	0.597055	0	6.13963	0.00392522	1	TRUE
c106539_g3	0.692672	0.0702273	3.1996	0.0141522	1	TRUE
c106575_g3	0.068891	0.962644	-3.49387	0.0105632	1	TRUE
c106586_g3	0	0.394391	-5.60193	0.0111588	1	TRUE
c10662_g1	0.240327	0	4.87668	0.0495046	1	TRUE
c106654_g1	15.1978	5.25379	1.65381	0.0272344	1	TRUE
c106654_g2	16.8849	3.51221	2.35366	0.017943	1	TRUE
c106672_g2	0.384791	0.0243	3.69548	0.0366332	1	TRUE
c106685_g1	20.0689	4.77605	2.16296	0.0400768	1	TRUE
c106706_g1	0	0.464618	-5.82953	0.00663702	1	TRUE
c106709_g2	2.18556	0.120164	4.24172	0.00863212	1	TRUE
c106719_g4	0.60349	0	6.1806	0.0070945	1	TRUE
c106725_g1	9.5238	1.01124	3.38446	0.00704305	1	TRUE
c106725_g3	0.551128	0	6.05774	0.0240062	1	TRUE
c106747_g1	51.4882	13.4924	2.02748	0.0461051	1	TRUE
c106747_g4	0.575428	0.0243	4.27828	0.0145989	1	TRUE
c106754_g2	0.538855	0.0945272	2.46756	0.0440096	1	TRUE
c106757_g2	0	0.510299	-5.71089	0.0381075	1	TRUE
c106766_g4	0.0728999	0.889745	-3.34966	0.0231244	1	TRUE
c10678_g1	0.442991	0.0459273	3.0545	0.0446393	1	TRUE
c106786_g1	5.52059	0.796554	2.96226	0.00914182	1	TRUE
c106790_g2	0.681982	2.87907	-2.00778	0.0391211	1	TRUE
c106813_g1	13.0752	1.73782	3.01624	0.0187115	1	TRUE
c106825_g1	0.780764	3.38937	-2.04059	0.0336835	1	TRUE
c106825_g3	0	0.2916	-4.95543	0.0393671	1	TRUE
c106838_g4	2.56159	0.69	1.97061	0.0248966	1	TRUE
c106858_g1	0.0931909	0.819764	-3.01357	0.0276492	1	TRUE
c106860_g2	0.118827	0.644072	-2.27298	0.0357171	1	TRUE
c106866_g1	0.287591	0	5.12922	0.0319209	1	TRUE
c106885_g2	0	0.401073	-5.5366	0.0134514	1	TRUE
c106885_g4	0.0459273	0.807491	-3.82709	0.0186312	1	TRUE
c106911_g4	0.307882	1.75544	-2.40743	0.017642	1	TRUE
c106913_g1	0.559146	0.120164	2.26093	0.040467	1	TRUE
c106951_g1	3.96019	1.05049	2.01853	0.0225364	1	TRUE
c106959_g1	3.18185	1.06519	1.74062	0.022616	1	TRUE
c106979_g3	0.0229637	0.653426	-4.21638	0.025752	1	TRUE
c106993_g2	0	0.355145	-5.34619	0.0182384	1	TRUE
c106993_g4	0.0459273	0.71321	-3.8005	0.0478703	1	TRUE
c107026_g2	2.72318	0.502281	2.54428	0.0136809	1	TRUE
c107033_g1	0.303873	1.70842	-2.46508	0.0119994	1	TRUE
c107065_g4	0.552464	0.0472636	3.3772	0.0178627	1	TRUE
c107078_g5	19.6077	5.9084	1.7935	0.0223416	1	TRUE
c107096_g3	0	0.413346	-5.72555	0.0406474	1	TRUE
c107118_g1	2.26573	9.02053	-1.86062	0.0305333	1	TRUE
c107127_g1	17.6838	6.70268	1.50835	0.0384442	1	TRUE
c107136_g1	3.90976	1.25424	1.78954	0.0111434	1	TRUE
c107139_g2	137.752	21.4257	2.75925	0.012333	1	TRUE
c107152_g1	0	0.485999	-5.67037	0.0106824	1	TRUE
c107159_g6	0.3255	0.0229637	3.40228	0.0339225	1	TRUE
c107160_g1	17.8779	70.8266	-1.91584	0.0190485	1	TRUE
c107164_g2	12.1674	2.06198	2.63083	0.0278785	1	TRUE
c107164_g4	0.569836	0.0728999	2.98614	0.0275714	1	TRUE
c107168_g3	1.85105	0.166091	3.50149	0.0106399	1	TRUE
c107178_g1	3.62776	0.893754	2.16379	0.0208597	1	TRUE
c107216_g2	16.4909	79.9212	-2.09415	0.00861453	1	TRUE
c107235_g2	0.264627	0	5.00529	0.0304538	1	TRUE
c107238_g1	13.8587	4.03077	1.8479	0.0102705	1	TRUE
c107254_g4	0.467291	0.0229637	3.93496	0.0270502	1	TRUE
c107262_g2	0.0459273	0.55489	-3.20866	0.0127291	1	TRUE
c107274_g3	0	0.510299	-5.74607	0.035221	1	TRUE
c107279_g1	168.407	55.4252	1.75159	0.035665	1	TRUE
c107282_g5	0.424036	0.0715636	2.51932	0.0443355	1	TRUE
c107299_g3	0.442991	0.0728999	2.61448	0.0369509	1	TRUE
c107300_g1	9.43855	1.99953	2.40469	0.0394588	1	TRUE
c107300_g2	0.958882	0.140455	2.73947	0.042473	1	TRUE
c107300_g5	1.77281	0.257945	2.77881	0.0316185	1	TRUE
c107318_g5	0	0.482237	-5.9454	0.029067	1	TRUE
c107322_g2	0.580527	0.0243	4.29134	0.0267912	1	TRUE
c107332_g2	0	1.5795	-7.35487	0.00464245	1	TRUE
c107336_g2	1.10844	0.1458	3.04521	0.044977	1	TRUE
c107344_g4	0	0.2916	-4.95543	0.0393658	1	TRUE
c107358_g1	1.10226	0.0243	5.21548	0.0179209	1	TRUE
c107391_g2	4.04364	0.553554	3.00542	0.00639043	1	TRUE
c107391_g5	0.746864	0.0728999	3.35248	0.0432576	1	TRUE
c107404_g3	0.068891	0.912955	-3.55903	0.0171819	1	TRUE
c107448_g7	0	0.240327	-4.74522	0.0330422	1	TRUE
c107455_g2	0	0.326836	-5.30113	0.025522	1	TRUE
c107465_g5	0	0.259282	-4.92835	0.0180115	1	TRUE
c107493_g5	0.114818	0.843817	-2.60803	0.0354956	1	TRUE
c107505_g1	2.39307	9.10655	-1.77331	0.0283145	1	TRUE
c107505_g2	0.388799	0	5.55654	0.0494345	1	TRUE
c10751_g1	0	1.215	-6.94239	0.00761714	1	TRUE
c107518_g3	0.0229637	0.746617	-4.44762	0.0132201	1	TRUE
c107528_g2	0.185046	0	4.4963	0.0478808	1	TRUE
c107539_g1	0	0.414682	-5.71065	0.0237843	1	TRUE
c107540_g2	3.22328	0.583199	2.63177	0.0220942	1	TRUE
c107585_g2	1.72069	8.58267	-2.33704	0.00805321	1	TRUE
c107633_g1	0.256609	1.3218	-2.19532	0.010334	1	TRUE
c107633_g2	2.20936	7.58342	-1.61007	0.0267435	1	TRUE
c107655_g1	0.0229637	0.687327	-4.40426	0.00502476	1	TRUE
c107672_g5	0.116155	0.920726	-2.73293	0.0254958	1	TRUE
c107681_g2	0.0229637	0.332182	-3.34546	0.0253136	1	TRUE
c107695_g1	0.734837	0.0243	4.62964	0.0162835	1	TRUE
c107706_g5	0	0.216027	-4.60045	0.0296449	1	TRUE
c107743_g1	3.86299	19.0223	-2.25677	0.0499835	1	TRUE
c107746_g3	3.42158	0.144463	4.65667	0.022537	1	TRUE
c107748_g1	0.583446	0.120164	2.32418	0.0362313	1	TRUE
c107774_g3	0.473973	0.0459273	3.14547	0.0207968	1	TRUE
c107775_g1	19.2172	2.65854	2.98113	0.00760663	1	TRUE
c107798_g4	0.280909	0.0243	3.24304	0.0362304	1	TRUE
c107832_g1	2.82938	0.303873	3.20138	0.0161733	1	TRUE
c107836_g4	1.05633	0	6.92057	0.00785065	1	TRUE
c107846_g1	1.13457	0.191727	2.64762	0.0213736	1	TRUE
c107859_g7	77.7798	18.2754	2.27586	0.0128936	1	TRUE
c107890_g3	1.70441	0.143127	3.62113	0.0115793	1	TRUE
c107890_g7	2.89862	0.359154	3.11418	0.0135086	1	TRUE
c107906_g2	88.8138	17.6913	2.47785	0.010854	1	TRUE
c107933_g1	1.33699	0.40909	1.82304	0.0375954	1	TRUE
c107933_g4	1.13725	0.216027	2.47842	0.00877038	1	TRUE
c107991_g2	0.425373	0.0243	3.85796	0.0313429	1	TRUE
c107991_g4	169.642	42.6252	2.11382	0.0494801	1	TRUE
c108014_g1	0.615763	3.47138	-2.37177	0.00396621	1	TRUE
c108022_g1	0	0.3402	-5.16917	0.026062	1	TRUE
c108043_g1	4.02908	1.17867	1.8976	0.0198225	1	TRUE
c108056_g5	0.0229637	0.688663	-4.36813	0.00492209	1	TRUE
c108074_g2	0	0.996299	-6.69613	0.0107333	1	TRUE
c108084_g2	0.351753	1.5501	-1.9551	0.0390334	1	TRUE
c108114_g1	0.376961	0	5.51387	0.0135698	1	TRUE
c108148_g3	1.57489	0.405082	2.01251	0.0201217	1	TRUE
c108151_g1	682.862	158.009	2.18334	0.0294179	1	TRUE
c108155_g6	0.5052	0	5.88563	0.00894707	1	TRUE
c108184_g3	1.89346	0.361827	2.52353	0.0268998	1	TRUE
c108190_g1	0.378109	0	5.49648	0.00504595	1	TRUE
c108224_g2	0.0459273	0.681982	-3.62386	0.0054601	1	TRUE
c108230_g2	0.491591	0.068891	2.6722	0.0391386	1	TRUE
c108277_g1	34.4732	5.75146	2.63417	0.0175021	1	TRUE
c108277_g3	83.9366	11.8159	2.89304	0.00952208	1	TRUE
c108287_g1	10.4953	33.2393	-1.53323	0.0237656	1	TRUE
c108295_g2	0.0229637	0.430718	-3.68288	0.0388085	1	TRUE
c108299_g2	0.850745	0.214691	2.05333	0.0450298	1	TRUE
c108301_g1	267.611	1044.75	-1.78856	0.0242235	1	TRUE
c108331_g3	0.0229637	0.522572	-3.98886	0.0214192	1	TRUE
c108362_g1	0.9183	0.264627	1.88301	0.041035	1	TRUE
c108380_g2	1.11562	0.287591	2.0357	0.0480906	1	TRUE
c108417_g2	0	1.1421	-6.85563	0.00437551	1	TRUE
c108431_g4	0.0485999	1.3365	-4.38086	0.0341387	1	TRUE
c108463_g4	1.8897	0.484663	2.13152	0.0446902	1	TRUE
c108474_g2	2.4537	0.507627	2.43593	0.0109334	1	TRUE
c108476_g1	0.418691	1.662	-1.83023	0.0295557	1	TRUE
c108479_g4	0.330845	1.75519	-2.22981	0.0185536	1	TRUE
c108482_g2	10.376	2.74773	2.04866	0.0474044	1	TRUE
c108482_g4	1.41524	0.234982	2.60097	0.0256426	1	TRUE
c108484_g2	0.0459273	0.507627	-3.06875	0.0206672	1	TRUE
c108507_g2	0.379445	6.8905	-3.92334	0.00445635	1	TRUE
c108518_g1	25.6476	3.9335	2.7	0.00482787	1	TRUE
c108518_g2	2.10633	0.212018	3.3253	0.0120454	1	TRUE
c108540_g4	0.229637	0	4.79991	0.0461143	1	TRUE
c108582_g1	269.147	87.2829	1.70953	0.0250968	1	TRUE
c108585_g5	0	0.459027	-5.59825	0.0183205	1	TRUE
c108589_g1	2.02031	0.596809	1.84264	0.0101574	1	TRUE
c108589_g5	0.068891	0.503618	-2.59267	0.0318873	1	TRUE
c108590_g6	0.599728	0.0243	4.30598	0.00519796	1	TRUE
c108591_g4	0.597055	0	6.10837	0.023307	1	TRUE
c108594_g3	0	0.212018	-4.65198	0.0379139	1	TRUE
c108597_g2	2.07851	0.673718	1.735	0.0449036	1	TRUE
c108604_g1	0.117491	0.981599	-2.85921	0.0421724	1	TRUE
c108614_g2	6.94775	1.73891	2.1785	0.0354109	1	TRUE
c108653_g1	1.28572	9.8591	-2.74081	0.0256091	1	TRUE
c108663_g5	3.06679	1.03688	1.72265	0.0361576	1	TRUE
c108664_g1	5.35014	1.45691	1.98222	0.0134656	1	TRUE
c108672_g1	0.556473	0.0459273	3.36498	0.0114578	1	TRUE
c108673_g2	3.53433	15.5954	-1.9613	0.0492342	1	TRUE
c108720_g4	0.0715636	4.22819	-5.54769	0.00394828	1	TRUE
c108737_g3	1.86006	0.118827	3.91503	0.0382515	1	TRUE
c108737_g6	0.141791	1.27454	-2.93384	0.0138102	1	TRUE
c108788_g1	0.859009	0.144463	2.62854	0.0204623	1	TRUE
c108805_g3	50.2903	17.3994	1.60399	0.035027	1	TRUE
c108851_g1	51.7841	19.4347	1.55042	0.0475209	1	TRUE
c108851_g2	0.256609	0	4.97587	0.0427022	1	TRUE
c108865_g5	0	0.189054	-4.47266	0.0467011	1	TRUE
c108871_g2	24.5455	3.41063	2.96137	0.00486969	1	TRUE
c108875_g1	0.137782	1.93429	-3.84898	0.0222968	1	TRUE
c108875_g5	0.0485999	2.25177	-5.42247	0.00648514	1	TRUE
c108876_g2	0	0.338863	-5.19186	0.043761	1	TRUE
c108885_g3	0.0472636	0.552218	-3.2013	0.0106287	1	TRUE
c108898_g1	28.4799	9.16028	1.65041	0.0494838	1	TRUE
c108905_g2	0.0229637	0.284918	-3.12345	0.0400302	1	TRUE
c108907_g1	1.15863	4.21641	-1.70926	0.0331916	1	TRUE
c108922_g2	0.907609	5.65634	-2.66198	0.00511302	1	TRUE
c108941_g1	0	1.4094	-7.19174	0.00576934	1	TRUE
c109001_g1	6.20187	2.05129	1.61612	0.0257528	1	TRUE
c109007_g3	0.393055	1.4676	-1.73072	0.0366152	1	TRUE
c109012_g1	400.492	125.754	1.76562	0.00455254	1	TRUE
c109020_g2	46.7725	14.7628	1.86823	0.0366087	1	TRUE
c109021_g2	1.59518	0.191727	3.08485	0.0083818	1	TRUE
c109064_g3	0	0.461946	-5.85032	0.015307	1	TRUE
c109101_g3	0.734837	0	6.40327	0.0156737	1	TRUE
c109119_g1	72.4144	21.8304	1.79277	0.0348806	1	TRUE
c109149_g5	0.665946	0	6.26335	0.0188227	1	TRUE
c109171_g3	0.0229637	0.504954	-3.89416	0.0140676	1	TRUE
c109208_g2	80.6749	22.7349	1.96761	0.0311039	1	TRUE
c109210_g5	0.445664	0.0459273	3.05882	0.022122	1	TRUE
c109228_g1	2.28494	0.818181	1.61037	0.0340602	1	TRUE
c109241_g3	4.11	1.51486	1.5543	0.0366313	1	TRUE
c109242_g1	0.0229637	0.498273	-3.91233	0.0128507	1	TRUE
c109298_g2	0.0472636	0.383454	-2.69289	0.0478836	1	TRUE
c109317_g5	0.068891	0.67639	-2.96826	0.0157799	1	TRUE
c109321_g4	0.162082	0.860099	-2.24762	0.0217549	1	TRUE
c109342_g2	3.12816	0.712963	2.19579	0.00462361	1	TRUE
c109403_g2	5.01498	1.75385	1.66984	0.0272527	1	TRUE
c109403_g3	2.52899	0.734345	1.94226	0.0215231	1	TRUE
c109461_g4	40.6666	10.7009	2.03732	0.0240995	1	TRUE
c109465_g4	0.068891	0.747954	-3.1056	0.0152418	1	TRUE
c109476_g3	1.98957	7.51928	-1.79588	0.0123741	1	TRUE
c109483_g8	0	0.600818	-6.00876	0.00674923	1	TRUE
c109490_g4	0.730582	2.47399	-1.72327	0.0314484	1	TRUE
c109490_g7	0.0229637	0.828028	-4.82771	0.0162558	1	TRUE
c109517_g4	4.67811	0.823526	2.68374	0.0265709	1	TRUE
c109562_g2	0	0.345791	-5.45041	0.0327448	1	TRUE
c109575_g4	1.10869	3.56165	-1.5316	0.043266	1	TRUE
c109603_g2	2.17996	0.448336	2.29728	0.00659311	1	TRUE
c109614_g2	2.23257	0.363163	2.73353	0.0119877	1	TRUE
c109617_g2	0.0702273	0.896426	-3.3404	0.00813808	1	TRUE
c109618_g3	0.229637	2.78247	-3.3784	0.00595548	1	TRUE
c109633_g1	0	0.510299	-5.71089	0.0381045	1	TRUE
c109659_g1	5.16658	0.480654	3.57023	0.00737426	1	TRUE
c109660_g1	0	0.403745	-5.52937	0.0133975	1	TRUE
c109670_g2	0.3741	0.0229637	3.62105	0.0143534	1	TRUE
c109741_g2	0.711873	0	6.35812	0.0167137	1	TRUE
c109750_g2	261.549	74.7305	1.8989	0.00613765	1	TRUE
c109775_g2	0.394391	1.77147	-2.01087	0.0228074	1	TRUE
c109788_g2	0	0.356482	-5.3503	0.0184621	1	TRUE
c109805_g2	0.889991	3.15414	-1.72185	0.0271471	1	TRUE
c109805_g3	0.162082	0.688663	-1.95666	0.0471864	1	TRUE
c109808_g3	0.0728999	0.527918	-2.61887	0.0447386	1	TRUE
c109847_g1	0.580773	2.12103	-1.69987	0.029536	1	TRUE
c109849_g1	0.721228	0.163418	2.1054	0.0469237	1	TRUE
c109884_g3	8.13483	2.97068	1.51403	0.0219565	1	TRUE
c109922_g1	1.81789	6.15848	-1.6486	0.0387811	1	TRUE
c109954_g3	4.22531	0.351136	3.51037	0.0401028	1	TRUE
c109992_g1	1.4331	0.480654	1.68583	0.0458735	1	TRUE
c110023_g4	22.5061	5.26666	2.27273	0.034684	1	TRUE
c110032_g3	0.583199	0	6.13305	0.0232852	1	TRUE
c110046_g4	0.0229637	2.03986	-5.82314	0.00399978	1	TRUE
c110087_g2	0.496936	0.0485999	3.27804	0.0290427	1	TRUE
c110094_g1	0.996791	4.38627	-1.92372	0.0384141	1	TRUE
c110134_g1	126.243	29.7459	2.15902	0.0121567	1	TRUE
c110164_g2	1.33674	0.360491	2.0004	0.0316501	1	TRUE
c110173_g2	1.3557	0.232309	2.50044	0.0215484	1	TRUE
c110188_g1	0.0472636	0.571172	-3.31253	0.0188722	1	TRUE
c110193_g3	5.93275	1.74292	1.94965	0.0332511	1	TRUE
c110194_g2	0.397064	1.97923	-2.12205	0.0239312	1	TRUE
c110205_g2	0.0715636	1.35412	-3.91034	0.0137765	1	TRUE
c110231_g2	1.71644	5.40117	-1.56722	0.014394	1	TRUE
c110236_g1	1.38025	0.237654	2.56207	0.00754855	1	TRUE
c110259_g1	0.0229637	0.549545	-4.01271	0.0228987	1	TRUE
c110272_g5	1.992	6.48823	-1.62217	0.0419075	1	TRUE
c110336_g1	34.3169	119.865	-1.62677	0.0392782	1	TRUE
c110336_g3	5.29317	30.1753	-2.33542	0.00960808	1	TRUE
c110346_g1	0.735927	0.0243	4.63779	0.00722511	1	TRUE
c110346_g2	0.922309	0.120164	3.00496	0.0399522	1	TRUE
c110346_g3	9.1491	1.10978	3.21416	0.0122502	1	TRUE
c110355_g2	14.9461	3.79846	2.03481	0.00603779	1	TRUE
c110387_g1	0.114818	0.743945	-2.47564	0.0195946	1	TRUE
c110401_g2	1.62057	6.40475	-1.79439	0.0179782	1	TRUE
c110504_g3	0.189054	1.21658	-2.539	0.00530529	1	TRUE
c110624_g2	7.55842	2.08762	1.93318	0.0116681	1	TRUE
c110624_g3	2.32151	0.7629	1.69839	0.0321746	1	TRUE
c110641_g1	2.03392	11.4308	-2.31172	0.0113857	1	TRUE
c110665_g9	2.92841	0.261972	3.60197	0.0210143	1	TRUE
c110704_g1	0.185046	0	4.50233	0.0427205	1	TRUE
c111138_g1	0.803728	0.0229637	4.69496	0.0313817	1	TRUE
c111235_g1	0.460609	0.0243	3.96478	0.0329312	1	TRUE
c111305_g1	1.10226	0	7.04671	0.00694751	1	TRUE
c11133_g1	0.253937	0	4.93325	0.0216795	1	TRUE
c111535_g1	0	0.384791	-5.40202	0.0231041	1	TRUE
c111591_g1	0.321491	0	5.29178	0.0388922	1	TRUE
c111657_g1	0.597055	0	6.1647	0.00749222	1	TRUE
c111659_g1	0	0.971999	-6.6242	0.0113343	1	TRUE
c1120_g1	0	0.263291	-4.87788	0.0159478	1	TRUE
c112245_g1	0.390382	0	5.52562	0.0157591	1	TRUE
c112462_g1	0	0.437399	-5.52875	0.0463892	1	TRUE
c112536_g1	0	0.241663	-4.7281	0.0425187	1	TRUE
c112589_g1	0.459273	0.0243	3.9621	0.0343239	1	TRUE
c112621_g1	0.919883	0.0243	4.96579	0.0136253	1	TRUE
c112642_g1	0.337527	0	5.3469	0.0281003	1	TRUE
c112786_g1	0	0.240327	-4.73661	0.0194665	1	TRUE
c112810_g1	1.21792	0.216027	2.58136	0.012949	1	TRUE
c112861_g1	0.413346	0	5.59376	0.0236356	1	TRUE
c112932_g1	0	0.607499	-5.9927	0.0270669	1	TRUE
c112970_g1	0	0.189054	-4.4787	0.0470932	1	TRUE
c113387_g1	0.826692	0	6.57092	0.0125378	1	TRUE
c113403_g1	0.469964	0	5.79339	0.0086785	1	TRUE
c113430_g1	0	0.777599	-6.30686	0.0177722	1	TRUE
c113587_g1	0.141791	2.73401	-4.2835	0.0162363	1	TRUE
c113891_g1	0.0229637	0.311891	-3.2125	0.0329683	1	TRUE
c114171_g1	0	0.282245	-5.05496	0.0187765	1	TRUE
c114341_g1	1.46116	0.0728999	4.32045	0.00652406	1	TRUE
c114392_g1	0	0.437399	-5.52875	0.0463885	1	TRUE
c114422_g1	0	0.485999	-5.67722	0.0382335	1	TRUE
c114426_g1	0	0.947699	-6.62481	0.0114128	1	TRUE
c114862_g1	0.459273	0	5.7372	0.0351836	1	TRUE
c115075_g1	0.333518	0	5.32884	0.00821036	1	TRUE
c115207_g1	0	0.849655	-6.75648	0.0106255	1	TRUE
c115221_g1	0.528164	0	5.9973	0.0274373	1	TRUE
c115232_g1	0.348464	0	5.40685	0.0232913	1	TRUE
c115271_g1	0	0.4227	-5.63536	0.0120422	1	TRUE
c115280_g1	0	0.947699	-6.62481	0.0114117	1	TRUE
c115864_g1	0	0.306545	-5.16753	0.0145904	1	TRUE
c116244_g1	0	0.361827	-5.29865	0.0124296	1	TRUE
c116263_g1	0.306545	0.0243	3.36983	0.0309387	1	TRUE
c11632_g1	0.552218	0.0472636	3.40805	0.0394422	1	TRUE
c116363_g1	0	0.631799	-6.01252	0.0251862	1	TRUE
c116372_g1	0	0.607499	-5.9927	0.0270658	1	TRUE
c116465_g1	0.780764	0	6.48954	0.0138508	1	TRUE
c116649_g1	0	0.388799	-5.35847	0.0209602	1	TRUE
c117093_g1	0.2769	0	5.05194	0.0183167	1	TRUE
c117524_g1	1.0449	0	6.96715	0.00811456	1	TRUE
c118246_g1	0	0.68891	-6.45569	0.015896	1	TRUE
c11859_g1	0	0.704699	-6.16721	0.020168	1	TRUE
c118946_g1	0	0.413099	-5.44377	0.0184813	1	TRUE
c11930_g1	0	0.485999	-5.6422	0.0414981	1	TRUE
c119362_g1	0.499609	0	5.91249	0.00701457	1	TRUE
c122249_g1	0	0.436309	-5.80265	0.0347144	1	TRUE
c122272_g1	0	0.217363	-4.57598	0.0330347	1	TRUE
c122384_g1	0.918546	0.0243	4.90212	0.0260618	1	TRUE
c122518_g1	0	0.190391	-4.45714	0.0359156	1	TRUE
c122754_g1	0	0.3159	-5.0488	0.0417197	1	TRUE
c12279_g1	0.236318	0	4.83128	0.0467508	1	TRUE
c122878_g1	0	0.314563	-5.08865	0.0309204	1	TRUE
c122924_g1	0.0459273	1.99784	-5.29147	0.0139267	1	TRUE
c122990_g1	0.413346	0	5.65	0.0421962	1	TRUE
c123046_g1	0	0.607499	-5.9927	0.0270645	1	TRUE
c123089_g1	0.212018	0	4.69848	0.0342018	1	TRUE
c1231_g1	0	0.260618	-4.91793	0.0211771	1	TRUE
c12316_g1	0	0.461699	-5.60491	0.0417697	1	TRUE
c123212_g1	0.0243	0.918546	-4.94007	0.0240614	1	TRUE
c123358_g1	0.918546	0.0243	4.88989	0.0261349	1	TRUE
c123415_g1	0.0918546	2.52586	-4.4738	0.0116023	1	TRUE
c123510_g1	0.5052	0	5.93421	0.0295352	1	TRUE
c123554_g1	0	1.5795	-7.35487	0.00464223	1	TRUE
c123652_g1	0.186382	0	4.50906	0.0374697	1	TRUE
c123748_g1	0.872619	0	6.64797	0.0112503	1	TRUE
c123768_g1	0	0.234982	-4.80334	0.0492698	1	TRUE
c123834_g1	1.35486	0	7.27645	0.00497882	1	TRUE
c123907_g1	0.210682	0	4.67801	0.0260666	1	TRUE
c124034_g1	0.482237	0	5.86823	0.032363	1	TRUE
c124042_g1	0	0.626454	-6.08179	0.00694782	1	TRUE
c124293_g1	0	0.803728	-6.67673	0.0116642	1	TRUE
c124323_g1	0.0485999	1.8468	-4.81353	0.00808456	1	TRUE
c124440_g1	0.0702273	0.426709	-2.40618	0.0491685	1	TRUE
c124533_g1	0	0.2673	-4.82925	0.0453056	1	TRUE
c124624_g1	0.367418	0.0243	3.60973	0.0492423	1	TRUE
c124712_g1	0.488918	0	5.84108	0.00912687	1	TRUE
c124908_g1	0	0.3012	-5.22473	0.0244693	1	TRUE
c124961_g1	0	0.3159	-5.06309	0.0301555	1	TRUE
c125064_g1	0.459273	0	5.79909	0.0355078	1	TRUE
c125242_g1	0	0.390382	-5.64412	0.0444527	1	TRUE
c125259_g1	0.371427	0	5.46028	0.00679664	1	TRUE
c125511_g1	0.0229637	0.399736	-3.64671	0.0421392	1	TRUE
c125520_g1	0.436309	0	5.66487	0.0382497	1	TRUE
c125747_g1	0.413346	0	5.5887	0.04208	1	TRUE
c125995_g1	0	0.191727	-4.43188	0.049064	1	TRUE
c126099_g1	0.388799	0	5.55654	0.049433	1	TRUE
c126117_g1	0.0229637	1.4823	-5.32438	0.0141475	1	TRUE
c126207_g1	0.565827	0	6.05963	0.00461445	1	TRUE
c126411_g1	0	0.193063	-4.4216	0.0422435	1	TRUE
c126712_g1	0.642982	0	6.277	0.0181224	1	TRUE
c126991_g1	0.0702273	0.549545	-2.72341	0.0262353	1	TRUE
c127073_g1	0	0.452345	-5.65895	0.0100486	1	TRUE
c127232_g1	0.844064	0.0243	4.78778	0.00557172	1	TRUE
c127258_g1	0.390382	0	5.56924	0.046878	1	TRUE
c127265_g1	0	0.437399	-5.52875	0.0463862	1	TRUE
c127641_g1	0	0.899099	-6.51323	0.0132072	1	TRUE
c127705_g1	0	0.631799	-6.01744	0.0107462	1	TRUE
c127877_g1	0.311891	0	5.23104	0.0274886	1	TRUE
c128956_g1	0	0.287591	-5.01001	0.0359935	1	TRUE
c129048_g1	0	0.191727	-4.44404	0.0498893	1	TRUE
c129483_g1	0.390382	0	5.50822	0.0472462	1	TRUE
c129554_g1	0	0.193063	-4.41876	0.041925	1	TRUE
c129571_g1	0.574091	0	6.11576	0.0223669	1	TRUE
c129742_g1	0.338863	0	5.36048	0.0352724	1	TRUE
c130046_g1	0	0.461699	-5.57004	0.0457474	1	TRUE
c130173_g1	0.436309	0	5.72647	0.0387281	1	TRUE
c130184_g1	0.189054	0	4.53706	0.0458824	1	TRUE
c130502_g1	0.68891	0	6.37527	0.0161512	1	TRUE
c130593_g1	0.259282	0	4.98722	0.0383647	1	TRUE
c130702_g1	0.3012	0.0229637	3.31118	0.0339226	1	TRUE
c130792_g1	0.212018	0	4.68374	0.0333559	1	TRUE
c130871_g1	0.230973	0	4.81749	0.0272311	1	TRUE
c130962_g1	0.187718	0	4.53061	0.0453438	1	TRUE
c131437_g1	0.391718	0.0243	3.74409	0.0448171	1	TRUE
c131692_g1	0	0.421364	-5.65763	0.0111756	1	TRUE
c13194_g1	0	0.461699	-5.58958	0.0108133	1	TRUE
c13314_g1	0.137782	0.722317	-2.17709	0.0444123	1	TRUE
c1339_g1	0	0.259282	-4.92516	0.0222483	1	TRUE
c134200_g1	0	0.282245	-5.05496	0.0187777	1	TRUE
c134534_g1	0	0.971999	-6.66092	0.0107792	1	TRUE
c134702_g1	0.826199	0	6.63072	0.0121778	1	TRUE
c134741_g1	0	0.874799	-6.5097	0.00529428	1	TRUE
c134776_g1	0.0229637	0.476645	-3.82911	0.00799082	1	TRUE
c134834_g1	0.460609	0	5.75386	0.00760802	1	TRUE
c134863_g1	0.0485999	1.30893	-4.64245	0.027498	1	TRUE
c135004_g1	1.03336	0	6.95434	0.00773538	1	TRUE
c135075_g1	0	0.753299	-6.29798	0.0178389	1	TRUE
c13508_g1	0.229637	0	4.79991	0.0461146	1	TRUE
c135084_g1	0.189054	0	4.53706	0.045884	1	TRUE
c135140_g1	0.0229637	1.0935	-4.91158	0.0241608	1	TRUE
c135150_g1	0.81041	0.0715636	3.4612	0.0076569	1	TRUE
c135257_g1	0	0.67639	-6.14656	0.0072471	1	TRUE
c135261_g1	0	0.964474	-6.93846	0.00825224	1	TRUE
c135265_g1	0.832037	0.217363	2.05155	0.0448974	1	TRUE
c135296_g1	0.336191	0	5.34927	0.0238165	1	TRUE
c135341_g1	0.372764	0	5.50132	0.0161005	1	TRUE
c135405_g1	0	0.217363	-4.58142	0.0333991	1	TRUE
c135407_g1	0.803728	0	6.59514	0.0122085	1	TRUE
c13541_g1	0	0.190391	-4.45714	0.035914	1	TRUE
c135419_g1	0.436309	0	5.66487	0.038248	1	TRUE
c135427_g1	0.459273	0	5.7372	0.0351822	1	TRUE
c135608_g1	0	0.461699	-5.60491	0.0417676	1	TRUE
c135728_g1	0.232309	0	4.82779	0.0240775	1	TRUE
c135796_g1	0	0.680399	-6.15297	0.0121172	1	TRUE
c135907_g1	0.482237	0	5.80608	0.0323086	1	TRUE
c135953_g1	1.24004	0	7.14974	0.005882	1	TRUE
c135992_g1	0.284918	0	5.11777	0.0271997	1	TRUE
c136063_g1	0.390382	0	5.50822	0.0472466	1	TRUE
c136184_g1	0.656099	0	6.30113	0.0188883	1	TRUE
c136199_g1	0	0.872619	-6.79476	0.0101941	1	TRUE
c136268_g1	0.390382	0	5.53967	0.0127677	1	TRUE
c136345_g1	0	0.367418	-5.55796	0.0498822	1	TRUE
c13649_g1	0.897762	0	6.74744	0.00524723	1	TRUE
c136529_g1	0	0.508963	-5.72451	0.021471	1	TRUE
c136587_g1	0.388799	0	5.55654	0.049432	1	TRUE
c136721_g1	0.757801	0	6.44705	0.0146656	1	TRUE
c13703_g1	0.388799	0	5.55654	0.0494294	1	TRUE
c137043_g1	0	0.3402	-5.171	0.0280367	1	TRUE
c137122_g1	0.390382	0	5.56924	0.0468743	1	TRUE
c137298_g1	0.0229637	0.753299	-4.39585	0.0445051	1	TRUE
c137401_g1	0.234982	0	4.85045	0.0478982	1	TRUE
c137413_g1	0	0.801899	-6.35057	0.0167201	1	TRUE
c137510_g1	0	0.353809	-5.36163	0.00596562	1	TRUE
c13752_g1	0.302536	0.0243	3.35661	0.0299738	1	TRUE
c138047_g1	0.413346	0	5.65	0.0421951	1	TRUE
c138135_g1	0.763146	0.1215	2.72963	0.0347066	1	TRUE
c138163_g1	0	0.193063	-4.41451	0.0475523	1	TRUE
c138214_g1	0.413346	0	5.65	0.0421944	1	TRUE
c138372_g1	0	1.1907	-6.95061	0.00764344	1	TRUE
c138530_g1	0.185046	0	4.5124	0.0492793	1	TRUE
c138800_g1	0.187718	0	4.51989	0.0354593	1	TRUE
c139034_g1	0	0.436309	-5.80265	0.0347116	1	TRUE
c139045_g1	0.259282	0	4.97538	0.0152651	1	TRUE
c139157_g1	0.0243	0.7143	-4.40767	0.00975899	1	TRUE
c139604_g1	1.68704	0.477981	1.92259	0.0479635	1	TRUE
c139606_g1	0.5052	0.0243	4.1094	0.0446301	1	TRUE
c139887_g1	0.533509	0.0472636	3.33392	0.0103171	1	TRUE
c1399_g1	0.390382	0	5.51786	0.0209269	1	TRUE
c140235_g1	0	0.899099	-6.51323	0.0132065	1	TRUE
c140389_g1	0	0.367418	-5.55796	0.0498789	1	TRUE
c14040_g1	0	0.217363	-4.57915	0.0314516	1	TRUE
c140460_g1	0	0.214691	-4.61558	0.0266317	1	TRUE
c140606_g1	0	0.391718	-5.62838	0.0262057	1	TRUE
c140662_g1	0	0.413346	-5.72555	0.0406458	1	TRUE
c140781_g1	0.597055	0	6.17153	0.0206346	1	TRUE
c14081_g1	0.430718	0	5.68525	0.0118274	1	TRUE
c141428_g1	0.753299	0	6.49855	0.0147754	1	TRUE
c141704_g1	1.33189	0	7.31782	0.00495282	1	TRUE
c142363_g1	0	0.307882	-5.14358	0.0262415	1	TRUE
c143054_g1	0	0.411763	-5.46163	0.0299275	1	TRUE
c143225_g1	0.321491	0	5.24741	0.0302888	1	TRUE
c1434_g1	0.0472636	1.01708	-4.26948	0.00983646	1	TRUE
c14373_g1	0.534599	0	6.00902	0.0267015	1	TRUE
c14408_g1	0	0.236318	-4.79103	0.0275362	1	TRUE
c144340_g1	0	0.437399	-5.49401	0.0470656	1	TRUE
c14486_g1	0.345791	0	5.39765	0.0340539	1	TRUE
c14523_g1	0.574091	0.0243	4.28032	0.0353093	1	TRUE
c145789_g1	0	0.264627	-4.87642	0.048149	1	TRUE
c145803_g1	0.256609	0	4.93751	0.0420144	1	TRUE
c14590_g1	0	0.345791	-5.4485	0.0331237	1	TRUE
c145937_g1	0	0.558899	-5.86593	0.00758329	1	TRUE
c146190_g1	0.357818	0	5.43833	0.0173143	1	TRUE
c146199_g1	1.08597	0.167427	2.75396	0.012514	1	TRUE
c146218_g1	0	0.895583	-6.83206	0.00978471	1	TRUE
c146262_g1	0	0.237654	-4.77196	0.0200535	1	TRUE
c146273_g1	0.187718	0	4.51484	0.0439374	1	TRUE
c14629_g1	0.290263	0	5.13754	0.0468037	1	TRUE
c146400_g1	0.0229637	0.553554	-3.99949	0.0041529	1	TRUE
c146507_g1	0	0.191727	-4.4359	0.0372711	1	TRUE
c146573_g1	0	0.326836	-5.30113	0.0255199	1	TRUE
c146739_g1	1.26518	0.1215	3.45914	0.0105324	1	TRUE
c146857_g1	0	0.680399	-6.11747	0.0217111	1	TRUE
c146862_g1	0	0.597055	-6.25075	0.0203715	1	TRUE
c146865_g1	0	0.217363	-4.58142	0.0333969	1	TRUE
c146927_g1	0	0.485999	-5.6422	0.0414969	1	TRUE
c14702_g1	0	0.390382	-5.64412	0.0444518	1	TRUE
c147186_g1	0.390382	0	5.56593	0.0270948	1	TRUE
c147405_g1	0	0.510299	-5.74607	0.03522	1	TRUE
c14762_g1	0	0.322827	-5.34933	0.0370523	1	TRUE
c147624_g1	0	1.0692	-6.79689	0.00942959	1	TRUE
c147832_g1	0.711873	0	6.35812	0.0167123	1	TRUE
c147912_g1	0	0.360491	-5.31213	0.0119943	1	TRUE
c148077_g1	0.255273	0	4.96497	0.0272585	1	TRUE
c148100_g1	0.209346	0	4.68163	0.0302885	1	TRUE
c148138_g1	0.509209	0	5.94439	0.00952252	1	TRUE
c148270_g1	0	0.413099	-5.44377	0.018481	1	TRUE
c148293_g1	0.185046	0	4.5124	0.0492811	1	TRUE
c148324_g1	0.390382	0	5.56924	0.046872	1	TRUE
c148376_g1	0	0.3255	-5.31667	0.0247711	1	TRUE
c148560_g1	1.4868	0.0918546	3.83764	0.0130422	1	TRUE
c148577_g1	0.302536	0.0229637	3.30191	0.0396523	1	TRUE
c148619_g1	0.290263	0	5.14201	0.0463949	1	TRUE
c148714_g1	0.780764	0	6.55377	0.0128055	1	TRUE
c148742_g1	0	0.360491	-5.31213	0.0119935	1	TRUE
c14890_g1	2.26113	0.476645	2.33362	0.0196835	1	TRUE
c149128_g1	0	0.551128	-6.13627	0.023567	1	TRUE
c149142_g1	0.463282	0	5.76007	0.0127186	1	TRUE
c149175_g1	0	0.485999	-5.67722	0.0382328	1	TRUE
c149193_g1	0.279573	0	5.05593	0.0359943	1	TRUE
c14930_g1	0	0.510299	-5.73807	0.00901426	1	TRUE
c149310_g1	0.390382	0	5.56924	0.0468683	1	TRUE
c149369_g1	1.03336	0	6.95434	0.00773494	1	TRUE
c149518_g1	0	0.807737	-6.65503	0.00393774	1	TRUE
c149671_g1	1.263	0	7.17599	0.00569836	1	TRUE
c149749_g1	0	0.899099	-6.54979	0.0126155	1	TRUE
c149856_g1	0.298528	0	5.18746	0.0448737	1	TRUE
c14999_g1	0.822436	0.1944	2.20095	0.0312163	1	TRUE
c15004_g1	0.347127	0.0229637	3.48523	0.034971	1	TRUE
c150077_g1	0.0459273	0.573845	-3.30081	0.0455779	1	TRUE
c150226_g1	0.538855	0	5.98462	0.00606666	1	TRUE
c150267_g1	0	0.68891	-6.45569	0.0158959	1	TRUE
c150282_g1	0	0.382118	-5.42545	0.0167651	1	TRUE
c150347_g1	0.299864	0.0229637	3.30178	0.0447331	1	TRUE
c150642_g1	0.436309	0	5.72647	0.038726	1	TRUE
c150997_g1	0	1.215	-6.97948	0.00737222	1	TRUE
c151237_g1	0.551128	0	6.00485	0.00860554	1	TRUE
c151570_g1	0.336191	0	5.34927	0.0238163	1	TRUE
c15175_g1	0.0229637	0.515891	-4.027	0.00854624	1	TRUE
c151820_g1	0.597055	0	6.17153	0.0206336	1	TRUE
c15212_g1	0.607499	0	6.19127	0.0214835	1	TRUE
c152351_g1	0	0.923399	-6.58778	0.0120239	1	TRUE
c15251_g1	0.390382	0	5.56924	0.0468649	1	TRUE
c15252_g1	0	0.191727	-4.43188	0.0490653	1	TRUE
c153501_g1	0.336191	0	5.34927	0.0238149	1	TRUE
c154735_g1	0.665946	0.0243	4.50834	0.0422208	1	TRUE
c154758_g1	0	0.583199	-5.9335	0.0117676	1	TRUE
c15487_g1	0.068891	1.458	-4.07781	0.0490614	1	TRUE
c15492_g1	0.437399	0	5.72359	0.0401967	1	TRUE
c15543_g1	2.98528	0.0229637	6.50932	0.00400356	1	TRUE
c15617_g1	0.302536	0	5.20274	0.0163364	1	TRUE
c15648_g2	0.642982	0	6.21353	0.0200641	1	TRUE
c15722_g1	0.411763	0	5.63656	0.0248158	1	TRUE
c157447_g1	0.482237	0	5.86823	0.032361	1	TRUE
c157481_g1	0	1.3365	-7.07852	0.00653542	1	TRUE
c157530_g1	0.0243	0.360491	-3.39042	0.0232905	1	TRUE
c157674_g1	1.20346	0.216027	2.57041	0.0187088	1	TRUE
c157770_g1	0.528164	0	5.9973	0.0274359	1	TRUE
c157932_g1	0	1.1664	-6.88413	0.00821338	1	TRUE
c157934_g1	0.186382	0	4.5028	0.0482979	1	TRUE
c158052_g1	0.895583	0.0243	4.85379	0.0272652	1	TRUE
c158220_g1	0	0.189054	-4.4787	0.0470933	1	TRUE
c158336_g1	0	0.264627	-4.87642	0.0481475	1	TRUE
c1584_g1	0.690246	0	6.32035	0.00472522	1	TRUE
c158525_g1	0.209346	0	4.68163	0.0302884	1	TRUE
c158617_g1	0	0.191727	-4.44142	0.0377397	1	TRUE
c158640_g1	0.642982	0	6.21353	0.0200677	1	TRUE
c158654_g1	0.306545	0	5.22241	0.0219314	1	TRUE
c15866_g1	0.209346	0	4.68677	0.040468	1	TRUE
c158712_g1	0.278236	0	5.09094	0.041679	1	TRUE
c158722_g1	0.486246	0	5.87883	0.0105097	1	TRUE
c158757_g1	0.620019	0	6.16192	0.0214926	1	TRUE
c158954_g1	0.390382	0	5.50822	0.047244	1	TRUE
c159082_g1	0.597055	0	6.10837	0.0233054	1	TRUE
c159087_g1	0	0.482237	-5.9454	0.0290652	1	TRUE
c159145_g1	0.899099	0	6.75178	0.0104516	1	TRUE
c159207_g1	0.803728	0	6.59514	0.012208	1	TRUE
c1594_g1	0.233645	0.982936	-1.90265	0.0350163	1	TRUE
c159944_g1	0	0.236318	-4.79764	0.0472884	1	TRUE
c160007_g1	0.581863	0.0243	4.29574	0.0334926	1	TRUE
c160015_g1	0.437646	0.0229637	3.79913	0.0281331	1	TRUE
c160268_g1	0.229637	0	4.79991	0.0461192	1	TRUE
c160456_g1	0.3012	0	5.16172	0.0189534	1	TRUE
c160457_g1	0.286254	0	5.12338	0.028902	1	TRUE
c160634_g1	0	1.3608	-7.14154	0.00613479	1	TRUE
c160707_g1	0.534599	0	6.00902	0.0267011	1	TRUE
c160807_g1	0.515891	0.0971999	2.45014	0.0493308	1	TRUE
c160912_g1	0.574091	0	6.11576	0.0223657	1	TRUE
c160979_g1	0.275564	0	5.04409	0.0326145	1	TRUE
c161075_g1	1.59895	0.357818	2.24321	0.0346807	1	TRUE
c161163_g1	0	0.437399	-5.52875	0.0463838	1	TRUE
c161300_g1	0.345791	0	5.34935	0.018644	1	TRUE
c161356_g1	0	0.328173	-5.28469	0.0134289	1	TRUE
c161412_g1	0.186382	0	4.51412	0.0347906	1	TRUE
c162016_g1	0	1.0206	-6.73051	0.0102671	1	TRUE
c162399_g1	0.388799	0	5.55654	0.0494284	1	TRUE
c1625_g1	0.449673	0.0485999	3.13935	0.029296	1	TRUE
c162578_g1	0.359154	0	5.44308	0.0188299	1	TRUE
c163161_g1	0.0229637	0.920726	-4.6978	0.0135123	1	TRUE
c163785_g1	0.68891	0	6.31151	0.0177397	1	TRUE
c163910_g1	0.728999	0	6.45167	0.0156969	1	TRUE
c1642_g1	0.187718	0	4.52475	0.0359773	1	TRUE
c164246_g1	0.0229637	0.337527	-3.31393	0.049323	1	TRUE
c164339_g1	0.436309	0	5.66487	0.0382459	1	TRUE
c164781_g1	0.528164	0	5.9973	0.0274345	1	TRUE
c164807_g1	0	0.510299	-5.71089	0.0381016	1	TRUE
c164918_g1	0.533263	0	6.00444	0.014333	1	TRUE
c164949_g1	0.363163	0	5.45852	0.0314978	1	TRUE
c1655_g1	0.402409	2.29162	-2.44631	0.00382064	1	TRUE
c16552_g1	1.53856	0	7.52469	0.0038911	1	TRUE
c165843_g1	0	0.240327	-4.73324	0.0234571	1	TRUE
c166050_g1	0.964227	0.238991	2.08844	0.0260858	1	TRUE
c166209_g1	0.413346	0	5.5887	0.0420826	1	TRUE
c166318_g1	0.826692	0	6.57092	0.0125369	1	TRUE
c166382_g1	0	0.583199	-5.89936	0.0290568	1	TRUE
c166473_g1	0.482237	0	5.81729	0.0114536	1	TRUE
c16651_g1	0.185046	0	4.5124	0.0492845	1	TRUE
c166679_g1	0	1.0206	-6.69371	0.0107012	1	TRUE
c167115_g1	0.278236	0	5.09094	0.0416769	1	TRUE
c1677_g1	0	0.193063	-4.41451	0.0475514	1	TRUE
c16902_g1	0	0.329509	-5.28349	0.0221211	1	TRUE
c169315_g1	1.458	0	7.44528	0.00444944	1	TRUE
c169668_g1	0.436309	0	5.72647	0.0387245	1	TRUE
c169744_g1	0	0.214691	-4.6079	0.0349402	1	TRUE
c169772_g1	0	0.440318	-5.76848	0.0139946	1	TRUE
c169855_g1	0	0.217363	-4.57174	0.0386086	1	TRUE
c169869_g1	0.757801	0	6.51117	0.0134395	1	TRUE
c170073_g1	0	0.380782	-5.43378	0.00795258	1	TRUE
c170304_g1	0.803728	0	6.59514	0.0122075	1	TRUE
c17034_g1	0	0.307882	-5.15949	0.0262078	1	TRUE
c17065_g1	0.580527	0	6.1222	0.00644048	1	TRUE
c170726_g1	0.413346	0	5.5887	0.0420808	1	TRUE
c170840_g1	0.620019	0	6.16814	0.00874743	1	TRUE
c170844_g1	0.826692	0	6.63537	0.0116186	1	TRUE
c171096_g1	0	1.458	-7.2029	0.00557984	1	TRUE
c171162_g1	0.2526	0	4.91959	0.0419085	1	TRUE
c171254_g1	0	0.899099	-6.51323	0.0132051	1	TRUE
c171281_g1	0	0.302536	-5.20811	0.0330068	1	TRUE
c171286_g1	0.557809	0	6.07325	0.00630299	1	TRUE
c171353_g1	0	0.947699	-6.62444	0.00606539	1	TRUE
c171365_g1	0	1.3851	-7.16686	0.00593754	1	TRUE
c171369_g1	0.0485999	0.704699	-3.47167	0.0491441	1	TRUE
c171538_g1	0	0.528164	-6.07542	0.025315	1	TRUE
c17156_g1	0.792791	0.0728999	3.47497	0.0202341	1	TRUE
c171672_g1	0	0.461699	-5.60491	0.0417676	1	TRUE
c171756_g1	0	0.237654	-4.76547	0.0264184	1	TRUE
c171773_g1	0	0.642982	-6.35688	0.0181104	1	TRUE
c171799_g1	0.326836	0	5.31533	0.0206428	1	TRUE
c171805_g1	0.494264	0.0472636	3.23892	0.00988112	1	TRUE
c171892_g1	0	0.607499	-5.9927	0.0270634	1	TRUE
c172300_g1	0.436309	0	5.72647	0.0387222	1	TRUE
c172474_g1	0	0.545536	-5.96283	0.00580395	1	TRUE
c17252_g1	0.5052	0	5.93421	0.029534	1	TRUE
c172631_g1	0	1.1907	-6.91356	0.0078913	1	TRUE
c17268_g1	0.0243	0.287591	-3.08774	0.0379659	1	TRUE
c173027_g1	0	0.361827	-5.30088	0.0304466	1	TRUE
c173146_g1	0.370091	0	5.47006	0.0045562	1	TRUE
c173178_g1	0.5052	0	5.88258	0.010258	1	TRUE
c173314_g1	0.510299	0	5.94276	0.0287125	1	TRUE
c173331_g1	0	1.3122	-7.08952	0.00633307	1	TRUE
c173356_g1	0	0.288927	-4.9949	0.0411272	1	TRUE
c173411_g1	0	0.534599	-5.81179	0.0322832	1	TRUE
c173856_g1	0	0.287591	-5.00548	0.0134894	1	TRUE
c17399_g1	0.574091	0	6.11576	0.0223646	1	TRUE
c174122_g1	0.388799	0	5.55654	0.0494255	1	TRUE
c174179_g1	0	0.210682	-4.66757	0.0441188	1	TRUE
c174230_g1	0	0.899099	-6.51667	0.00520142	1	TRUE
c17438_g1	0	0.278236	-5.10908	0.0385029	1	TRUE
c174520_g1	0.502281	0	5.9194	0.00785603	1	TRUE
c174545_g1	0.0229637	0.336191	-3.3253	0.0343993	1	TRUE
c174740_g1	0.459273	0	5.7372	0.0351826	1	TRUE
c175007_g1	0	0.190391	-4.45714	0.0359206	1	TRUE
c17510_g1	0	0.330845	-5.26592	0.0114168	1	TRUE
c175198_g1	0.777599	0	6.54397	0.0133818	1	TRUE
c1753_g1	0	0.193063	-4.41451	0.0475513	1	TRUE
c175515_g1	0	0.190391	-4.45231	0.044797	1	TRUE
c175546_g1	0	0.553554	-5.91196	0.00901591	1	TRUE
c175877_g1	0.574091	0	6.05277	0.0250912	1	TRUE
c176153_g1	0	0.193063	-4.41876	0.0419272	1	TRUE
c176221_g1	0.2526	0	4.92484	0.0385736	1	TRUE
c176421_g1	0	0.607499	-5.95705	0.0269855	1	TRUE
c176533_g1	0.94151	0	6.75632	0.00976595	1	TRUE
c176627_g1	0	0.680399	-6.15342	0.0215587	1	TRUE
c17693_g1	0.234982	0	4.83374	0.0175719	1	TRUE
c176974_g1	0.803728	0	6.53081	0.0131624	1	TRUE
c177118_g1	2.8431	0.068891	5.16827	0.0169393	1	TRUE
c177234_g1	0	0.217363	-4.57174	0.0386065	1	TRUE
c178887_g1	0	0.263291	-4.88275	0.0122377	1	TRUE
c179465_g1	0	0.485999	-5.6422	0.0414991	1	TRUE
c1805_g1	0.282245	0	5.0961	0.0118106	1	TRUE
c18306_g1	0.1458	1.56613	-3.21563	0.0120004	1	TRUE
c18489_g1	0	0.234982	-4.80187	0.030314	1	TRUE
c18813_g1	0.918546	0	6.78589	0.00957032	1	TRUE
c18984_g1	0.482237	0	5.86823	0.0323587	1	TRUE
c19015_g1	0	0.874799	-6.51076	0.0132422	1	TRUE
c19045_g1	0.208009	0	4.64814	0.0498731	1	TRUE
c19616_g1	0.873955	0.0918546	3.10495	0.0464313	1	TRUE
c1983_g1	0.0229637	1.1421	-4.98892	0.0214556	1	TRUE
c19852_g1	0	0.437399	-5.49401	0.047062	1	TRUE
c20073_g1	0.437399	0	5.72359	0.0401937	1	TRUE
c20154_g1	0.186382	0	4.5028	0.048299	1	TRUE
c20156_g1	0.232309	0	4.82347	0.0199624	1	TRUE
c20233_g1	0	0.597055	-6.25075	0.0203706	1	TRUE
c20254_g1	1.03336	0.0229637	5.05446	0.0204584	1	TRUE
c20466_g1	0	0.236318	-4.78324	0.0272972	1	TRUE
c20475_g1	0	0.528164	-6.07542	0.0253138	1	TRUE
c20533_g1	0.413346	0	5.59376	0.023634	1	TRUE
c20571_g1	0.854754	0.120164	2.87261	0.0234124	1	TRUE
c2062_g1	0.0229637	0.309218	-3.23873	0.0352299	1	TRUE
c20620_g1	0.261954	0	4.98301	0.0236586	1	TRUE
c20717_g1	0.3984	0.0459273	2.9056	0.0351671	1	TRUE
c20784_g1	0.0459273	0.357818	-2.6412	0.0408333	1	TRUE
c20906_g1	0	0.210682	-4.67048	0.0442533	1	TRUE
c20978_g1	0.898009	0.0485999	4.14323	0.00759374	1	TRUE
c21045_g1	0	0.583199	-5.9349	0.0271109	1	TRUE
c21053_g1	0	0.437399	-5.49401	0.0470626	1	TRUE
c21278_g1	0	0.2769	-5.13057	0.0480471	1	TRUE
c21397_g1	0	0.214691	-4.6079	0.0349402	1	TRUE
c21489_g1	1.25048	0.259282	2.27483	0.0429016	1	TRUE
c21863_g1	0	0.510299	-5.73946	0.00960978	1	TRUE
c21942_g1	0	0.753299	-6.29756	0.00985843	1	TRUE
c21951_g1	0	0.528164	-6.07542	0.0253131	1	TRUE
c21981_g1	0.0229637	0.436063	-3.62187	0.024081	1	TRUE
c22058_g1	0	0.307882	-5.14358	0.0262422	1	TRUE
c22099_g1	0.0243	0.284918	-3.11186	0.0403204	1	TRUE
c22313_g1	0	0.473973	-5.76698	0.00866042	1	TRUE
c22612_g1	0.336191	0	5.34927	0.0238136	1	TRUE
c22736_g1	0.711873	0.0243	4.58178	0.0146528	1	TRUE
c22797_g1	0	1.6281	-7.36077	0.00463686	1	TRUE
c23033_g1	0.437399	0	5.72359	0.0401906	1	TRUE
c23236_g1	0.551128	0	6.05774	0.024005	1	TRUE
c23404_g1	0.371427	0	5.49707	0.01808	1	TRUE
c23501_g1	0.321491	0	5.24741	0.0302872	1	TRUE
c23653_g1	0.0229637	0.753299	-4.41774	0.0442612	1	TRUE
c23669_g1	0.0702273	0.70069	-3.00821	0.0171289	1	TRUE
c23843_g1	0.186382	0	4.51892	0.0385078	1	TRUE
c23856_g1	0	0.598145	-6.05143	0.00585625	1	TRUE
c2391_g1	0.0229637	0.434727	-3.64749	0.0230655	1	TRUE
c23973_g1	0.428045	0	5.69281	0.0103888	1	TRUE
c24033_g1	0	0.240327	-4.73927	0.0183684	1	TRUE
c24067_g1	0	0.237654	-4.76409	0.0481852	1	TRUE
c24170_g1	1.14818	0	7.10516	0.00642003	1	TRUE
c24256_g1	0.0472636	0.455018	-2.94097	0.0447839	1	TRUE
c24322_g1	0.378109	0.0243	3.69103	0.0406748	1	TRUE
c2435_g1	0.260618	0	4.993	0.0320318	1	TRUE
c24647_g1	0.642982	0.0702273	3.07234	0.039281	1	TRUE
c25213_g1	0.264627	0	5.01179	0.042603	1	TRUE
c25402_g1	0.68891	0	6.37527	0.01615	1	TRUE
c25458_g1	0	0.288927	-4.99039	0.0130063	1	TRUE
c25714_g1	0	0.216027	-4.59252	0.0291606	1	TRUE
c25828_g1	0.280909	2.37605	-2.87935	0.0129845	1	TRUE
c26045_g1	0.261954	0	4.98682	0.0208648	1	TRUE
c2618_g1	0.736173	0.0945272	2.93411	0.0423083	1	TRUE
c26359_g1	0.118827	0.649418	-2.2331	0.0394575	1	TRUE
c26783_g1	0.733254	0.0728999	3.33712	0.00602279	1	TRUE
c26810_g1	0.290263	0	5.13754	0.0468027	1	TRUE
c26829_g1	0.0229637	0.286254	-3.11766	0.0446249	1	TRUE
c26958_g1	1.03871	0.0229637	5.07234	0.00608615	1	TRUE
c27077_g1	0.279573	0	5.09634	0.0364832	1	TRUE
c2716_g1	0.238991	0	4.8696	0.0432278	1	TRUE
c27179_g1	0.0728999	0.727663	-2.99774	0.0370748	1	TRUE
c27181_g1	0.753299	0	6.49855	0.0147744	1	TRUE
c2723_g1	0.465955	0.0702273	2.63734	0.0332445	1	TRUE
c27397_g1	0	0.482237	-5.9454	0.0290632	1	TRUE
c27415_g1	0	0.191727	-4.44404	0.0498891	1	TRUE
c27451_g1	0.287591	0	5.116	0.0319939	1	TRUE
c27558_g1	0.442991	0.0243	3.89221	0.00683223	1	TRUE
c27603_g1	0.461946	0.0243	3.92916	0.0426966	1	TRUE
c27691_g1	0.353809	0	5.41952	0.00743003	1	TRUE
c27718_g1	0	0.216027	-4.59829	0.025306	1	TRUE
c27739_g1	0.185046	0	4.4963	0.0478788	1	TRUE
c27795_g1	0	0.704699	-6.20324	0.020175	1	TRUE
c27822_g1	0.186382	0	4.51412	0.0347902	1	TRUE
c28181_g1	0.390382	0	5.56924	0.0468616	1	TRUE
c28211_g1	0	0.361827	-5.27319	0.030197	1	TRUE
c28236_g1	0.214691	0	4.71187	0.0418457	1	TRUE
c28252_g1	0	0.557563	-5.88432	0.00887952	1	TRUE
c28275_g1	0	0.461699	-5.5768	0.0211999	1	TRUE
[truncated: 2,123 more rows]

## Sheet: P3 vs P4
GeneID	Readcount_P3	Readcount_P4	log2FoldChange	pval	padj	significant
c106607_g3	195.352	0.0242279	12.7047	1.79581e-36	3.60783e-31	TRUE
c92278_g2	43.2245	0	12.3934	2.48933e-25	2.50056e-20	TRUE
c130890_g1	31.6012	0.0242279	10.0767	6.48783e-23	4.34473e-18	TRUE
c92278_g1	22.3898	0	11.4439	5.30667e-21	2.6653e-16	TRUE
c9323_g1	17.9383	0	11.1258	2.37102e-20	9.52686e-16	TRUE
c95952_g1	17.3324	0	11.0781	1.07055e-19	3.58458e-15	TRUE
c103978_g6	23.1944	0.0484558	8.84573	4.81289e-19	1.38131e-14	TRUE
c30027_g1	20.3209	0.0931974	7.77229	1.43381e-18	3.6007e-14	TRUE
c52520_g2	15.5808	0	10.9217	3.84078e-18	8.57357e-14	TRUE
c89653_g1	14.1905	0.0242279	8.92276	1.02319e-17	2.0556e-13	TRUE
c98354_g1	19.561	0.113711	7.42457	1.83463e-17	3.35074e-13	TRUE
c92278_g3	12.2975	0	10.5823	1.08227e-16	1.81192e-12	TRUE
c107385_g2	72.2698	0.19455	8.66188	2.2311e-16	3.44794e-12	TRUE
c150396_g1	8.45542	0	10.0404	3.76355e-16	5.40075e-12	TRUE
c90473_g1	23.2004	0.12114	7.66703	1.82684e-15	2.44678e-11	TRUE
c38271_g1	6.45513	0	9.65419	2.15192e-14	2.70203e-10	TRUE
c161787_g1	5.88783	0	9.51777	3.9565e-14	4.67569e-10	TRUE
c108446_g2	7.81223	0.0689695	6.76893	9.9093e-14	1.106e-09	TRUE
c178060_g1	5.47064	0	9.4133	1.53153e-13	1.61941e-09	TRUE
c88260_g1	0	7.01029	-9.68775	1.68945e-13	1.69707e-09	TRUE
c102726_g2	8.10103	0.0689695	6.81807	1.9168e-13	1.83376e-09	TRUE
c123173_g1	4.71535	0	9.19959	3.52073e-13	3.2151e-09	TRUE
c134432_g1	6.00703	0.0242279	7.68126	7.13476e-13	6.23212e-09	TRUE
c31326_g1	5.69647	0	9.4713	7.58429e-13	6.34874e-09	TRUE
c70263_g1	12.1986	0.0931974	7.03675	8.20481e-13	6.59345e-09	TRUE
c29058_g1	4.24919	0	9.04782	1.29402e-12	9.93921e-09	TRUE
c39210_g1	4.44496	0	9.11686	1.33577e-12	9.93921e-09	TRUE
c91924_g4	6.69227	0	9.70019	1.93911e-12	1.30232e-08	TRUE
c94855_g1	19.5761	0.656096	5.01752	1.9447e-12	1.30232e-08	TRUE
c98259_g2	41.548	0.292677	7.20361	1.85064e-12	1.30232e-08	TRUE
c87953_g1	7.76926	0.0242279	8.06005	3.93678e-12	2.55131e-08	TRUE
c105944_g2	20.7326	0.559184	5.32963	4.47534e-12	2.74173e-08	TRUE
c82448_g1	3.89692	0	8.92737	4.50354e-12	2.74173e-08	TRUE
c92438_g5	8.57867	0.12114	6.23219	7.79253e-12	4.60451e-08	TRUE
c73405_g1	17.5053	0.169595	6.81248	1.84497e-11	1.05902e-07	TRUE
c78377_g1	18.3671	0.145367	7.08621	2.19541e-11	1.22517e-07	TRUE
c97838_g1	0	6.94666	-9.60973	3.17666e-11	1.72486e-07	TRUE
c107634_g2	270.215	7.0342	5.42299	3.49174e-11	1.79871e-07	TRUE
c87730_g1	3.6879	0	8.8395	3.43964e-11	1.79871e-07	TRUE
c86292_g1	2.20737	54.088	-4.50414	3.84942e-11	1.93339e-07	TRUE
c102515_g2	6.15714	0.0447416	6.93088	4.28361e-11	2.09899e-07	TRUE
c102515_g1	31.9276	1.14277	4.88146	7.48812e-11	3.49855e-07	TRUE
c71302_g2	3.30025	0	8.69111	7.45826e-11	3.49855e-07	TRUE
c77797_g1	20.2171	0.514443	5.41874	9.35723e-11	4.27247e-07	TRUE
c79914_g1	2.93843	0	8.52089	1.00651e-10	4.49353e-07	TRUE
c87071_g1	5.11077	0.0931974	5.78718	1.53043e-10	6.68407e-07	TRUE
c61956_g1	5.93292	0.113711	5.70293	1.70182e-10	7.12292e-07	TRUE
c80068_g1	37.0125	1.49487	4.76341	1.67428e-10	7.12292e-07	TRUE
c99818_g5	0	3.70755	-8.73519	2.34414e-10	9.61106e-07	TRUE
c105193_g2	31.2812	1.52493	4.43512	3.32082e-10	1.33432e-06	TRUE
c81557_g1	8.03823	0.182681	5.49874	4.36837e-10	1.72081e-06	TRUE
c98259_g1	5.46386	0.0484558	6.76771	5.52059e-10	2.13288e-06	TRUE
c150213_g1	2.51347	0	8.29544	6.91756e-10	2.62217e-06	TRUE
c94132_g2	11.0502	0.102568	6.61083	7.67957e-10	2.85711e-06	TRUE
c95542_g1	3.61378	0	8.82844	1.1527e-09	4.21054e-06	TRUE
c60966_g2	2.37342	0	8.21221	1.41118e-09	5.06265e-06	TRUE
c101088_g1	17.4195	0.0484558	8.44324	1.64061e-09	5.78248e-06	TRUE
c97016_g2	11.9718	0.400732	5.01543	3.27657e-09	1.13495e-05	TRUE
c100567_g1	7.02757	0.234851	5.00322	4.34831e-09	1.48065e-05	TRUE
c104474_g6	18.5261	0.684038	4.89863	4.96259e-09	1.66166e-05	TRUE
c99341_g2	18.8472	0.430616	5.52853	5.6567e-09	1.86302e-05	TRUE
c78920_g1	4.48033	0.137939	5.05435	5.76981e-09	1.86962e-05	TRUE
c103471_g4	2.14245	0	8.06907	6.67747e-09	2.09963e-05	TRUE
c5618_g1	2.17977	0	8.09349	6.78671e-09	2.09963e-05	TRUE
c85200_g1	12.1881	0.47713	4.81155	6.79317e-09	2.09963e-05	TRUE
c172563_g1	2.20028	0	8.10392	8.6432e-09	2.63096e-05	TRUE
c14854_g1	1.98383	0	7.95659	9.48071e-09	2.84283e-05	TRUE
c97186_g1	2.64575	0	8.35968	9.75954e-09	2.8834e-05	TRUE
c47068_g1	1.93537	0	7.91745	1.00344e-08	2.92163e-05	TRUE
c94762_g1	21.833	0.335476	6.15715	1.52852e-08	4.38689e-05	TRUE
c106361_g1	3.69921	0	8.86158	2.16487e-08	6.12573e-05	TRUE
c94405_g1	6.44684	0.0931974	6.13064	2.30307e-08	6.42628e-05	TRUE
c95198_g3	54.207	1.05489	5.85781	2.47546e-08	6.81268e-05	TRUE
c105656_g1	18.744	0.792092	4.71949	2.64749e-08	7.18766e-05	TRUE
c58945_g1	2.04554	0	8.00579	2.73396e-08	7.22707e-05	TRUE
c96032_g1	3.77932	0.12114	5.05009	2.72192e-08	7.22707e-05	TRUE
c104383_g2	23.304	0.743808	5.05176	3.66002e-08	9.54941e-05	TRUE
c86407_g2	14.4442	0.67661	4.54305	3.79604e-08	9.77733e-05	TRUE
c93650_g1	32.8734	0.0969116	8.48186	5.74434e-08	0.000146082	TRUE
c101500_g1	10.8829	0.165881	6.12955	7.11269e-08	0.000178619	TRUE
c98896_g2	6.48164	0.223708	4.89323	7.53106e-08	0.000186791	TRUE
c93748_g1	32.3013	2.13223	4.07486	7.77306e-08	0.000187011	TRUE
c95093_g8	2.56775	0	8.33996	7.63929e-08	0.000187011	TRUE
c95393_g1	15.6088	0.46033	5.23749	7.81921e-08	0.000187011	TRUE
c107279_g2	706.228	107.023	2.84337	8.19013e-08	0.000193578	TRUE
c88193_g1	8.39319	0.382161	4.5108	8.38405e-08	0.000195857	TRUE
c56215_g1	1.60167	0	7.64823	9.72053e-08	0.000224468	TRUE
c22780_g1	1.95234	0	7.94125	9.92466e-08	0.000226578	TRUE
c107630_g1	324.747	22.0758	4.03558	1.00917e-07	0.000227802	TRUE
c796_g1	1.63332	0	7.67883	1.04277e-07	0.000232772	TRUE
c109712_g3	3.53561	0	8.80379	1.08946e-07	0.000237929	TRUE
c28983_g1	1.5923	0	7.64113	1.08956e-07	0.000237929	TRUE
c148741_g1	1.5923	0	7.6416	1.2125e-07	0.000261928	TRUE
c11896_g1	1.54756	0	7.59938	1.2351e-07	0.000263973	TRUE
c103331_g2	34.4682	2.97152	3.62664	1.26727e-07	0.000267998	TRUE
c84174_g1	2.6065	0.0726837	5.18552	1.30185e-07	0.000272442	TRUE
c104164_g1	1.53972	0	7.59143	1.36e-07	0.000279416	TRUE
c97281_g2	4.19201	0	9.04534	1.36299e-07	0.000279416	TRUE
c107349_g4	5.99429	0.400732	4.01992	1.4432e-07	0.000292871	TRUE
c107385_g3	129.415	1.509	6.58508	1.48539e-07	0.000298418	TRUE
c109340_g1	0	2.08748	-7.87174	1.56751e-07	0.000308517	TRUE
c146152_g1	1.52704	0	7.58081	1.5609e-07	0.000308517	TRUE
c95831_g1	3.26328	0.0689695	5.5155	1.58173e-07	0.000308517	TRUE
c101085_g2	6.64627	0.0242279	7.82108	1.63082e-07	0.000315034	TRUE
c78348_g2	5.62555	0.12114	5.63304	1.78922e-07	0.000342341	TRUE
c88384_g1	55.8274	5.99258	3.35516	1.94704e-07	0.000369024	TRUE
c94312_g1	11.1023	0.259079	5.50778	2.07086e-07	0.000388822	TRUE
c98042_g4	72.4781	4.1765	4.27848	2.24568e-07	0.000417742	TRUE
c72477_g2	4.24034	0.0931974	5.52866	2.27854e-07	0.000419966	TRUE
c88125_g1	0	1.7495	-7.68712	2.36087e-07	0.000430366	TRUE
c89867_g1	0.109997	11.596	-6.45602	2.37781e-07	0.000430366	TRUE
c85517_g1	2.37376	0	8.20537	2.47019e-07	0.000443094	TRUE
c98042_g1	25.0555	2.16429	3.67287	2.59462e-07	0.000461295	TRUE
c103490_g4	8.64341	0.872376	3.40762	2.62376e-07	0.000462386	TRUE
c103523_g3	40.5311	1.39602	4.99755	2.66025e-07	0.000464738	TRUE
c99024_g3	2.02646	0	7.98335	3.03788e-07	0.000526135	TRUE
c91787_g1	10.5364	0.0205137	8.51885	3.48111e-07	0.000597745	TRUE
c99938_g1	3.51281	0.0969116	5.2492	4.00578e-07	0.000682007	TRUE
c98954_g1	31.8016	0.88529	5.32454	4.33403e-07	0.000731693	TRUE
c101434_g1	6.89706	0.493929	3.93176	4.62638e-07	0.000774541	TRUE
c99598_g1	116.64	3.68847	5.15084	4.81953e-07	0.00080021	TRUE
c103441_g4	4.51056	0.259079	4.23179	5.15046e-07	0.000848146	TRUE
c103359_g2	3.48276	0.141653	4.68902	5.36136e-07	0.000868636	TRUE
c86407_g3	3.47019	0.0242279	6.91001	5.33065e-07	0.000868636	TRUE
c104279_g1	1.62961	0.0242279	5.80772	5.42615e-07	0.000872099	TRUE
c87482_g1	3.08963	0.186395	4.12198	5.77744e-07	0.000921189	TRUE
c62457_g1	2.0604	0.0242279	6.15283	6.01229e-07	0.000951087	TRUE
c101186_g3	3.89566	0.0242279	7.06928	6.23974e-07	0.000979356	TRUE
c104510_g3	3.83006	0.165881	4.6205	6.48789e-07	0.00101041	TRUE
c64689_g1	7.72801	0	9.93458	6.65267e-07	0.0010281	TRUE
c109701_g1	740.382	109.551	2.89865	6.79279e-07	0.00104174	TRUE
c86026_g1	16.3055	0.266507	6.07897	7.17765e-07	0.00109243	TRUE
c82880_g1	22.1861	0.186395	6.98529	7.36164e-07	0.00111201	TRUE
c85744_g1	2.93809	0.085769	4.98657	7.44598e-07	0.00111635	TRUE
c108277_g3	11.1854	0.383932	5.00164	8.15376e-07	0.00121341	TRUE
c100356_g1	3.16071	0.0931974	5.10093	8.53556e-07	0.00126089	TRUE
c54169_g1	4.25325	0.193823	4.58029	8.64654e-07	0.00126796	TRUE
c46673_g1	4.29359	0	9.07195	8.94972e-07	0.00130291	TRUE
c67102_g1	1.26974	0	7.31198	9.25551e-07	0.00133773	TRUE
c78236_g1	1.26231	0	7.30645	9.62577e-07	0.00138131	TRUE
c96106_g1	17.7607	0.314963	5.97487	1.01931e-06	0.00145236	TRUE
c85686_g1	11.9051	1.10351	3.53975	1.11394e-06	0.00157601	TRUE
c90068_g1	10.3824	0.952488	3.56021	1.16084e-06	0.00162457	TRUE
c98651_g2	5.95554	0.344847	4.20013	1.16444e-06	0.00162457	TRUE
c81002_g1	52.1149	6.29994	3.18687	1.30489e-06	0.00180796	TRUE
c91135_g1	3.30076	0.0242279	6.83305	1.40569e-06	0.00193428	TRUE
c73012_g1	4.71375	0.262793	4.29553	1.6005e-06	0.00218738	TRUE
c93257_g1	12.428	0.195766	5.98743	1.6345e-06	0.00220457	TRUE
c98591_g1	6.09011	0.223708	4.80662	1.63503e-06	0.00220457	TRUE
c61031_g1	1.21757	0	7.25853	1.64854e-06	0.00220797	TRUE
c72477_g1	3.53173	0.117425	4.96803	1.67814e-06	0.00223273	TRUE
c105944_g3	41.8029	2.76021	4.09442	1.74931e-06	0.00231211	TRUE
c97039_g2	14.7744	0.60764	4.71515	1.76119e-06	0.00231259	TRUE
c6426_g1	3.69744	0.30382	3.70843	1.78755e-06	0.00233197	TRUE
c98651_g3	11.4036	1.18168	3.41679	1.86667e-06	0.00241947	TRUE
c169471_g1	1.18202	0	7.20523	1.92166e-06	0.00247327	TRUE
c99818_g9	0	1.42059	-7.4068	1.9328e-06	0.00247327	TRUE
c103133_g1	3.26859	0.165881	4.39435	1.96983e-06	0.0025047	TRUE
c91751_g2	2.00806	0	7.98205	2.02588e-06	0.00255977	TRUE
c108277_g1	5.49933	0.35599	4.0652	2.12562e-06	0.00265311	TRUE
c92886_g1	4.37262	0.141653	5.02822	2.12617e-06	0.00265311	TRUE
c88132_g1	221.715	25.6434	3.27365	2.2435e-06	0.00278225	TRUE
c107702_g1	15.7095	1.78966	3.20825	2.36478e-06	0.00291466	TRUE
c100536_g2	0	10.9293	-10.3653	2.4461e-06	0.0029965	TRUE
c110865_g1	1.12614	0	7.14023	2.56269e-06	0.0031203	TRUE
c168269_g1	1.24745	0	7.28956	2.60292e-06	0.00315019	TRUE
c103331_g1	624.704	75.8713	3.17624	2.77286e-06	0.00333577	TRUE
c90952_g2	18.5063	1.71292	3.57152	2.84643e-06	0.00340389	TRUE
c86407_g1	1.96914	0.0205137	6.09529	2.90722e-06	0.00344801	TRUE
c88132_g2	50.7122	2.64584	4.42099	2.91765e-06	0.00344801	TRUE
c101637_g5	0	1.89543	-7.71839	2.94069e-06	0.00345491	TRUE
c109444_g2	9.66041	1.28248	3.01648	2.96829e-06	0.00346707	TRUE
c170368_g1	1.11677	0	7.12363	3.24704e-06	0.00374907	TRUE
c93022_g5	81.7766	11.1031	3.02934	3.23827e-06	0.00374907	TRUE
c108414_g4	3.35545	0.0931974	5.16144	3.27663e-06	0.00376161	TRUE
c87311_g1	1.81812	0.0205137	5.97849	3.37431e-06	0.00385173	TRUE
c103452_g2	251.927	39.752	2.80482	3.43258e-06	0.00389612	TRUE
c106490_g2	5.05734	0.137939	5.2368	3.45681e-06	0.00390157	TRUE
c98396_g1	8.08348	0.505072	4.15091	3.56594e-06	0.00400226	TRUE
c99905_g1	28.6691	4.19388	2.90564	3.68786e-06	0.00411611	TRUE
c92936_g1	1.59973	0.0484558	4.99336	4.12058e-06	0.00457366	TRUE
c91678_g2	34.303	2.56267	3.90206	4.4152e-06	0.00487375	TRUE
c91120_g1	5.77766	0.5033	3.60587	4.45471e-06	0.00489049	TRUE
c99538_g1	42.0742	4.67456	3.31525	4.49741e-06	0.00491054	TRUE
c90317_g3	7.04826	0.562899	3.77447	4.6106e-06	0.00500691	TRUE
c108550_g1	15.5705	1.64024	3.38224	4.73291e-06	0.0051121	TRUE
c103359_g1	1.65738	0.0484558	5.03644	4.77962e-06	0.00513495	TRUE
c67449_g1	0	1.39973	-7.29938	4.83323e-06	0.00516493	TRUE
c29182_g1	7.18974	0.574041	3.79617	4.95851e-06	0.00527076	TRUE
c93186_g1	6.27148	0	9.59499	5.02921e-06	0.00531778	TRUE
c79476_g1	2.12143	0.0242279	6.16972	5.15778e-06	0.00542517	TRUE
c86291_g1	2.74866	0.085769	4.90367	5.20392e-06	0.0054452	TRUE
c103728_g1	34.1194	2.10234	4.18562	5.38856e-06	0.00560919	TRUE
c107858_g2	1.3815	10.94	-2.86918	5.87762e-06	0.00608673	TRUE
c102834_g3	0	10.7814	-10.2127	5.96681e-06	0.00614741	TRUE
c80018_g1	1.73235	0	7.77842	6.00887e-06	0.00615915	TRUE
c98011_g3	3.33436	0	8.72401	6.09008e-06	0.00620636	TRUE
c99386_g2	3.01923	0	8.57458	6.11671e-06	0.00620636	TRUE
c94859_g3	2.30216	0	8.15146	6.20695e-06	0.00626627	TRUE
c101493_g1	2.75044	0.0726837	5.25913	6.47788e-06	0.0065071	TRUE
c68351_g1	9.42688	0.493929	4.36216	6.55793e-06	0.00655473	TRUE
c76778_g1	2.66112	0.0242279	6.52823	6.64013e-06	0.00660403	TRUE
c18306_g1	1.37053	0	7.43816	6.70838e-06	0.00663905	TRUE
c100142_g1	0.0484558	3.07283	-5.85101	6.845e-06	0.00668574	TRUE
c140950_g1	1.13745	0	7.16566	6.85397e-06	0.00668574	TRUE
c90066_g2	0.192052	4.90198	-4.46918	6.85539e-06	0.00668574	TRUE
c88352_g1	4.89084	0.0652553	6.08462	6.95372e-06	0.00671642	TRUE
c92959_g2	60.3455	3.71245	4.18457	6.92347e-06	0.00671642	TRUE
c91532_g2	15.3506	0.40816	5.38717	7.02208e-06	0.00675	TRUE
c90183_g1	41.3351	5.11437	3.17074	7.27756e-06	0.00696226	TRUE
c84211_g1	32.7239	3.44459	3.382	7.5441e-06	0.00712585	TRUE
c88035_g1	2.5789	0.0969116	4.8036	7.52563e-06	0.00712585	TRUE
c96727_g1	0.391532	6.81472	-3.97989	7.55496e-06	0.00712585	TRUE
c106165_g2	1.72206	0.0254393	5.82655	7.92511e-06	0.00740544	TRUE
c89811_g1	27.5557	3.33088	3.18343	7.90235e-06	0.00740544	TRUE
c81833_g1	1.51607	0	7.58484	8.0465e-06	0.00748406	TRUE
c84184_g1	2.49262	0.141653	4.20172	8.19203e-06	0.00758431	TRUE
c89559_g4	0	6.46988	-9.53361	8.31903e-06	0.00766656	TRUE
c9603_g1	1.0386	0	7.03359	8.51732e-06	0.00781345	TRUE
c84538_g1	2.62558	0.0726837	5.21044	8.62208e-06	0.00783536	TRUE
c92459_g3	16.7081	1.02694	4.18366	8.58393e-06	0.00783536	TRUE
c99302_g2	42.8884	5.27334	3.14914	8.6582e-06	0.00783536	TRUE
c86352_g3	3.83412	0.0447416	6.2721	8.82672e-06	0.00795204	TRUE
c90442_g1	6.97431	0.35599	4.43003	8.99542e-06	0.00806785	TRUE
c90317_g5	1.57938	0.0447416	4.98506	9.15574e-06	0.00817514	TRUE
c87797_g1	2.46079	0	8.26588	9.24176e-06	0.00821544	TRUE
c100669_g3	8.72935	0.870433	3.45436	9.2867e-06	0.00821901	TRUE
c99126_g1	10.997	1.33853	3.11104	9.35278e-06	0.00824119	TRUE
c98388_g2	1.04231	0	7.03937	9.6973e-06	0.00850745	TRUE
c52671_g1	0.0969116	4.51822	-5.39076	1.00005e-05	0.00873532	TRUE
c102486_g1	16.2747	0.674667	4.7593	1.0251e-05	0.00891403	TRUE
c88941_g2	0	1.68498	-7.58557	1.02938e-05	0.00891403	TRUE
c101358_g1	41.4218	0.80712	5.77184	1.0346e-05	0.00892075	TRUE
c86929_g3	2.19057	0.0726837	4.92591	1.05208e-05	0.00903265	TRUE
c101524_g1	58.3145	8.98781	2.83911	1.08695e-05	0.00929236	TRUE
c106798_g1	211.673	13.8067	4.11976	1.09378e-05	0.00931114	TRUE
c28925_g1	0.975115	0	6.93652	1.09996e-05	0.0093242	TRUE
c88864_g1	2.50816	0.0652553	5.14956	1.13394e-05	0.00954807	TRUE
c97314_g3	204.203	15.773	3.8683	1.13587e-05	0.00954807	TRUE
c81277_g2	4.0412	0	8.97954	1.14407e-05	0.00957694	TRUE
c104532_g1	1.75641	0.0689695	4.62719	1.15603e-05	0.00959709	TRUE
c97923_g3	7.15031	0.505072	3.98205	1.15466e-05	0.00959709	TRUE
c95680_g1	3.41573	0.307534	3.5943	1.18072e-05	0.00972171	TRUE
c96077_g4	1.28848	0.0242279	5.472	1.17608e-05	0.00972171	TRUE
c95493_g1	22.9756	2.75701	3.162	1.19631e-05	0.0098098	TRUE
c107300_g1	1.75092	0.0726837	4.62359	1.22528e-05	0.0100065	TRUE
c34603_g1	1.60715	0	7.66072	1.24052e-05	0.01009	TRUE
c99768_g2	171.137	16.2314	3.57659	1.27464e-05	0.0103257	TRUE
c47932_g1	18.0312	0	11.1185	1.28899e-05	0.0104	TRUE
c103037_g2	0	1.06071	-6.96533	1.35386e-05	0.0108798	TRUE
c99104_g6	4.3321	0.0242279	7.22732	1.36624e-05	0.0109355	TRUE
c87761_g2	7.64904	0.0242279	8.03556	1.3861e-05	0.0110504	TRUE
c103421_g3	1.71132	0.0484558	5.07472	1.41179e-05	0.0112107	TRUE
c101372_g3	0.326276	3.32539	-3.20592	1.4274e-05	0.01129	TRUE
c73573_g1	0	4.2296	-8.93248	1.46935e-05	0.011531	TRUE
c92517_g5	1.01066	0	6.9947	1.46876e-05	0.011531	TRUE
c72423_g1	3.34373	0	8.71518	1.60306e-05	0.0125314	TRUE
c87146_g1	1.26231	0.0242279	5.4353	1.71665e-05	0.0133674	TRUE
c97996_g1	73.523	6.85524	3.58467	1.7234e-05	0.0133681	TRUE
c124127_g1	0.902431	0	6.82779	1.75164e-05	0.0134945	TRUE
c87539_g3	11.329	0.113711	6.65873	1.75313e-05	0.0134945	TRUE
c45787_g1	0.896775	0	6.81189	1.76993e-05	0.0135719	TRUE
c110006_g2	912.088	70.5031	3.86582	1.78617e-05	0.0136443	TRUE
c109783_g2	0	4.7729	-9.0377	1.79854e-05	0.0136868	TRUE
c83650_g1	1.28248	0	7.31607	1.81024e-05	0.0137155	TRUE
c99018_g4	4.69889	0	9.1806	1.81597e-05	0.0137155	TRUE
c85984_g1	26.5236	1.91046	3.9373	1.84636e-05	0.0138928	TRUE
c45023_g1	1.61053	0	7.63701	1.85622e-05	0.0139148	TRUE
c91329_g1	12.4246	1.17071	3.49882	1.95814e-05	0.0146243	TRUE
c80165_g2	4.0352	0.0726837	5.80429	1.96857e-05	0.0146478	TRUE
c100415_g1	242.848	39.833	2.75291	2.01432e-05	0.0149133	TRUE
c90410_g4	0.0205137	1.20785	-5.24051	2.0191e-05	0.0149133	TRUE
c100874_g1	18.0187	2.78832	2.84148	2.03742e-05	0.0149474	TRUE
c102517_g2	0	3.37048	-8.62871	2.04259e-05	0.0149474	TRUE
c92051_g1	3.08963	0.145367	4.5223	2.04604e-05	0.0149474	TRUE
c44926_g1	0.926659	0	6.86704	2.08046e-05	0.0151438	TRUE
c102386_g1	179.427	16.6358	3.54021	2.12256e-05	0.0152928	TRUE
c78873_g1	3.6419	0.0820548	5.31914	2.10885e-05	0.0152928	TRUE
c84336_g1	6.41462	0.65061	3.37413	2.12377e-05	0.0152928	TRUE
c91678_g1	88.6401	7.06729	3.8162	2.15741e-05	0.0154796	TRUE
c101162_g4	4.08137	0.432388	3.38363	2.18471e-05	0.0155959	TRUE
c97969_g2	49.8851	5.1278	3.42097	2.18915e-05	0.0155959	TRUE
c85029_g1	0	1.17814	-7.11322	2.21391e-05	0.0157166	TRUE
c74478_g2	2.08074	0.0242279	6.16724	2.2249e-05	0.0157389	TRUE
c92610_g3	0.93603	0	6.8758	2.25531e-05	0.0158981	TRUE
c105192_g1	25.3074	4.10314	2.70081	2.32263e-05	0.0163154	TRUE
c38607_g1	0.861404	0	6.75981	2.36897e-05	0.016583	TRUE
c112461_g1	0.874489	0	6.78483	2.40642e-05	0.0167866	TRUE
c88103_g3	0.188337	3.38871	-3.97282	2.42313e-05	0.0168044	TRUE
c88907_g9	0.969629	0	6.93886	2.4257e-05	0.0168044	TRUE
c87134_g1	5.10907	0.141653	5.25738	2.46558e-05	0.017022	TRUE
c104308_g1	2.55027	0.203194	3.67622	2.50892e-05	0.0172619	TRUE
c85311_g1	2.4857	0.0689695	5.13689	2.5411e-05	0.0174236	TRUE
c99302_g3	38.7696	4.64501	3.19792	2.58865e-05	0.0176893	TRUE
c91590_g2	1.40413	0	7.47697	2.60069e-05	0.0177113	TRUE
c102194_g11	0	3.10237	-8.54682	2.63439e-05	0.01782	TRUE
c107033_g3	0.231136	4.49644	-4.19367	2.63217e-05	0.01782	TRUE
c90023_g2	0.0410274	3.16517	-5.86928	2.68339e-05	0.0180905	TRUE
c74390_g1	38.6154	1.84698	4.55108	2.73267e-05	0.0183611	TRUE
c98036_g1	273.896	47.7362	2.668	2.79013e-05	0.0186848	TRUE
c134208_g1	1.21934	0.0447416	4.60312	2.80623e-05	0.0187301	TRUE
c105558_g2	39.4781	3.41505	3.64467	2.84347e-05	0.0189159	TRUE
c109638_g2	16.0065	1.84166	3.23195	2.87708e-05	0.0189512	TRUE
c109732_g1	3.5275	0.290735	3.74411	2.85858e-05	0.0189512	TRUE
c91041_g3	1.26619	0	7.32773	2.87629e-05	0.0189512	TRUE
c86013_g1	5.11431	0.639297	3.14043	2.92744e-05	0.0192199	TRUE
c84150_g1	8.07605	0.441759	4.30838	3.04728e-05	0.0199415	TRUE
c69234_g1	1.91875	0.117425	4.07605	3.06771e-05	0.0200101	TRUE
c100638_g1	21.1143	2.63215	3.10442	3.09779e-05	0.0201129	TRUE
c28760_g1	0.85769	0	6.75713	3.1035e-05	0.0201129	TRUE
c62512_g1	0	0.907746	-6.70312	3.15778e-05	0.0203855	TRUE
c76758_g1	0.84089	0	6.72629	3.16586e-05	0.0203855	TRUE
c95447_g1	5.03243	0.594555	3.2175	3.23212e-05	0.0207456	TRUE
c89640_g1	5.15997	0.0242279	7.44835	3.25289e-05	0.0208125	TRUE
c106652_g2	5.41282	0.775868	2.89099	3.31941e-05	0.0211707	TRUE
c101758_g1	2.42399	0.12114	4.42261	3.38751e-05	0.0214994	TRUE
c102834_g2	0	4.6033	-8.98675	3.41375e-05	0.0214994	TRUE
c97388_g1	16.5683	0.0484558	8.34083	3.41262e-05	0.0214994	TRUE
c99686_g2	12.701	1.90339	2.82772	3.40184e-05	0.0214994	TRUE
c105266_g1	1.99886	0	7.9521	3.47091e-05	0.021791	TRUE
c62623_g1	2.20222	0.0969116	4.58434	3.50425e-05	0.0219318	TRUE
c101249_g3	0.605786	31.7371	-5.5322	3.54191e-05	0.022061	TRUE
c87740_g3	1.81778	0.158453	3.53812	3.54888e-05	0.022061	TRUE
c98482_g1	1.80115	0.0969116	4.28046	3.55783e-05	0.022061	TRUE
c89817_g1	3.95086	0.497643	3.12497	3.58529e-05	0.0221628	TRUE
c91528_g1	27.1738	1.66075	4.1832	3.61072e-05	0.0222516	TRUE
c110548_g3	6.05566	0.587126	3.49343	3.71379e-05	0.022678	TRUE
c123265_g1	0.827805	0	6.70104	3.71024e-05	0.022678	TRUE
c78009_g1	7.63658	0.223708	5.13009	3.69952e-05	0.022678	TRUE
c103819_g5	2.01436	0.187606	3.50229	3.90239e-05	0.0236977	TRUE
c99135_g1	2.62895	0	8.37224	3.90436e-05	0.0236977	TRUE
c107797_g1	15.4287	2.01354	2.98133	3.94443e-05	0.0238688	TRUE
c107279_g1	49.5299	5.50962	3.31211	3.97194e-05	0.0239631	TRUE
c84445_g1	9.71401	0.65981	4.01871	4.02498e-05	0.0241497	TRUE
c91356_g1	2.4445	0.214337	3.61613	4.02692e-05	0.0241497	TRUE
c109282_g2	6.54941	0.324334	4.40999	4.04729e-05	0.0241996	TRUE
c93022_g4	77.7643	6.81726	3.67275	4.11089e-05	0.0244441	TRUE
c99958_g1	140.609	25.5743	2.60579	4.11251e-05	0.0244441	TRUE
c72671_g1	4.6409	0.564841	3.11907	4.14102e-05	0.024541	TRUE
c111391_g1	2.08074	0.231136	3.24534	4.22832e-05	0.0249847	TRUE
c89460_g2	2.51701	0	8.28176	4.24967e-05	0.0250372	TRUE
c103441_g2	110.21	13.8387	3.16205	4.303e-05	0.0252772	TRUE
c92213_g1	0.469872	5.02117	-3.23601	4.40651e-05	0.0258098	TRUE
c106597_g2	116.209	18.7341	2.77659	4.45087e-05	0.0259939	TRUE
c73914_g1	1.44465	0	7.48073	4.4857e-05	0.0261213	TRUE
c97229_g4	3.06186	0.283306	3.54528	4.53563e-05	0.0263357	TRUE
c106406_g2	367.054	73.6853	2.46183	4.69081e-05	0.0270802	TRUE
c99576_g2	2.82632	0.151024	4.18447	4.68917e-05	0.0270802	TRUE
c92949_g4	2.83872	0.0484558	5.79639	4.72264e-05	0.0271859	TRUE
c65629_g1	0.853976	0	6.75435	4.78057e-05	0.0274407	TRUE
c80068_g3	2.85283	0.169595	4.19899	4.79484e-05	0.0274442	TRUE
c94153_g1	80.7918	12.1607	2.85208	4.82283e-05	0.0275261	TRUE
c106813_g1	1.59778	0.0969116	4.10143	4.8909e-05	0.0277474	TRUE
c50578_g1	0.771921	0	6.60292	4.92622e-05	0.0277474	TRUE
c61079_g1	59.1658	8.64736	2.8966	4.93224e-05	0.0277474	TRUE
c71777_g1	3.29705	0.0484558	6.05345	4.94449e-05	0.0277474	TRUE
c84451_g1	13.4128	1.23757	3.60074	4.9038e-05	0.0277474	TRUE
c96568_g3	1.80681	0.12114	3.99441	4.92478e-05	0.0277474	TRUE
c90287_g1	427.738	72.0595	2.71506	4.97024e-05	0.0278143	TRUE
c51606_g1	1.58858	21.4053	-3.72718	5.05542e-05	0.0282124	TRUE
c101249_g1	0	4.33679	-8.90126	5.22041e-05	0.0290524	TRUE
c28979_g1	0.984486	0.0242279	5.08558	5.31955e-05	0.0295223	TRUE
c65571_g1	6.06731	1.03454	2.65478	5.36201e-05	0.0295945	TRUE
c82200_g1	7.23237	0.643011	3.63785	5.35564e-05	0.0295945	TRUE
c109464_g2	22.6472	1.40185	4.11658	5.58151e-05	0.0307216	TRUE
c91760_g2	38.6533	6.59507	2.6574	5.67528e-05	0.0310891	TRUE
c94175_g2	3.45533	0.169595	4.46869	5.6813e-05	0.0310891	TRUE
c99307_g3	2.67404	0.12114	4.55242	5.69471e-05	0.0310891	TRUE
c109244_g4	17.8097	0.81632	4.62369	5.76079e-05	0.0312799	TRUE
c94104_g1	0.781292	29.8302	-5.05338	5.75352e-05	0.0312799	TRUE
c70455_g1	1.71927	0.0969116	4.22142	5.80472e-05	0.0314334	TRUE
c95337_g2	2.53559	16.3293	-2.58427	5.9511e-05	0.0321395	TRUE
c92652_g8	0.287021	6.70684	-4.44554	6.00701e-05	0.0323226	TRUE
c98369_g2	6.33113	0	9.61017	6.0172e-05	0.0323226	TRUE
c105049_g4	6.52335	0.0484558	7.02119	6.13947e-05	0.0328915	TRUE
c96515_g4	12.5354	1.58807	3.1187	6.19092e-05	0.033079	TRUE
c88943_g1	2.4277	0	8.26109	6.20848e-05	0.0330848	TRUE
c79565_g1	22.9129	4.11537	2.62867	6.27996e-05	0.0332015	TRUE
c90219_g1	1.59955	0.0931974	4.10633	6.26683e-05	0.0332015	TRUE
c99751_g1	5.1502	0.279592	4.28776	6.27734e-05	0.0332015	TRUE
c87112_g4	32.8642	5.02523	2.84652	6.31979e-05	0.0333244	TRUE
c82508_g1	49.0381	10.1866	2.3979	6.39086e-05	0.0336109	TRUE
c98832_g1	208.527	28.2334	3.04028	6.4608e-05	0.03389	TRUE
c88370_g1	3.32322	0	8.71934	6.53249e-05	0.0341768	TRUE
c102066_g2	24.5303	2.86649	3.26491	6.56006e-05	0.0342319	TRUE
c84113_g1	0.999514	0	6.98739	6.6195e-05	0.0344526	TRUE
c84982_g1	1.17477	0	7.2212	6.63912e-05	0.0344654	TRUE
c90602_g2	2.19977	0.0726837	4.92649	6.89698e-05	0.0357118	TRUE
c77348_g1	6.4725	0.0484558	6.98768	7.03089e-05	0.0363115	TRUE
c95052_g1	26.7088	1.75749	4.10401	7.07558e-05	0.0364487	TRUE
c99917_g1	20.8814	2.71987	3.03289	7.15116e-05	0.0367438	TRUE
c87472_g1	1.70812	0.0242279	5.89433	7.29377e-05	0.037381	TRUE
c91411_g1	12.3456	1.68127	3.01577	7.37613e-05	0.0377068	TRUE
c81452_g1	2.25245	0.210623	3.50958	7.46834e-05	0.0380813	TRUE
c102761_g1	16.2031	4524.44	-8.15451	7.66001e-05	0.0389598	TRUE
c61798_g1	0.730893	0	6.52214	7.71905e-05	0.0391609	TRUE
c100669_g4	3.6879	0.462273	3.09583	7.88931e-05	0.039453	TRUE
c101199_g10	1.08317	0.0242279	5.20842	7.92771e-05	0.039453	TRUE
c104325_g2	0.803577	0	6.66252	7.88113e-05	0.039453	TRUE
c106798_g4	0.839119	0	6.73283	7.90349e-05	0.039453	TRUE
c80305_g1	0	2.73775	-8.23832	7.82492e-05	0.039453	TRUE
c90315_g2	1.22128	7.43739	-2.47589	7.93373e-05	0.039453	TRUE
c96101_g2	0.839119	0	6.73283	7.90715e-05	0.039453	TRUE
c99840_g1	10.0355	0.88529	3.64811	7.81184e-05	0.039453	TRUE
c77684_g1	0.0242279	5.04957	-7.37825	8.20746e-05	0.0407134	TRUE
c88490_g2	1.95006	0.151024	3.64288	8.35183e-05	0.0413276	TRUE
c81174_g1	2.92872	0.130511	4.44403	8.54581e-05	0.0421836	TRUE
c87049_g2	0	3.5319	-8.80126	8.70357e-05	0.042857	TRUE
c95906_g1	161.865	31.1308	2.52735	8.7968e-05	0.0432101	TRUE
c134591_g1	0.727179	0	6.52198	8.86831e-05	0.043295	TRUE
c162191_g1	1.91452	0	7.90334	8.87872e-05	0.043295	TRUE
c88354_g1	0.917288	0.0242279	4.97719	8.86144e-05	0.043295	TRUE
c91469_g1	0.270392	3.37613	-3.49687	8.92892e-05	0.0434343	TRUE
c98754_g3	1.41722	0.0484558	4.82527	8.97744e-05	0.0435649	TRUE
c101670_g1	2.87215	0.0484558	5.81722	9.04742e-05	0.0437752	TRUE
c82390_g1	0.747693	0	6.56334	9.06435e-05	0.0437752	TRUE
c93950_g1	7.72555	0.904032	3.22254	9.1915e-05	0.0442828	TRUE
c86738_g1	20.9448	2.9678	2.90171	9.24698e-05	0.0444435	TRUE
c100074_g2	3.48344	0	8.78793	9.36489e-05	0.0449027	TRUE
c64875_g1	0.723465	0	6.51592	9.40561e-05	0.0449906	TRUE
c94818_g1	1.48868	0.0484558	4.87933	9.45125e-05	0.0451015	TRUE
c111294_g1	0.781121	0	6.60943	9.48722e-05	0.0451659	TRUE
c69239_g2	1.14471	0.0484558	4.50654	9.72594e-05	0.0459756	TRUE
c94149_g1	241.471	6.1148	5.49222	9.6978e-05	0.0459756	TRUE
c97065_g1	23.5062	2.7105	3.21634	9.71534e-05	0.0459756	TRUE
c105943_g1	2.89403	0.165881	4.22426	9.76766e-05	0.0460644	TRUE
c85096_g1	0.757064	0	6.58317	9.90164e-05	0.0465869	TRUE
c100864_g3	6.26645	0.574041	3.59968	9.94024e-05	0.0466592	TRUE
c103449_g2	2.30565	0.274469	3.10903	0.000100138	0.0466651	TRUE
c105785_g1	40.3934	3.7723	3.58988	9.96583e-05	0.0466651	TRUE
c109290_g3	87.1011	0	13.4311	0.000100344	0.0466651	TRUE
c69993_g1	0.71038	0	6.48651	0.000100309	0.0466651	TRUE
c85097_g2	3.03957	0.162167	4.3017	0.000101324	0.0470122	TRUE
c97782_g1	1.61475	0.0242279	5.8071	0.000101768	0.0470828	TRUE
c97849_g1	3.63184	0.40816	3.29997	0.000101945	0.0470828	TRUE
c103850_g3	2.59341	0.169595	4.04774	0.000102503	0.0471238	TRUE
c91550_g1	8.91483	1.48019	2.66434	0.0001023	0.0471238	TRUE
c98538_g3	1.61973	0	7.65002	0.000103401	0.047428	TRUE
c106339_g2	30.2586	2.31314	3.8535	0.000103927	0.0475607	TRUE
c93699_g8	0.0242279	3.04243	-6.57552	0.000104287	0.0476171	TRUE
c29700_g1	0.74575	0	6.54226	0.000105779	0.0481887	TRUE
c100348_g1	1.93006	0.0969116	4.38834	0.000106475	0.0481943	TRUE
c98239_g1	2.77381	0.227422	3.64506	0.00010621	0.0481943	TRUE
c99478_g3	5.66675	0.708266	3.14558	0.000106511	0.0481943	TRUE
c107713_g1	1.62041	0.117425	3.83492	0.000109077	0.0492444	TRUE
c90509_g1	0.822319	0	6.70592	0.000109403	0.0492809	TRUE
c80654_g1	2.5393	0.287021	3.2709	0.000109802	0.0493502	TRUE
c107999_g1	170.225	17.876	3.38566	0.00011048	0.049544	TRUE
c101433_g3	0.73655	0	6.54341	0.000111529	0.0495717	TRUE
c77296_g1	1.18785	0.0205137	5.3713	0.000111118	0.0495717	TRUE
c78655_g1	1.9032	0	7.87721	0.000111386	0.0495717	TRUE
c85181_g1	5.63332	0.158453	5.16082	0.000111281	0.0495717	TRUE
c105644_g1	5.34773	0.62444	3.21319	0.000113054	0.0499641	TRUE
c31131_g1	4.16765	0.361647	3.60281	0.000112947	0.0499641	TRUE
c96726_g3	11.4647	0.5293	4.60738	0.000113158	0.0499641	TRUE
c103475_g4	1.68212	0	7.72318	0.000114546	0.050398	TRUE
c103722_g1	76.4429	14.9797	2.508	0.000115479	0.050398	TRUE
c106597_g3	8.4685	0.915174	3.3464	0.000115343	0.050398	TRUE
c77268_g1	1.12243	0.0689695	3.97629	0.000115723	0.050398	TRUE
c79883_g1	2.79255	0.272164	3.40184	0.000115897	0.050398	TRUE
c90955_g2	0	0.79792	-6.58227	0.000115775	0.050398	TRUE
c92162_g2	67.5552	12.8422	2.53976	0.000115327	0.050398	TRUE
c107218_g11	0	1.83812	-7.76032	0.000116251	0.0504427	TRUE
c106084_g2	103.748	22.0965	2.37854	0.00011701	0.0506183	TRUE
c90078_g1	3.85252	0.12114	5.09694	0.000117663	0.0506183	TRUE
c99155_g1	12.1086	2.1828	2.58543	0.000117417	0.0506183	TRUE
c99816_g2	164.341	22.5432	3.028	0.000117643	0.0506183	TRUE
c88035_g2	0.95283	0.0242279	5.04649	0.00011898	0.0510756	TRUE
c109701_g2	0.818605	0	6.70033	0.000119652	0.0512546	TRUE
c104904_g3	1.73429	0.0484558	5.1117	0.000119975	0.0512834	TRUE
c100489_g1	5.17248	0.85929	2.7126	0.000121179	0.0514694	TRUE
c150398_g1	0.673067	0	6.40406	0.000121052	0.0514694	TRUE
c80640_g1	2.23902	0.186395	3.65121	0.000120864	0.0514694	TRUE
c108114_g2	12.9463	0.751065	4.287	0.000123564	0.0523719	TRUE
c101434_g2	1.64075	0.141653	3.60954	0.000126718	0.0535957	TRUE
c6563_g1	0.716037	0	6.50351	0.000128216	0.0541153	TRUE
c53977_g1	2.90535	0	8.48938	0.000129038	0.0543479	TRUE
c105371_g1	2.32548	0.0726837	5.03517	0.000129797	0.0544256	TRUE
c88125_g3	0	0.838084	-6.67	0.000130035	0.0544256	TRUE
c97575_g1	2.52781	0.145367	4.21666	0.000129536	0.0544256	TRUE
c92925_g1	1.94863	0.162167	3.64332	0.000131166	0.0547847	TRUE
c87396_g1	2.58404	0.331762	3.08171	0.000131909	0.0549809	TRUE
c104578_g1	4.63981	0	9.20301	0.000133377	0.0554775	TRUE
c75636_g2	4.41736	0.473415	3.35885	0.000133718	0.0555047	TRUE
c97039_g1	1.25285	0.0242279	5.42012	0.000134357	0.0556548	TRUE
c106798_g2	3.07511	0.0726837	5.44162	0.00013503	0.0557039	TRUE
c80296_g1	2.30656	0.218051	3.53592	0.000135017	0.0557039	TRUE
c100454_g5	1.37602	0.0726837	4.27541	0.000135906	0.0559502	TRUE
c110346_g3	0.965915	0.0242279	5.06342	0.000136799	0.0561168	TRUE
c99373_g5	2.0604	0.0242279	6.15999	0.000136869	0.0561168	TRUE
c89345_g3	0.0894832	1.91223	-4.1623	0.000140521	0.057497	TRUE
c60101_g1	0.0689695	3.63047	-5.43204	0.000141496	0.0577783	TRUE
c104707_g1	2.18525	12.3125	-2.39134	0.000144243	0.0587804	TRUE
c90445_g2	5.41882	0.687923	3.03949	0.000144797	0.0588867	TRUE
c79229_g1	1.95412	0.117425	4.11568	0.000146681	0.0594123	TRUE
c80880_g1	7.60812	0.887404	3.16717	0.000146677	0.0594123	TRUE
c104261_g2	203.826	33.0102	2.78866	0.000149	0.06023	TRUE
c101324_g3	11.2452	0	10.4787	0.000150123	0.0604775	TRUE
c96641_g1	208.222	55.4742	2.04192	0.000150214	0.0604775	TRUE
c108151_g1	148.144	19.4435	3.08451	0.000150686	0.0605462	TRUE
c106487_g1	9.32865	0.436102	4.58077	0.000151114	0.0605969	TRUE
c111987_g1	0.645124	0	6.34659	0.000151814	0.0607564	TRUE
c89817_g2	2.69775	0.376504	2.95206	0.000153132	0.061162	TRUE
c79701_g1	20.8289	3.01043	2.91064	0.000154116	0.0613114	TRUE
c85251_g1	2.48696	0.0242279	6.39777	0.000153967	0.0613114	TRUE
c98410_g4	0.975286	0	6.93491	0.000154695	0.0614199	TRUE
c56348_g1	1.53853	0	7.60055	0.000157073	0.0622412	TRUE
c95951_g2	2.47016	0.0242279	6.38793	0.000157933	0.0623781	TRUE
c97504_g2	0	1.86555	-7.68226	0.00015804	0.0623781	TRUE
c109729_g2	4.05926	23.8944	-2.43042	0.000158402	0.0623988	TRUE
c63604_g1	1.6687	0	7.69129	0.000159221	0.0625984	TRUE
c20597_g1	1.76418	0	7.80509	0.000159596	0.0626232	TRUE
c93434_g1	5.67915	1.10351	2.47017	0.000161519	0.0632542	TRUE
c102066_g1	2.62313	0.397017	2.82489	0.000162096	0.0633566	TRUE
c102505_g2	1.55904	0	7.62228	0.000163491	0.0635314	TRUE
c88082_g2	1.52704	0.0484558	4.93644	0.000162988	0.0635314	TRUE
c91180_g6	1.51801	0	7.5811	0.000163435	0.0635314	TRUE
c101223_g1	2.5469	0.0205137	6.46445	0.00016443	0.0636499	TRUE
c27720_g1	1.04603	0.0484558	4.38607	0.000164195	0.0636499	TRUE
c104281_g11	0	11.0811	-10.4643	0.000164937	0.0636831	TRUE
c97747_g1	4.1836	0.0484558	6.35931	0.00016515	0.0636831	TRUE
c94780_g3	132.28	6.6273	4.50586	0.000166103	0.0639281	TRUE
c98478_g1	3.62567	0.193823	4.34337	0.000166683	0.0640285	TRUE
c82763_g1	66.0309	7.7299	3.23211	0.000171586	0.0654965	TRUE
c93528_g1	7.74092	0.242279	5.15356	0.000171303	0.0654965	TRUE
c94668_g1	1.89595	0.117425	4.05741	0.000171808	0.0654965	TRUE
c98011_g11	2.15377	0	8.05925	0.00017119	0.0654965	TRUE
c108054_g2	5.57607	0.821977	2.89113	0.000175641	0.0668307	TRUE
c50494_g1	1.58858	0.12114	3.81025	0.000178457	0.0677739	TRUE
c64684_g1	5.72584	27.5113	-2.17345	0.000178828	0.0677867	TRUE
c106165_g3	81.1286	4.77008	4.24689	0.000179511	0.0679173	TRUE
c91132_g2	149.41	36.8735	2.15853	0.000179969	0.0679626	TRUE
c103222_g3	0	1.60698	-7.57827	0.000180387	0.0679927	TRUE
c96677_g1	60.8952	2.18051	4.98898	0.000181461	0.0682693	TRUE
c94096_g1	73.9969	17.7059	2.18866	0.000183262	0.068818	TRUE
c91468_g5	1.5603	0	7.59223	0.000185482	0.0695218	TRUE
c167111_g1	0.628325	0	6.30736	0.000186557	0.0697944	TRUE
c98659_g2	0.0205137	2.36262	-6.34955	0.000187288	0.0699378	TRUE
c101402_g1	0.137939	3.95669	-4.7868	0.000189119	0.0704478	TRUE
c98654_g2	1.95589	0.231136	3.15492	0.000189355	0.0704478	TRUE
c95552_g4	1.56613	0	7.60002	0.000190108	0.070597	TRUE
c92635_g1	39.0109	1.66058	4.72178	0.000190873	0.0707506	TRUE
c104841_g2	0.106283	1.85863	-3.93065	0.000193047	0.071266	TRUE
c107123_g3	1.25471	0.0689695	4.12835	0.000193683	0.071266	TRUE
c84823_g1	10.3119	1.71327	2.65075	0.00019363	0.071266	TRUE
c93214_g1	0.212565	11.902	-5.63424	0.000192942	0.071266	TRUE
c104458_g2	21.1318	0.764321	4.8451	0.000197285	0.072459	TRUE
c103892_g1	24.2449	8572.03	-8.49069	0.00019995	0.0729359	TRUE
c11075_g1	1.18042	0.0205137	5.36311	0.000199177	0.0729359	TRUE
c84147_g2	5.38048	0.363419	4.04291	0.000200036	0.0729359	TRUE
c97869_g1	2.29685	0.0205137	6.2876	0.000200015	0.0729359	TRUE
c72202_g1	0.874489	0.0242279	4.92251	0.000202507	0.0735696	TRUE
c91722_g10	0	1.79286	-7.62888	0.000202152	0.0735696	TRUE
c102194_g4	0.0205137	0.982372	-4.96659	0.000208335	0.0753668	TRUE
c105964_g1	0.322562	4.18223	-3.49018	0.000208579	0.0753668	TRUE
c72567_g1	15.759	3.31214	2.38608	0.000208312	0.0753668	TRUE
c108387_g2	2.89175	0.0484558	5.85172	0.00020942	0.0753994	TRUE
c93145_g1	1.35905	0.0931974	3.8653	0.000209385	0.0753994	TRUE
c110113_g1	0	37.844	-12.0144	0.000211061	0.0756987	TRUE
c48452_g1	4.22531	0.412045	3.37792	0.000212889	0.0756987	TRUE
c60056_g2	0	3.14963	-8.44154	0.000211757	0.0756987	TRUE
c75022_g1	0	1.55287	-7.51301	0.000212826	0.0756987	TRUE
c7943_g1	0.79792	0	6.64748	0.000212159	0.0756987	TRUE
c87370_g1	8.01611	1.45756	2.59691	0.000211056	0.0756987	TRUE
c98448_g3	1.41544	0	7.48135	0.000211949	0.0756987	TRUE
c79041_g1	4.34839	0.266507	4.17489	0.00021472	0.076215	TRUE
c31326_g2	0.712322	0	6.49183	0.000215156	0.0762351	TRUE
c83220_g1	1.60007	0	7.66521	0.000216165	0.0763234	TRUE
c84735_g1	3.55367	0.499586	2.91267	0.000216117	0.0763234	TRUE
c79992_g1	130.311	15.5136	3.21634	0.000217254	0.0765734	TRUE
c102017_g1	1.48247	0.0242279	5.65932	0.000218919	0.0769237	TRUE
c75608_g1	0.0410274	1.10174	-4.37046	0.000219014	0.0769237	TRUE
c101731_g1	69.3891	8.09137	3.23554	0.000221713	0.0777358	TRUE
c103191_g2	2.5209	0.169595	4.01798	0.000222801	0.0777579	TRUE
c81117_g1	0.632039	0	6.31534	0.000222377	0.0777579	TRUE
c90750_g2	0.633982	0	6.3284	0.000222937	0.0777579	TRUE
c102127_g3	1.45224	0	7.48988	0.000224289	0.0779785	TRUE
c111010_g1	0.607811	0	6.25883	0.000224346	0.0779785	TRUE
c48791_g1	2.40525	0.30382	3.08717	0.00022474	0.0779806	TRUE
c36531_g1	0.633982	0	6.32616	0.000226985	0.0782752	TRUE
c64139_g1	17.2321	1.49842	3.7041	0.000227148	0.0782752	TRUE
c95004_g7	1.09077	0.0689695	3.93775	0.0002262	0.0782752	TRUE
c95153_g1	0.891289	0	6.82276	0.000226938	0.0782752	TRUE
c92627_g1	76.02	14.6764	2.51559	0.000227834	0.0783774	TRUE
c29566_g1	98.1321	19.4668	2.47722	0.000229077	0.0786702	TRUE
c102989_g2	3.68081	0.242279	4.06782	0.000229931	0.0788287	TRUE
c88150_g1	8.30691	1.52847	2.5531	0.00023087	0.0790158	TRUE
c83853_g1	17.2992	0.428845	5.31597	0.000231797	0.079198	TRUE
c112431_g1	0.607811	0	6.25653	0.00023279	0.0794024	TRUE
c89020_g1	11.3955	81.619	-2.73893	0.000233263	0.0794288	TRUE
c90677_g1	1.57955	0	7.64709	0.000234707	0.079747	TRUE
c98934_g1	5.76881	0.88529	2.86176	0.000234991	0.079747	TRUE
c100071_g1	97.5959	8.23674	3.72042	0.000238933	0.0806286	TRUE
c20135_g1	0.654496	0	6.37756	0.00023872	0.0806286	TRUE
c61108_g1	2.32725	0.145367	4.11966	0.000239194	0.0806286	TRUE
c94421_g1	3.72167	0.654324	2.58123	0.000238781	0.0806286	TRUE
c100158_g1	0.26845	12.011	-5.31213	0.000239692	0.0806609	TRUE
c102545_g2	4.08594	0.0726837	5.85422	0.00024273	0.0815466	TRUE
c94319_g1	1.97286	0.0242279	6.06594	0.000244083	0.0818644	TRUE
c93083_g1	0.0205137	1.1258	-5.13309	0.000245001	0.0820354	TRUE
c153585_g1	0.618954	0	6.27887	0.00024692	0.0823689	TRUE
c91863_g2	1.20837	0	7.26544	0.00024658	0.0823689	TRUE
c94685_g1	6.80049	0.678552	3.41534	0.000247227	0.0823689	TRUE
c58229_g1	3.54447	0.536899	2.78825	0.000247983	0.082472	TRUE
c60246_g1	3.20088	0.130511	4.55563	0.000248358	0.082472	TRUE
c80482_g1	0.182681	2.74621	-3.8335	0.000251521	0.0833846	TRUE
c65025_g1	0.158453	1.79321	-3.36119	0.000255139	0.0844445	TRUE
c104194_g2	0.611526	0	6.26243	0.000255717	0.0844969	TRUE
c50751_g1	0.613468	0	6.28078	0.00025794	0.0849804	TRUE
c89226_g1	76.2681	17.1063	2.23669	0.000258027	0.0849804	TRUE
c103441_g5	27.0308	4.97129	2.57443	0.000258695	0.0850551	TRUE
c46660_g1	3.77949	0.262793	3.98031	0.0002591	0.0850551	TRUE
c103274_g1	0	4.09452	-8.80911	0.000260292	0.0853068	TRUE
c94449_g1	165.999	15.0705	3.54959	0.000262447	0.0858731	TRUE
c71666_g1	1.56064	0.0969116	4.07109	0.000270349	0.0883149	TRUE
c99560_g1	10.5746	2.29651	2.31109	0.00027146	0.0885338	TRUE
c99340_g2	3.20014	0	8.62919	0.000272678	0.0887871	TRUE
c92668_g1	5.1154	0.598269	3.23346	0.000277782	0.0903026	TRUE
c104567_g1	95.8887	16.4883	2.63091	0.000280884	0.0911633	TRUE
c93433_g3	2.22628	0.238565	3.34559	0.000281915	0.0913505	TRUE
c106521_g1	1097.73	257.106	2.21496	0.00028387	0.0916881	TRUE
c135361_g1	3.80246	0	8.91636	0.00028351	0.0916881	TRUE
c162370_g1	0	3.76841	-8.70389	0.000286688	0.0922079	TRUE
c80109_g1	5.47116	0.596498	3.30795	0.000286097	0.0922079	TRUE
c98055_g2	1.31271	0.0726837	4.21243	0.000286856	0.0922079	TRUE
c72735_g3	1.41705	0	7.48533	0.000288685	0.0926476	TRUE
c101516_g3	0	1.57481	-7.44248	0.000290076	0.0927975	TRUE
c92827_g2	1.68212	0	7.71113	0.000290045	0.0927975	TRUE
c94548_g1	7.10203	0.91906	3.03043	0.000290858	0.0928999	TRUE
c94810_g1	35.6871	8.276	2.23552	0.000294205	0.0938197	TRUE
c7700_g1	246.989	0.242279	10.1547	0.000296243	0.0943198	TRUE
c99686_g1	231.274	49.3852	2.3546	0.000297337	0.0945184	TRUE
c103718_g4	0	0.691638	-6.3693	0.000299491	0.0946572	TRUE
c112826_g1	0.594726	0	6.21964	0.000299383	0.0946572	TRUE
c88772_g1	6.07749	0	9.54978	0.00029885	0.0946572	TRUE
c91773_g5	0	1.46516	-7.4136	0.000299971	0.0946572	TRUE
c95026_g1	0.579869	0	6.1929	0.00030013	0.0946572	TRUE
c36185_g1	1.71927	0	7.73585	0.00030189	0.0949674	TRUE
c93735_g2	0	0.838948	-6.66089	0.000302059	0.0949674	TRUE
c63359_g1	0.576155	0	6.18799	0.000302833	0.0950622	TRUE
c106632_g1	62.101	12.1926	2.47675	0.000307651	0.0961322	TRUE
c149472_g1	0.579869	0	6.19767	0.000307864	0.0961322	TRUE
c89483_g1	14.367	0.0447416	8.18018	0.000308156	0.0961322	TRUE
c99330_g1	7.145	1.32545	2.51428	0.00030687	0.0961322	TRUE
c108704_g1	141.909	37.91	2.04724	0.000310312	0.0961494	TRUE
c108810_g3	8.8862	1.02694	3.27289	0.000309282	0.0961494	TRUE
c109355_g1	14.1891	1.56967	3.24129	0.000311082	0.0961494	TRUE
c33997_g1	25.556	5.78281	2.22473	0.000308868	0.0961494	TRUE
c75786_g1	38.8171	5.58973	2.95181	0.000310706	0.0961494	TRUE
c97993_g2	1.66127	0.162167	3.41149	0.000310702	0.0961494	TRUE
c91485_g1	2.81215	0.0484558	5.82304	0.000312937	0.0964258	TRUE
c96726_g2	17.9723	1.08283	4.23147	0.000312789	0.0964258	TRUE
c107880_g2	0.137939	2.72747	-4.19989	0.000318207	0.0978995	TRUE
c103183_g1	115.401	33.2513	1.92475	0.00031966	0.0980717	TRUE
c105967_g1	0.203194	3.6331	-4.03202	0.000321695	0.0980717	TRUE
c7141_g1	1.39493	0	7.44733	0.000320365	0.0980717	TRUE
c72554_g1	0.689866	0	6.44904	0.000320052	0.0980717	TRUE
c74577_g1	23.1753	4.67878	2.42628	0.000320915	0.0980717	TRUE
c91496_g1	12.3857	0.881747	3.89516	0.000321268	0.0980717	TRUE
c99571_g1	16.9175	1.31025	3.83419	0.000322908	0.0982924	TRUE
c106308_g4	5.90984	0.0484558	6.85658	0.000323441	0.0983055	TRUE
c100088_g1	2.93717	0.0969116	4.97913	0.000325063	0.0986492	TRUE
c39917_g1	1.27699	0	7.32277	0.000325949	0.0987689	TRUE
c25867_g1	0.609754	0	6.27463	0.000327326	0.098888	TRUE
c86907_g1	0.113711	9.2478	-6.10063	0.000326872	0.098888	TRUE
c108464_g1	2.09594	0.247936	3.12795	0.000327903	0.0989135	TRUE
c90646_g1	6.4801	1.23208	2.51015	0.000329802	0.0993372	TRUE
c92147_g5	1.07963	0	7.09944	0.000332409	0.0999725	TRUE
c102413_g1	3.20899	0.348562	3.3039	0.000336517	0.100466	TRUE
c102978_g2	0.0447416	10.0024	-7.40854	0.000336367	0.100466	TRUE
c104376_g2	0.436273	8.96838	-4.17854	0.000336088	0.100466	TRUE
c13651_g1	2.10885	0.190109	3.57964	0.000337692	0.100466	TRUE
c63306_g1	0.56307	0	6.14908	0.000338488	0.100466	TRUE
c64775_g1	5.46065	0.0484558	6.73958	0.000339026	0.100466	TRUE
c82020_g1	3.56836	0.654324	2.51465	0.000338738	0.100466	TRUE
c85855_g1	0.930545	0	6.89037	0.000339052	0.100466	TRUE
c95178_g1	5.69487	0.255364	4.546	0.000336821	0.100466	TRUE
c97663_g2	16.3291	1.61213	3.51744	0.000337113	0.100466	TRUE
c96192_g3	21.019	3.39419	2.77955	0.000340091	0.100626	TRUE
c96586_g3	0.408331	5.72573	-3.6434	0.00034118	0.1008	TRUE
c75145_g1	2.27296	0.0484558	5.51369	0.000341738	0.100816	TRUE
c85643_g1	1.27699	0	7.30504	0.000343496	0.101186	TRUE
c49570_g1	2.90483	0.12114	4.67607	0.000346255	0.10185	TRUE
c84538_g2	11.0601	0.594555	4.37416	0.000347182	0.101973	TRUE
c14819_g1	1.31448	0	7.37641	0.000349896	0.10247	TRUE
c86069_g2	0.971401	10.8784	-3.42551	0.000349837	0.10247	TRUE
c81981_g1	4.01046	0.363419	3.62433	0.000351231	0.102641	TRUE
c89102_g1	46.0387	7.34225	2.78646	0.000351501	0.102641	TRUE
c136044_g1	1.26391	0	7.30572	0.000353411	0.103049	TRUE
c103189_g3	42.2275	9.97441	2.19457	0.000354399	0.103119	TRUE
c94522_g2	13.83	3.19682	2.22917	0.000354675	0.103119	TRUE
c104312_g3	1.06991	0	7.05558	0.000355674	0.103259	TRUE
c81278_g1	7.10226	0.533014	3.88707	0.000357636	0.103679	TRUE
c89672_g1	1.3891	0.137939	3.37499	0.000361744	0.104719	TRUE
c104281_g1	0.0689695	4.55953	-5.95354	0.000365619	0.105689	TRUE
c112761_g1	0.611526	0	6.26957	0.000368151	0.106206	TRUE
c77353_g1	23.5888	3.86372	2.76369	0.000368466	0.106206	TRUE
c80719_g1	2.85586	0.341133	3.12274	0.000370004	0.106344	TRUE
c85214_g1	0.626382	0	6.29351	0.000369645	0.106344	TRUE
c105873_g4	0.947344	0	6.91411	0.000371685	0.106675	TRUE
c104967_g1	25.8907	3.19631	3.18693	0.000374681	0.107334	TRUE
c21983_g1	0	16.4265	-10.8108	0.000375051	0.107334	TRUE
c109454_g1	7.081	1.4855	2.39404	0.000376994	0.107737	TRUE
c80634_g1	1.27505	0	7.3017	0.000379231	0.10783	TRUE
c88177_g2	0.143596	4.42256	-4.66974	0.000379469	0.10783	TRUE
c92474_g1	1.85915	0.0969116	4.34301	0.000379037	0.10783	TRUE
c94539_g2	0.085769	1.61778	-3.95503	0.000378706	0.10783	TRUE
c93963_g2	3.61041	0.0484558	6.18271	0.000383692	0.108877	TRUE
c19416_g1	0	15.8693	-10.761	0.000384518	0.108957	TRUE
c105430_g1	0	15.7239	-10.7478	0.000387405	0.10962	TRUE
c78113_g3	5.76612	0.169595	5.22262	0.000388427	0.109755	TRUE
c40415_g1	8.01628	1.35516	2.67	0.000392909	0.110866	TRUE
c80887_g1	1.27733	0.0726837	4.17111	0.000394207	0.111076	TRUE
c106688_g1	246.077	61.3878	2.11676	0.000394802	0.111088	TRUE
c106455_g1	25.4951	5.84155	2.26615	0.000397177	0.1116	TRUE
c79090_g1	12.2781	2.47919	2.42547	0.000398741	0.111726	TRUE
c95296_g2	0.0820548	1.33482	-3.78439	0.0003982	0.111726	TRUE
c73415_g1	1.27539	0.0726837	4.17114	0.000399843	0.111879	TRUE
c109741_g2	0	1.40522	-7.27882	0.000403472	0.112738	TRUE
c78418_g1	10.4825	0	10.3775	0.000409084	0.114147	TRUE
c108591_g3	0.193823	9.57573	-5.57274	0.000414076	0.11538	TRUE
c85571_g1	1.26602	0	7.32387	0.000415129	0.115513	TRUE
c89474_g1	4.94683	0.626211	3.14949	0.00041894	0.116412	TRUE
c43643_g1	0.538842	0	6.08835	0.000424614	0.117826	TRUE
c72490_g1	1.12808	0.0894832	3.61749	0.000428946	0.118794	TRUE
c96437_g2	58.6183	11.5206	2.5016	0.000429285	0.118794	TRUE
c60768_g1	1.43933	0.162167	3.20786	0.00043333	0.119584	TRUE
c78566_g1	2.73101	0.0484558	5.74451	0.000432958	0.119584	TRUE
c100924_g2	1.84943	0.141653	3.7753	0.000435945	0.119797	TRUE
c110134_g1	28.0068	5.93103	2.36639	0.000435984	0.119797	TRUE
c49360_g1	0.568727	0	6.17526	0.000434876	0.119797	TRUE
c86799_g1	1.53573	0	7.56816	0.00043649	0.119797	TRUE
c5156_g1	2.14051	0.242279	3.28196	0.000439057	0.120338	TRUE
c100334_g1	7.7191	0.83312	3.34382	0.000442695	0.12116	TRUE
c106654_g2	3.27002	0.40816	3.1418	0.000443762	0.12116	TRUE
c72313_g1	9.53887	0	10.2415	0.000443868	0.12116	TRUE
c106629_g1	95.7096	24.2157	2.07749	0.000448537	0.122269	TRUE
c103477_g10	3.63092	0	8.8101	0.00044956	0.122329	TRUE
c45279_g1	0.689866	0	6.45015	0.000449977	0.122329	TRUE
c105245_g2	2.63164	0.0447416	5.69276	0.0004517	0.122477	TRUE
c108720_g4	3.56938	0	8.82561	0.000451741	0.122477	TRUE
c78558_g1	1.24179	0	7.29687	0.000452405	0.122492	TRUE
c101122_g1	17.0094	0.65061	4.7989	0.000456582	0.122631	TRUE
c105786_g3	0.145367	2.16245	-3.81657	0.000454674	0.122631	TRUE
c107398_g1	141.242	24.3513	2.68786	0.000456568	0.122631	TRUE
c109825_g1	107.165	30.3862	1.93147	0.00045475	0.122631	TRUE
c49447_g1	0.572441	0	6.17656	0.000455523	0.122631	TRUE
c85832_g1	1.75252	0.186395	3.30439	0.000455824	0.122631	TRUE
c105929_g2	7.32516	0.482786	4.03542	0.000459199	0.12317	TRUE
c68098_g1	2.23582	0.190109	3.67144	0.000459929	0.123201	TRUE
c78453_g2	0.0205137	0.786607	-4.63288	0.000463797	0.123907	TRUE
c96209_g1	0	0.635582	-6.17922	0.00046365	0.123907	TRUE
c108719_g4	315.852	53.4029	2.72263	0.000466345	0.124257	TRUE
c79693_g2	13.4996	0.959916	3.96123	0.00046624	0.124257	TRUE
c23973_g1	0	0.863004	-6.63157	0.00046906	0.124485	TRUE
c96225_g1	3.32482	0.393303	3.18808	0.000468362	0.124485	TRUE
c99004_g2	1.14877	0	7.18632	0.000469047	0.124485	TRUE
c79984_g1	0.617182	0	6.2943	0.00047051	0.124705	TRUE
c98410_g2	31.4584	3.7815	3.23501	0.000471736	0.124865	TRUE
c101393_g2	0.89306	0.0242279	4.9331	0.000472807	0.124984	TRUE
c108486_g1	2.44062	0.0689695	5.106	0.000473668	0.125047	TRUE
c105104_g1	2.25301	0.3228	2.88571	0.000475729	0.125314	TRUE
c91671_g1	10.2517	2.05229	2.4327	0.000475928	0.125314	TRUE
c71280_g1	0.0726837	1.53767	-4.20447	0.00047857	0.125845	TRUE
c102636_g2	1.54967	0.0242279	5.75799	0.000480055	0.125906	TRUE
c67352_g1	0.934088	6.54948	-2.64727	0.000479876	0.125906	TRUE
c95330_g4	0	1.62327	-7.48782	0.000482641	0.126419	TRUE
c106747_g1	12.5135	1.80224	2.9588	0.000486937	0.127378	TRUE
c93165_g2	12.4619	2.44365	2.4844	0.000487839	0.127448	TRUE
c53316_g1	0.838948	0	6.70502	0.000489177	0.127632	TRUE
c97736_g3	1.46019	0.0447416	4.87139	0.000491988	0.128199	TRUE
c92264_g1	1.74898	0.12114	3.9472	0.000492922	0.128276	TRUE
c87964_g7	8.36959	0	10.0531	0.000495148	0.128689	TRUE
c100739_g2	3.30413	0.42496	3.09535	0.000496005	0.128745	TRUE
c91722_g6	1.10774	0	7.13248	0.000498362	0.12919	TRUE
c55589_g1	0.542556	0	6.09992	0.000501758	0.129902	TRUE
c139987_g1	0.535128	0	6.07921	0.000504026	0.130322	TRUE
c107743_g1	18.2762	2.68947	2.91833	0.000507186	0.13097	TRUE
c94065_g2	0.0969116	1.68321	-3.98353	0.000508682	0.131188	TRUE
c97243_g2	0	1.21191	-7.2128	0.000510376	0.131456	TRUE
c105984_g1	0.113711	1.4411	-3.55176	0.000511825	0.13166	TRUE
c89924_g1	4.22251	0.339191	3.78496	0.000513441	0.131739	TRUE
c92401_g2	5.30482	0.546099	3.40453	0.000512935	0.131739	TRUE
c108463_g1	8.62924	2.10074	2.15145	0.000515424	0.132052	TRUE
c97783_g3	0.0615411	5.11288	-6.17333	0.000515978	0.132052	TRUE
c45912_g1	4.34839	0.311249	3.94916	0.000519638	0.13282	TRUE
c92889_g1	0	1.19494	-7.13504	0.000522519	0.133386	TRUE
c76876_g1	2.12337	0.26845	3.01552	0.000527203	0.134411	TRUE
c84427_g1	1.03488	0.0689695	3.87099	0.000528797	0.134647	TRUE
c96820_g1	2.97169	29.376	-3.16367	0.000530682	0.134956	TRUE
c47843_g1	0.0410274	3.45345	-5.93778	0.000533267	0.135442	TRUE
c82723_g2	0.605869	0	6.24592	0.000535463	0.135828	TRUE
c89939_g1	0.702951	0.0242279	4.60667	0.000537918	0.136278	TRUE
c70981_g1	0	10.3211	-10.1408	0.000540126	0.136665	TRUE
c110325_g6	0.932316	0	6.88916	0.000541847	0.13681	TRUE
c96061_g1	2.9034	0.385875	2.98688	0.00054206	0.13681	TRUE
c69840_g1	0.309477	2.6097	-2.95588	0.000543078	0.136895	TRUE
c87960_g2	2.19674	0.12114	4.26493	0.000544558	0.137096	TRUE
c109046_g1	92.2121	26.502	1.92868	0.000551098	0.138422	TRUE
c85130_g1	0	1.71841	-7.58998	0.000551201	0.138422	TRUE
c75246_g1	1.51607	0.0484558	4.93635	0.000553318	0.138605	TRUE
c91211_g1	14.9807	3.17083	2.35125	0.000554002	0.138605	TRUE
c91335_g1	0.126796	1.54527	-3.39713	0.000553215	0.138605	TRUE
c81238_g1	0.691638	0	6.42825	0.000560829	0.140139	TRUE
c102749_g3	0.0205137	1.86269	-5.97591	0.000563245	0.140568	TRUE
c73113_g1	7.76201	1.74087	2.29485	0.000564605	0.140732	TRUE
c97389_g7	4.76095	0.421245	3.6183	0.0005683	0.141478	TRUE
c101364_g2	5.37779	0.749293	2.98062	0.000573139	0.142506	TRUE
c63557_g1	0	0.589069	-6.12308	0.000576688	0.143211	TRUE
c95742_g1	0	0.837005	-6.62688	0.000578701	0.143534	TRUE
c99407_g1	8.80432	1.49664	2.7134	0.000579763	0.14362	TRUE
c103866_g2	0	1.51716	-7.41972	0.00058155	0.143885	TRUE
c88110_g1	0.0689695	1.12951	-3.79791	0.000585786	0.144755	TRUE
c18872_g1	0	1.14648	-7.07965	0.000587535	0.144938	TRUE
c85459_g1	2.17994	0.141653	4.03127	0.000587969	0.144938	TRUE
c16929_g1	0.0410274	2.69987	-5.71584	0.000590547	0.145306	TRUE
c87064_g1	0.650781	0	6.37555	0.000590912	0.145306	TRUE
c80689_g3	0.570498	0	6.15938	0.000592468	0.145511	TRUE
c92778_g1	31.6758	2.06131	4.12674	0.000598173	0.146733	TRUE
c63519_g1	0.568727	0	6.1798	0.000599257	0.146819	TRUE
c102466_g4	4.32788	0.400732	3.57045	0.000600873	0.146964	TRUE
c106141_g3	2.23742	0.352276	2.783	0.000601312	0.146964	TRUE
c96071_g2	0	8.86741	-9.93288	0.000604408	0.147542	TRUE
c38935_g1	1.10191	0	7.12268	0.00060856	0.148375	TRUE
c57469_g1	1.11323	0.0242279	5.2791	0.0006118	0.148984	TRUE
c89721_g1	0.408331	2.65444	-2.56575	0.000618832	0.150514	TRUE
c85819_g2	0	1.16345	-7.1571	0.000621136	0.150892	TRUE
c98789_g1	0.56307	3.48984	-2.53947	0.00062254	0.15105	TRUE
c91952_g1	12.1557	2.63358	2.35536	0.000623831	0.151181	TRUE
c103371_g1	53.8174	14.8532	1.96189	0.000627979	0.152003	TRUE
c89963_g1	0.402674	5.75755	-3.69385	0.000629151	0.152103	TRUE
c100334_g2	9.88509	1.33076	3.03047	0.000630374	0.152216	TRUE
c82557_g1	0	1.98669	-7.779	0.000632659	0.152584	TRUE
c84423_g1	3.64281	32.0191	-3.05837	0.000635252	0.153026	TRUE
c101213_g2	74.7879	6.83632	3.63649	0.000638062	0.153384	TRUE
c109326_g1	2.31913	0.32062	2.92086	0.000638287	0.153384	TRUE
c70438_g1	1.43933	0.141653	3.41689	0.000639029	0.153384	TRUE
c76191_g1	0.085769	1.45933	-3.79478	0.000646142	0.154906	TRUE
c100321_g1	6.25902	0.816491	3.0169	0.000647975	0.154976	TRUE
c103337_g3	6.25668	0	9.59299	0.000647964	0.154976	TRUE
c72492_g1	0.557413	0	6.12258	0.000649595	0.155178	TRUE
c105506_g2	48.9631	13.7509	1.94745	0.00065298	0.155661	TRUE
c91072_g1	6.03651	0.514443	3.68356	0.000653167	0.155661	TRUE
c30716_g1	1.16134	0.0726837	4.00957	0.000656871	0.156359	TRUE
c90011_g1	9.27282	1.90303	2.4198	0.000660374	0.157006	TRUE
c108455_g2	0	1.34453	-7.41878	0.000661716	0.15714	TRUE
c103477_g1	0	6.83106	-9.76744	0.000664427	0.157597	TRUE
c103191_g1	1.55516	0.145367	3.53806	0.000670232	0.158787	TRUE
c100949_g1	6.79381	1.66835	2.12397	0.000672477	0.159131	TRUE
c71418_g1	0	7.84984	-9.74637	0.000674159	0.159341	TRUE
c100214_g2	0.0242279	1.70938	-5.72315	0.000678025	0.159878	TRUE
c90057_g1	6.27296	0.484558	3.87186	0.000677491	0.159878	TRUE
c106025_g4	2.22154	0	8.09972	0.000679529	0.160045	TRUE
c96494_g1	0.818263	0	6.66693	0.000682754	0.160617	TRUE
c108757_g2	0.184623	2.32639	-3.46711	0.000684755	0.160899	TRUE
c88544_g3	0.0242279	1.76864	-5.68915	0.000686086	0.161023	TRUE
c89398_g5	1.04408	0	7.04326	0.000687885	0.161257	TRUE
c94149_g2	1.09094	0.0242279	5.23669	0.000688869	0.1613	TRUE
c100636_g1	7.0134	0.290735	4.75589	0.00069226	0.161905	TRUE
c96172_g2	0.694061	0.0244702	4.57744	0.00069359	0.162007	TRUE
c99596_g1	4.45062	0.479072	3.30975	0.000694311	0.162007	TRUE
c46416_g1	0	2.62947	-8.39111	0.000695788	0.162164	TRUE
c105034_g1	29.0506	6.7585	2.23636	0.000699193	0.162393	TRUE
c105549_g2	0.568727	0	6.18089	0.000699909	0.162393	TRUE
c86568_g8	1.27116	0	7.29548	0.000700005	0.162393	TRUE
c86929_g1	0.518328	0	6.02899	0.000699084	0.162393	TRUE
c91660_g2	0	1.62521	-7.5082	0.000704639	0.16328	TRUE
c89786_g2	3.77452	0.0242279	6.99743	0.000708525	0.163802	TRUE
c96082_g2	2.51347	0.266507	3.37847	0.000708492	0.163802	TRUE
c81121_g3	1.41527	0.158453	3.18436	0.00071025	0.164012	TRUE
c95967_g1	0.0242279	0.751236	-4.55858	0.000713156	0.164494	TRUE
c95677_g2	0.787308	0.0205137	4.75296	0.000715623	0.164874	TRUE
c96866_g1	1.32208	0.134225	3.30399	0.000720679	0.165849	TRUE
c99305_g1	0.643182	0	6.33964	0.00072747	0.16722	TRUE
c108632_g3	1.33693	7.11534	-2.29572	0.000730583	0.167743	TRUE
c109464_g4	3.17397	0.169595	4.36018	0.000733423	0.168025	TRUE
c43414_g1	0.786949	0	6.6516	0.000733482	0.168025	TRUE
c174779_g1	0.544499	0	6.11772	0.000735849	0.168375	TRUE
c104970_g2	0.507185	0	6.00844	0.000740213	0.168901	TRUE
c82311_g1	0.740265	0	6.55935	0.000740668	0.168901	TRUE
c91552_g2	10.3814	1.18928	3.24459	0.000739899	0.168901	TRUE
c105874_g2	0.0447416	0.879804	-3.98081	0.000743806	0.169424	TRUE
c93338_g2	0	0.667239	-6.23513	0.000746426	0.169828	TRUE
c92448_g5	0	6.88072	-9.56734	0.000748496	0.170107	TRUE
c62022_g1	0	6.8565	-9.56225	0.000750978	0.170478	TRUE
c74404_g1	0.855747	0.0410274	4.09209	0.00075761	0.171596	TRUE
c87427_g1	25.3464	3.83401	2.86738	0.000757425	0.171596	TRUE
c103841_g3	0	0.837176	-6.69378	0.000762625	0.172537	TRUE
c107121_g1	35.7737	10.2098	1.91062	0.000765998	0.173105	TRUE
c83943_g1	3.34745	0.145367	4.63162	0.00076911	0.17343	TRUE
c88975_g1	0.471644	3.65784	-2.89298	0.000769161	0.17343	TRUE
c8748_g1	1.03294	0	7.0314	0.000770142	0.173456	TRUE
c72430_g1	0.708437	0.0242279	4.60631	0.000775843	0.174545	TRUE
c102200_g2	4.98483	0	9.30655	0.000776736	0.17455	TRUE
c107257_g1	0	0.544328	-6.00937	0.000781087	0.174941	TRUE
c110394_g3	7.11225	1.0738	2.80815	0.000779718	0.174941	TRUE
c93618_g4	0	1.44625	-7.32997	0.000780959	0.174941	TRUE
c135585_g1	5.86315	0	9.498	0.000784852	0.175576	TRUE
c72012_g1	2.35907	0	8.19051	0.000785671	0.175576	TRUE
c87190_g1	5.04637	0	9.28343	0.000790025	0.176353	TRUE
c100518_g1	0.0447416	2.90735	-5.63907	0.000791812	0.17636	TRUE
c2626_g1	1.32773	0.0726837	4.22857	0.000791677	0.17636	TRUE
c100134_g1	246.382	28.0979	3.29275	0.000793479	0.176535	TRUE
c89147_g1	100.451	10.7165	3.40635	0.000794684	0.176608	TRUE
c91452_g1	0.976887	0	6.94124	0.000796941	0.176914	TRUE
c45259_g1	0	1.69327	-7.75209	0.000799401	0.177264	TRUE
c106611_g1	6.17251	0.454844	3.85175	0.000800425	0.177295	TRUE
c100879_g1	1.3555	6.37474	-2.09439	0.000804539	0.177771	TRUE
c71357_g1	0.514614	0	6.0315	0.000805225	0.177771	TRUE
c89455_g1	1.83315	0	7.86706	0.000804298	0.177771	TRUE
c85976_g3	1.0234	0	6.98621	0.000810265	0.178687	TRUE
c103441_g1	1.45984	0.141653	3.42484	0.000813977	0.179112	TRUE
c107390_g2	2.37925	0.0726837	5.06784	0.000813775	0.179112	TRUE
c108590_g6	0.0205137	0.790492	-4.71012	0.000814885	0.179116	TRUE
c102175_g5	7.71315	0.12114	6.09005	0.000816432	0.17926	TRUE
c85240_g1	0	5.35407	-9.41645	0.000821563	0.18019	TRUE
c94889_g1	1.0294	0.0242279	5.16071	0.000829063	0.181636	TRUE
c83594_g5	0	1.11448	-6.94624	0.000831909	0.182061	TRUE
c104028_g5	2.12743	21.7657	-3.26604	0.00084243	0.184163	TRUE
c98507_g6	1.04991	0	7.03394	0.000844109	0.18433	TRUE
c100088_g2	0.0689695	3.00426	-5.15599	0.000849864	0.185184	TRUE
c87278_g2	1.54384	0.178966	3.13453	0.000849698	0.185184	TRUE
c53040_g2	0.956373	0	6.91025	0.000852242	0.185501	TRUE
c101345_g4	3.48842	0.454844	3.00565	0.000855843	0.186083	TRUE
c101249_g4	0	5.88738	-9.34271	0.000858467	0.18614	TRUE
c80606_g1	0.0689695	3.50573	-5.56032	0.00085779	0.18614	TRUE
c98662_g5	2.57484	18.6502	-2.73941	0.000858886	0.18614	TRUE
c97640_g1	0.421417	4.4381	-3.24313	0.000860673	0.186327	TRUE
c70295_g1	0.659981	0.0242279	4.50759	0.000861663	0.18634	TRUE
c79754_g1	0	5.04637	-9.33119	0.000864654	0.186786	TRUE
c90626_g1	4.83632	1.12597	2.17877	0.000867871	0.187078	TRUE
c96560_g2	7.61715	1.80064	2.1974	0.000867641	0.187078	TRUE
c85462_g1	0.924888	0.0242279	5.01087	0.000872661	0.187909	TRUE
c85706_g1	2.983	19.6757	-2.63032	0.000877602	0.188771	TRUE
c83275_g1	26.8626	7.24163	2.01177	0.000880354	0.18916	TRUE
c89765_g1	2.4613	13.0727	-2.29254	0.00088153	0.189211	TRUE
c94133_g2	0	0.742036	-6.50052	0.000883554	0.189443	TRUE
c87399_g3	0	2.23971	-8.16013	0.000886505	0.189873	TRUE
c96037_g8	1.17299	0	7.19106	0.000889461	0.190303	TRUE
c25828_g1	2.0252	0.085769	4.47909	0.000898374	0.192006	TRUE
c50392_g1	1.06991	0	7.05744	0.000900759	0.192058	TRUE
c86845_g1	1.26568	0.0484558	4.63784	0.00090018	0.192058	TRUE
c99187_g1	28.6748	5.37168	2.57149	0.000901489	0.192058	TRUE
c90218_g1	0	1.27488	-7.16677	0.000904899	0.19258	TRUE
c104724_g1	2.62541	0.193823	3.89883	0.00090994	0.193244	TRUE
c107664_g2	0.102568	1.51767	-3.70574	0.000909598	0.193244	TRUE
c57561_g1	0.958316	0	6.92006	0.000912458	0.193574	TRUE
c97558_g2	0.0820548	5.01518	-5.60169	0.000914694	0.193844	TRUE
c107630_g2	1.15425	0.0726837	4.03013	0.000918866	0.193947	TRUE
c68582_g1	17.3769	3.82835	2.33659	0.000918857	0.193947	TRUE
c69771_g1	3.25339	0.5293	2.77553	0.000917861	0.193947	TRUE
c85977_g1	8.26176	1.81938	2.28307	0.000920999	0.193947	TRUE
c88402_g2	0.123082	6.37194	-5.39971	0.000921937	0.193947	TRUE
c92661_g1	1.3539	0.0242279	5.55238	0.000919331	0.193947	TRUE
c93591_g1	4.60764	0.945059	2.40194	0.000920484	0.193947	TRUE
c101743_g1	3.75138	20.0881	-2.32929	0.000925475	0.194487	TRUE
c59596_g1	1.23385	0	7.25702	0.000927089	0.194623	TRUE
c68456_g1	0.749293	0	6.5375	0.000928154	0.194643	TRUE
c33206_g2	1.53853	0.0242279	5.74092	0.000931744	0.195192	TRUE
c47812_g1	5.39602	1.41105	2.05299	0.000933956	0.195248	TRUE
c86001_g1	36.8905	5.42031	2.89545	0.000932989	0.195248	TRUE
c55774_g1	0.486672	0	5.95562	0.000940266	0.196363	TRUE
c14830_g1	4.20531	0	9.021	0.000943136	0.196758	TRUE
c81748_g1	194.927	59.8897	1.83666	0.000951551	0.198308	TRUE
c92219_g5	0.0242279	2.83466	-6.36559	0.000952575	0.198315	TRUE
c103537_g2	1.28831	7.2206	-2.33901	0.000956027	0.198828	TRUE
c100198_g3	0	0.86849	-6.59135	0.000962117	0.199887	TRUE
c77348_g2	0	5.18477	-9.15965	0.00096872	0.201051	TRUE
c79151_g2	0	1.04603	-7.01706	0.000973662	0.201869	TRUE
c66700_g1	0.652553	0.0242279	4.4965	0.000979552	0.202671	TRUE
c98887_g1	15.6809	3.45413	2.29164	0.000979221	0.202671	TRUE
c100228_g1	2.69049	0.165881	4.11904	0.0009847	0.202693	TRUE
c103189_g2	34.165	10.2147	1.86409	0.000982296	0.202693	TRUE
c14681_g1	2.22525	0	8.1019	0.000983481	0.202693	TRUE
c87312_g3	11.1891	2.41449	2.36326	0.000984539	0.202693	TRUE
c88761_g1	0.0484558	1.56241	-4.84568	0.000984207	0.202693	TRUE
c105383_g1	33.4529	9.34997	1.95909	0.000990001	0.202952	TRUE
c126991_g1	0.497814	0	5.96992	0.00098823	0.202952	TRUE
c69951_g1	0.785006	0	6.61544	0.000989302	0.202952	TRUE
c87859_g1	3.8976	0	8.95235	0.000987103	0.202952	TRUE
c76661_g1	2.32725	0.287021	3.154	0.000994909	0.203751	TRUE
c87016_g1	2.42982	0.234851	3.46201	0.000997125	0.203996	TRUE
c96825_g1	8.28428	0.974773	3.23461	0.00100236	0.20486	TRUE
c143040_g1	0.922774	0	6.85513	0.00100488	0.204957	TRUE
c97434_g3	0	5.0394	-9.10789	0.00100446	0.204957	TRUE
c115061_g1	0	5.01518	-9.10095	0.00100885	0.205557	TRUE
c159886_g1	3.91812	0	8.91922	0.00101252	0.205868	TRUE
c53555_g2	0.542556	0	6.10409	0.00101345	0.205868	TRUE
c98690_g3	0	4.94249	-9.09073	0.00101161	0.205868	TRUE
c54962_g1	0.453073	0	5.84099	0.00102524	0.208054	TRUE
c84305_g1	1.35939	0.0894832	3.87759	0.00103103	0.209017	TRUE
c109036_g2	1.95606	0.203194	3.31516	0.00103272	0.209149	TRUE
c99506_g1	71.1317	14.5463	2.38783	0.00103624	0.20965	TRUE
c102453_g2	237.043	79.6667	1.67229	0.00103957	0.209691	TRUE
c68122_g1	0.0205137	13.5192	-8.67662	0.00103758	0.209691	TRUE
c87483_g1	0.747693	4.16223	-2.33494	0.00103918	0.209691	TRUE
c82440_g1	1.78738	0.0689695	4.62715	0.00104368	0.210309	TRUE
c47553_g1	1.78452	0.186395	3.34475	0.00105019	0.210817	TRUE
c60056_g1	0.0205137	2.61661	-6.31351	0.00105072	0.210817	TRUE
c74093_g1	1.15408	0.12114	3.34146	0.00104869	0.210817	TRUE
c79754_g3	3.69247	0	8.87454	0.0010483	0.210817	TRUE
c84388_g1	0.0205137	0.861062	-4.72186	0.00105145	0.210817	TRUE
c33236_g1	0.449359	0	5.83647	0.00105418	0.211154	TRUE
c107349_g3	21.7928	3.52259	2.79273	0.00106196	0.2125	TRUE
c109436_g4	0	4.72444	-9.01496	0.00106991	0.213302	TRUE
c50752_g1	0.660152	0	6.38446	0.0010702	0.213302	TRUE
c73486_g1	0.113711	2.05103	-4.10065	0.00106963	0.213302	TRUE
c81924_g1	0.749465	0.0447416	3.90095	0.00107021	0.213302	TRUE
c80710_g1	0.905975	0.0484558	4.165	0.00107417	0.213878	TRUE
c72257_g2	0.922774	0	6.83875	0.00107908	0.214643	TRUE
c71550_g1	0	4.67598	-9.00011	0.00108039	0.214691	TRUE
c101852_g3	141.851	42.2749	1.86483	0.0010816	0.21472	TRUE
c79579_g1	0.846547	0.0484558	4.08809	0.0010944	0.217045	TRUE
c77408_g1	1.94457	0.292677	2.78252	0.00109878	0.217699	TRUE
c88126_g6	0.126796	2.25211	-4.0025	0.00110356	0.218431	TRUE
c85758_g1	1.44304	0.203194	2.86385	0.00110632	0.218763	TRUE
c103120_g1	30.9576	5.38636	2.67152	0.00110884	0.219044	TRUE
c36499_g1	1.18591	0.0969116	3.68596	0.00111043	0.219143	TRUE
c90534_g3	0	4.48362	-8.95041	0.00111225	0.219287	TRUE
c100678_g8	0	0.954601	-6.86801	0.00111525	0.219372	TRUE
c102008_g3	1.28814	0.0969116	3.7839	0.00111395	0.219372	TRUE
c67821_g1	0.484729	0	5.92723	0.00111596	0.219372	TRUE
c76347_g1	0	0.566784	-6.1177	0.00111817	0.219592	TRUE
c106007_g1	0.469872	0	5.89368	0.00112461	0.220483	TRUE
c90848_g2	0.482958	0	5.94679	0.0011249	0.220483	TRUE
c93398_g5	12.0415	0.0447416	7.92577	0.00112659	0.220598	TRUE
c70409_g1	0	0.645124	-6.31958	0.00112895	0.220846	TRUE
c56586_g1	2.13663	0.311249	2.91538	0.00113123	0.221076	TRUE
c102601_g2	95.3049	27.9942	1.88574	0.00114152	0.221774	TRUE
c105243_g1	0.178966	8.2748	-5.31248	0.00113867	0.221774	TRUE
c106287_g1	82.972	14.8638	2.60348	0.00113875	0.221774	TRUE
c109044_g1	0.626553	4.43296	-2.7016	0.00114118	0.221774	TRUE
c21929_g1	0.902603	0	6.84434	0.00114253	0.221774	TRUE
c76620_g1	0.264735	6.81101	-4.52044	0.00114189	0.221774	TRUE
c97969_g1	22.7799	5.7379	2.08729	0.00113806	0.221774	TRUE
c60908_g1	0	4.36102	-8.91049	0.00114692	0.222411	TRUE
c87539_g2	14.3129	0.900318	4.11931	0.00115251	0.223279	TRUE
c106043_g2	0.909689	0	6.81731	0.00115933	0.224385	TRUE
c40000_g1	0.445644	0	5.82589	0.00116744	0.225304	TRUE
c78664_g1	0.622839	0	6.3159	0.00116642	0.225304	TRUE
c94104_g2	0	1.0418	-6.85064	0.00116595	0.225304	TRUE
c87247_g1	18.1712	4.72495	2.08503	0.00117225	0.226014	TRUE
c102750_g1	0.477301	0	5.91986	0.00117389	0.226022	TRUE
c87759_g3	0	4.26411	-8.86735	0.00117454	0.226022	TRUE
c97362_g1	0.589069	0	6.19645	0.00117621	0.226128	TRUE
c159557_g1	1.80892	0	7.84847	0.00118435	0.227256	TRUE
c86568_g5	0.879975	0	6.77307	0.00118407	0.227256	TRUE
c89576_g2	3.75532	0	8.85583	0.00119312	0.228721	TRUE
c93601_g4	0	3.61041	-8.84904	0.00119908	0.229644	TRUE
c95574_g1	4.97106	0.698895	3.00249	0.00120661	0.230868	TRUE
c80108_g2	0.995629	0.0205137	5.11372	0.0012096	0.231218	TRUE
c101591_g2	0.964144	0	6.91771	0.00121479	0.231804	TRUE
c108260_g5	4.85251	0.542385	3.29729	0.00121769	0.231804	TRUE
c69845_g1	0.505243	0	5.98558	0.0012164	0.231804	TRUE
c79386_g1	0.83169	0.0242279	4.8596	0.00121843	0.231804	TRUE
c97355_g2	2.34599	0.158453	3.9193	0.00121583	0.231804	TRUE
c26859_g1	0.462444	0	5.88313	0.00122297	0.232447	TRUE
c100253_g5	2.91437	0.469701	2.76283	0.00123153	0.233658	TRUE
c68958_g1	0	4.07029	-8.81116	0.00123166	0.233658	TRUE
c88018_g1	0	4.04606	-8.80257	0.001239	0.234829	TRUE
c35926_g1	0.647067	0	6.37134	0.00124298	0.23536	TRUE
c101529_g1	3.64932	0.361647	3.39412	0.00124798	0.235641	TRUE
c92104_g1	68.9023	4.26234	4.20347	0.00124715	0.235641	TRUE
c94873_g2	1.02729	0.117425	3.17491	0.00124581	0.235641	TRUE
c97993_g4	26.6626	2.74422	3.44331	0.0012503	0.235857	TRUE
c109008_g1	2.85992	14.4411	-2.23318	0.00125231	0.236014	TRUE
c100597_g3	0.870604	0	6.75623	0.00125887	0.236143	TRUE
c104191_g1	7.40139	1.17814	2.74688	0.00125497	0.236143	TRUE
c104580_g1	102.995	13.1787	3.13607	0.00125885	0.236143	TRUE
c122440_g1	0	2.13206	-7.87053	0.00125772	0.236143	TRUE
c68233_g1	1.24551	0.154738	3.00053	0.0012583	0.236143	TRUE
c106778_g8	0.965744	0.0726837	3.75426	0.00126236	0.236227	TRUE
c107991_g4	38.9664	7.99869	2.38768	0.00126339	0.236227	TRUE
c82134_g2	0.619125	0	6.30379	0.00126448	0.236227	TRUE
c96040_g2	3.16219	0	8.61093	0.0012652	0.236227	TRUE
c96564_g1	0.581641	3.33476	-2.40485	0.00126269	0.236227	TRUE
c102504_g1	0	3.40527	-8.76485	0.00126648	0.236248	TRUE
c14890_g1	0.436273	0	5.78571	0.00127263	0.236954	TRUE
c96242_g1	6.86066	1.28636	2.47588	0.0012722	0.236954	TRUE
c139604_g1	0.432559	0	5.77802	0.00127387	0.236965	TRUE
c10283_g1	16.2804	1.64007	3.48161	0.00128446	0.237616	TRUE
c110046_g4	1.72686	0	7.78183	0.00128336	0.237616	TRUE
c68087_g1	3.03603	0	8.59293	0.00128403	0.237616	TRUE
c86783_g1	0.700838	8.68079	-3.52847	0.00127931	0.237616	TRUE
c91447_g1	75.7828	18.8126	2.14812	0.00128446	0.237616	TRUE
c98077_g2	0.721694	0	6.52822	0.00128082	0.237616	TRUE
c101213_g3	2.95717	0.214337	3.90918	0.001291	0.238201	TRUE
c90879_g4	1.12048	5.24717	-2.10146	0.00129118	0.238201	TRUE
c91181_g5	0.0242279	1.18911	-5.15124	0.00128955	0.238201	TRUE
c106455_g2	455.539	125.717	2.00501	0.00129465	0.238622	TRUE
c90317_g6	0.829748	0.0484558	4.0615	0.00129978	0.239348	TRUE
c110393_g1	20.141	4.74615	2.18036	0.00130799	0.240639	TRUE
c37479_g1	0.0410274	0.835062	-3.92411	0.00131844	0.24234	TRUE
c98887_g2	62.9118	5.35819	3.61764	0.0013235	0.243048	TRUE
c73594_g1	1.44887	0.182681	3.04604	0.0013267	0.243412	TRUE
c86634_g1	0.167824	2.50696	-3.69282	0.00133416	0.244558	TRUE
c95662_g1	217.446	67.0732	1.83774	0.0013385	0.24513	TRUE
c87983_g1	22.3227	90.6445	-1.93002	0.00134064	0.245202	TRUE
c90663_g1	4.67255	0.76415	2.76533	0.00134134	0.245202	TRUE
c101201_g3	0.611526	0.0242279	4.40004	0.00135026	0.245493	TRUE
c82049_g1	5.6519	0.411874	3.93784	0.00134936	0.245493	TRUE
c89953_g3	1.87966	0.210623	3.26186	0.00134714	0.245493	TRUE
c92683_g3	2.24325	0.397017	2.61003	0.0013502	0.245493	TRUE
c94592_g2	0	3.22065	-8.68463	0.00134706	0.245493	TRUE
c95427_g2	0	3.22065	-8.68463	0.00134707	0.245493	TRUE
c97813_g1	0.820377	4.18503	-2.24359	0.00135252	0.245681	TRUE
c84962_g1	22.3014	5.90486	2.05219	0.00135583	0.24606	TRUE
c103225_g1	24.8921	4.981	2.41324	0.00135807	0.246244	TRUE
c43549_g2	0.882089	0	6.81297	0.00135997	0.246367	TRUE
c88307_g1	9.08957	2.29262	2.12301	0.00136304	0.246701	TRUE
c134977_g1	0.445644	0	5.83017	0.00137062	0.247626	TRUE
c83612_g1	0.613468	0	6.29128	0.00136987	0.247626	TRUE
c54988_g1	0	3.15911	-8.65687	0.00137265	0.24777	TRUE
c39736_g1	2.95397	0	8.51301	0.00137625	0.247975	TRUE
c81778_g1	2.0588	0.165881	3.73399	0.00137508	0.247975	TRUE
c92294_g1	1.03277	0.0931974	3.47489	0.00137835	0.248131	TRUE
c64874_g1	2.8514	0	8.50271	0.00138781	0.249609	TRUE
c20743_g1	0.482958	0	5.9493	0.00139146	0.250041	TRUE
c95663_g2	2.82312	0.290735	3.43698	0.00139703	0.250819	TRUE
c106273_g1	0.611526	3.79315	-2.48485	0.00141069	0.25279	TRUE
c110173_g2	0.234851	2.50519	-3.29813	0.00141006	0.25279	TRUE
c145889_g1	0	3.05654	-8.60938	0.0014162	0.25279	TRUE
c36557_g1	0.934088	0.0894832	3.34312	0.00141953	0.25279	TRUE
c36970_g1	0.481015	0	5.91719	0.00141858	0.25279	TRUE
c55652_g1	0.0410274	0.894832	-4.08378	0.00141309	0.25279	TRUE
c60254_g1	1.36082	0.137939	3.32083	0.0014186	0.25279	TRUE
c79234_g1	0.439988	0	5.792	0.00141444	0.25279	TRUE
c91760_g1	1.26449	0.134225	3.23306	0.00142059	0.25279	TRUE
c96694_g1	1.35728	0.19948	2.7758	0.00141588	0.25279	TRUE
c105374_g1	0.529471	23.8968	-5.40336	0.00142456	0.253117	TRUE
c94826_g1	4.89483	0.779178	2.74111	0.00142621	0.253117	TRUE
c98950_g3	0	3.03603	-8.59969	0.00142537	0.253117	TRUE
c70115_g1	0.443702	0	5.80469	0.00142868	0.253311	TRUE
c96383_g1	0.570498	5.90115	-3.22645	0.00142982	0.253311	TRUE
c64935_g1	0.915517	0	6.8329	0.00143398	0.253824	TRUE
c94954_g1	4.3597	0.900318	2.39481	0.00144156	0.25494	TRUE
c110481_g1	1.5923	22.6197	-3.6408	0.00144678	0.254992	TRUE
c14605_g1	3.1254	0	8.59124	0.0014446	0.254992	TRUE
c55053_g1	0	0.465987	-5.75346	0.00144775	0.254992	TRUE
c73339_g1	1.41899	0.0969116	3.95343	0.00144718	0.254992	TRUE
c96955_g1	22.9553	4.68672	2.36303	0.0014482	0.254992	TRUE
c94751_g1	3.07671	0.516385	2.63491	0.00145755	0.256414	TRUE
c100531_g1	5.32882	1.46693	1.98731	0.00146849	0.257402	TRUE
c60176_g1	0	0.665467	-6.2816	0.00146864	0.257402	TRUE
c85174_g1	1.26391	0.0969116	3.75797	0.00146667	0.257402	TRUE
c88759_g1	12.7167	3.14997	2.14755	0.00146657	0.257402	TRUE
c99568_g2	3.55367	0.590841	2.72702	0.00146957	0.257402	TRUE
c106629_g2	37.0276	10.2492	1.94941	0.0014749	0.257792	TRUE
c82384_g1	0.704894	0	6.49566	0.00147821	0.257792	TRUE
c91900_g1	2.68484	0.589069	2.26209	0.00147769	0.257792	TRUE
c94847_g5	0.818434	0	6.68899	0.00147656	0.257792	TRUE
c98290_g1	0	1.11517	-7.15296	0.00147362	0.257792	TRUE
c86674_g4	0.820548	0	6.70746	0.00148389	0.258416	TRUE
c95263_g4	0.477301	3.45379	-2.69781	0.00148436	0.258416	TRUE
c97086_g1	21.2623	3.62693	2.72037	0.00148603	0.258482	TRUE
c96082_g1	10.9291	0.933746	3.71732	0.00148745	0.258505	TRUE
c62619_g1	0.613468	0.0242279	4.41699	0.00149258	0.258948	TRUE
c93288_g1	10.0003	0.999001	3.47004	0.00149156	0.258948	TRUE
c100578_g2	0.26845	8.84317	-5.04628	0.00149703	0.259049	TRUE
c83728_g1	10.1729	1.82646	2.65127	0.00149641	0.259049	TRUE
c86088_g3	1.25723	0.117425	3.47438	0.00149445	0.259049	TRUE
c122395_g1	2.72832	0	8.3988	0.00150027	0.25929	TRUE
c64503_g1	0	1.914	-7.72589	0.00150277	0.25929	TRUE
c82798_g1	9.63727	2.60387	2.0219	0.00150452	0.25929	TRUE
c90133_g1	4.08314	0.993515	2.15305	0.00150487	0.25929	TRUE
c96529_g8	0.25165	2.32799	-3.0571	0.00150352	0.25929	TRUE
c23163_g1	2.62575	0	8.38417	0.00151197	0.260093	TRUE
c96444_g1	0.91146	0.0205137	4.95603	0.00151213	0.260093	TRUE
c106365_g1	17.2987	0.0726837	7.89574	0.0015141	0.260211	TRUE
c104229_g7	0.428845	0	5.76404	0.00151726	0.26053	TRUE
c82186_g2	0.479243	0	5.93749	0.00152368	0.261409	TRUE
c74701_g1	2.18297	0.309477	2.83467	0.00152847	0.262008	TRUE
c17086_g1	0	3.31922	-8.50683	0.00153589	0.262927	TRUE
c81177_g1	0	3.29499	-8.50703	0.00153645	0.262927	TRUE
c72738_g1	1.78578	0.12114	3.95707	0.00153902	0.263143	TRUE
c96808_g1	0	0.438045	-5.67924	0.00154174	0.263383	TRUE
c105373_g1	25.9313	7.59053	1.87288	0.00154395	0.263537	TRUE
c97221_g1	28.3567	2.35079	3.66294	0.00154834	0.264062	TRUE
c72850_g1	2.56421	0	8.35008	0.00155054	0.264213	TRUE
c14639_g1	0.587298	0.0242279	4.34069	0.00155316	0.264435	TRUE
c5413_g1	0.732494	0	6.50397	0.00155618	0.264724	TRUE
c80812_g1	0	0.993344	-6.78312	0.00155809	0.264825	TRUE
c93457_g1	3.42139	0.790321	2.23676	0.00156761	0.266219	TRUE
c95772_g2	1.44144	0.0689695	4.32706	0.0015734	0.266975	TRUE
c97725_g1	0.759007	0	6.58966	0.00158641	0.268956	TRUE
c118552_g1	1.58327	0	7.61804	0.00159465	0.269898	TRUE
c89132_g1	43.4278	8.1112	2.57835	0.00159345	0.269898	TRUE
c106894_g1	62.0882	12.2119	2.50328	0.00159736	0.270129	TRUE
c88390_g1	6.6881	0.999001	2.88234	0.00159923	0.270217	TRUE
c90007_g1	5.80206	22.426	-1.86344	0.00160095	0.270281	TRUE
c97923_g4	2.84186	0.314963	3.32792	0.00160395	0.27056	TRUE
c103521_g3	1.13002	0.0969116	3.62341	0.0016061	0.270583	TRUE
c104841_g1	0.529471	3.33105	-2.53537	0.00160678	0.270583	TRUE
c91846_g2	0.518328	8.19486	-3.80036	0.00161137	0.271128	TRUE
c98575_g2	1.04054	0.0931974	3.50623	0.00162462	0.273129	TRUE
c87204_g2	2.81181	0.380218	3.02769	0.00162666	0.273243	TRUE
c100063_g1	28.0891	1.4779	4.44756	0.0016388	0.273682	TRUE
c100758_g3	0.0410274	1.67932	-4.91596	0.00163788	0.273682	TRUE
c105832_g1	3.65995	0.833291	2.2143	0.00163634	0.273682	TRUE
c288_g1	0.439988	0	5.79679	0.00163881	0.273682	TRUE
c53555_g1	0.439988	0	5.79679	0.0016387	0.273682	TRUE
c57575_g1	0.475358	0	5.89447	0.00163559	0.273682	TRUE
c90126_g3	29.5439	4.82347	2.79009	0.00163427	0.273682	TRUE
c100432_g1	108.506	23.5528	2.34288	0.00164035	0.273712	TRUE
c72549_g1	0.471644	0	5.88837	0.00164251	0.273845	TRUE
c53062_g1	1.06426	0.0242279	5.17185	0.00164731	0.273963	TRUE
c78538_g1	1.29236	0	7.36588	0.00164604	0.273963	TRUE
c83667_g1	0.109997	1.21157	-3.25308	0.00164482	0.273963	TRUE
c101738_g1	1.87189	8.10886	-2.01385	0.00165459	0.274719	TRUE
c97022_g1	0.523985	0	6.06834	0.00165385	0.274719	TRUE
c165979_g1	0	3.10117	-8.40907	0.00166166	0.275479	TRUE
c72627_g1	0.870775	0	6.79143	0.00166328	0.275479	TRUE
c75239_g1	0.557584	0	6.14999	0.00166218	0.275479	TRUE
c81724_g1	0	0.931974	-6.7435	0.00166755	0.275732	TRUE
c97129_g2	3.05374	0.275878	3.54896	0.0016662	0.275732	TRUE
c94144_g3	0.0689695	1.25259	-3.96304	0.00167049	0.275991	TRUE
c172301_g1	0.412045	0	5.70892	0.00167427	0.276344	TRUE
c81456_g1	0.799863	0	6.66402	0.00167538	0.276344	TRUE
c8728_g1	0	2.64627	-8.40204	0.00167763	0.276489	TRUE
c85002_g1	2.44113	0	8.27938	0.00167948	0.276567	TRUE
c102116_g1	0.701009	0.0484558	3.80747	0.00168439	0.276921	TRUE
c106456_g2	3.015	16.7166	-2.35612	0.00168336	0.276921	TRUE
c90040_g1	35.2421	143.039	-1.90887	0.00168617	0.276987	TRUE
c105785_g2	3.83115	0.331762	3.65661	0.00168757	0.276991	TRUE
c94765_g3	6.32411	0.689695	3.3047	0.00169101	0.277102	TRUE
c98013_g3	0	2.62575	-8.39085	0.0016904	0.277102	TRUE
c93183_g2	0.404617	0	5.688	0.00169925	0.278225	TRUE
c103474_g1	0.0726837	1.85263	-4.45556	0.00170577	0.279066	TRUE
c109978_g1	2.4001	0	8.25502	0.00171832	0.280726	TRUE
c97726_g1	0.0410274	1.51893	-4.74001	0.00171872	0.280726	TRUE
c91315_g4	1.52173	0	7.56124	0.00172104	0.280878	TRUE
c100493_g3	76.806	10.4687	3.05571	0.00173067	0.281581	TRUE
c104434_g4	0.684209	0.0242279	4.563	0.00172728	0.281581	TRUE
c12494_g1	0	2.98003	-8.35176	0.00173095	0.281581	TRUE
c1434_g1	1.04746	0	7.02079	0.00173058	0.281581	TRUE
c95389_g1	2.44113	0	8.239	0.00173505	0.282018	TRUE
c95455_g6	0.992086	0.0484558	4.3206	0.00173778	0.282234	TRUE
c92703_g2	22.251	1.5755	3.84291	0.00174656	0.282746	TRUE
c94288_g1	39.1957	7.37179	2.54641	0.00174583	0.282746	TRUE
c94679_g7	0.624611	0.0205137	4.44329	0.0017431	0.282746	TRUE
c98055_g1	4.60393	0.857348	2.57807	0.00174402	0.282746	TRUE
c84360_g1	0.106283	1.18557	-3.27549	0.00175847	0.284444	TRUE
c72169_g1	0.710209	0.0242279	4.59787	0.0017606	0.284559	TRUE
c102927_g2	0	1.1394	-7.17989	0.00176484	0.285016	TRUE
c94789_g2	1.13745	0.109997	3.3411	0.00177689	0.286731	TRUE
c103095_g1	38.1695	7.38048	2.54295	0.00178663	0.28761	TRUE
c29580_g1	0.419474	0	5.72346	0.00178593	0.28761	TRUE
c84454_g1	4.34096	0.71198	2.75581	0.00178581	0.28761	TRUE
c91062_g2	38.3598	10.8776	1.96743	0.00178941	0.287828	TRUE
c122994_g1	0.404617	0	5.68631	0.00179167	0.28796	TRUE
c99428_g1	4.8446	0.473415	3.48356	0.00179334	0.287998	TRUE
c108260_g6	0.591789	0.0205137	4.35479	0.00180287	0.289297	TRUE
c101864_g5	0.085769	1.01597	-3.35814	0.00180632	0.28962	TRUE
c94079_g6	0	0.840548	-6.54903	0.00180911	0.289836	TRUE
c100231_g3	0	0.598269	-6.07097	0.00181432	0.290208	TRUE
c86380_g2	2.8378	0.428674	2.87348	0.0018136	0.290208	TRUE
c85166_g1	2.65672	0.603926	2.24546	0.00181748	0.290481	TRUE
c103663_g1	11.9496	1.37939	3.24282	0.00182586	0.291031	TRUE
c106350_g1	1.09465	0.0242279	5.26018	0.00183395	0.291031	TRUE
c107605_g3	1.45453	0.145367	3.4395	0.00182994	0.291031	TRUE
c109917_g3	0.328219	3.17842	-3.12698	0.00182391	0.291031	TRUE
c59806_g1	0.425131	0	5.76374	0.00183341	0.291031	TRUE
c73033_g1	2.28942	0.365361	2.71333	0.00183336	0.291031	TRUE
c85001_g1	1.00677	0.0726837	3.81107	0.00182407	0.291031	TRUE
c89043_g4	0.0205137	2.8346	-6.64089	0.00182783	0.291031	TRUE
c98048_g2	7.59167	0.868661	3.24399	0.00183132	0.291031	TRUE
c90805_g1	1.984	0.085769	4.41343	0.00184302	0.292238	TRUE
c80776_g1	0.831348	0	6.6869	0.00185003	0.293118	TRUE
c106440_g3	1.60555	0.190109	3.1829	0.00185485	0.293651	TRUE
c109195_g3	0	1.23825	-7.30356	0.00185692	0.293747	TRUE
c146485_g1	2.27702	0	8.17937	0.0018633	0.294525	TRUE
c19582_g1	0	2.83466	-8.27983	0.00187131	0.295558	TRUE
c81679_g1	1.26956	0.130511	3.2281	0.00187299	0.295592	TRUE
c64712_g1	0.796149	0	6.65897	0.00188639	0.297239	TRUE
c85298_g1	7.75229	2.13983	1.98496	0.001886	0.297239	TRUE
c82422_g5	0	0.91146	-6.70784	0.00188939	0.297478	TRUE
c103819_g4	25.021	7.2215	1.93111	0.00189414	0.297526	TRUE
c107765_g1	2.31805	0	8.16469	0.00189209	0.297526	TRUE
c97586_g3	40.4744	10.3316	2.05229	0.00189302	0.297526	TRUE
c87989_g2	4.30222	0.287021	4.05486	0.00189694	0.297734	TRUE
c71798_g1	0.158453	1.42219	-3.01038	0.00190333	0.298271	TRUE
c90196_g1	22.4343	4.09503	2.58394	0.00190216	0.298271	TRUE
c96449_g3	0	2.37959	-8.2493	0.00190851	0.298849	TRUE
c85608_g1	1.1518	0	7.1555	0.00191273	0.299277	TRUE
c87395_g3	4.26565	1.02889	2.17387	0.00191616	0.29958	TRUE
c99681_g1	10.0601	0.58147	4.29404	0.0019228	0.300385	TRUE
c79141_g1	0.143596	3.77212	-4.41956	0.00192446	0.30041	TRUE
c106355_g1	110.647	20.0262	2.63013	0.00193032	0.301091	TRUE
c108404_g1	115.679	20.8564	2.54165	0.00193266	0.301222	TRUE
c107902_g1	0.137939	1.40168	-3.18139	0.00193493	0.301341	TRUE
c15175_g1	0.5033	0	5.97412	0.00193643	0.301343	TRUE
c106406_g1	0.559356	0.0242279	4.27478	0.00194086	0.301798	TRUE
c103222_g1	0.169595	10.4684	-5.74169	0.00194747	0.302447	TRUE
c70857_g1	0.717979	0	6.51274	0.00194805	0.302447	TRUE
c98010_g1	8.97797	2.41376	2.03205	0.00195581	0.303418	TRUE
c105293_g5	16.1294	3.76875	2.24037	0.00195736	0.303425	TRUE
c93761_g1	5.39499	29.3264	-2.37454	0.00196142	0.303819	TRUE
c90109_g2	190.033	66.1499	1.64306	0.00197912	0.306088	TRUE
c95093_g4	1.29025	0.0894832	3.79318	0.00197907	0.306088	TRUE
c55273_g1	0	2.6893	-8.21483	0.00198512	0.306781	TRUE
c80274_g1	0.275878	2.51244	-3.03568	0.00200343	0.309373	TRUE
c87112_g3	3.3395	0.432388	3.11066	0.00201071	0.30993	TRUE
c95715_g1	1.79018	0.0969116	4.26098	0.00201126	0.30993	TRUE
c96509_g3	0.95283	0.0242279	5.05257	0.00201167	0.30993	TRUE
c63156_g1	4.29816	0.590841	3.01352	0.00201471	0.31016	TRUE
c93231_g1	0.766264	0.0484558	3.93867	0.00201737	0.310333	TRUE
c78055_g1	0.673067	0.0484558	3.75213	0.00202016	0.310524	TRUE
c4454_g1	1.11128	0.158453	2.84089	0.00203186	0.311606	TRUE
c83936_g2	0.0615411	1.79852	-4.48687	0.00203061	0.311606	TRUE
c95920_g1	0.261021	1.83441	-2.70696	0.00203132	0.311606	TRUE
c104694_g1	0.0242279	0.589069	-4.21792	0.00203427	0.311738	TRUE
c108285_g3	7.91555	1.38699	2.57307	0.00204001	0.311958	TRUE
c79160_g1	0.652553	0.0242279	4.50126	0.00203914	0.311958	TRUE
c96509_g4	0	2.64084	-8.18869	0.00204036	0.311958	TRUE
c104810_g2	0	0.831348	-6.59145	0.00204526	0.312421	TRUE
c107912_g1	90.1528	23.7356	2.05862	0.00204696	0.312421	TRUE
c150461_g1	0.540784	0	6.11609	0.00204961	0.312421	TRUE
c85767_g1	1.4259	0.0969116	3.92588	0.00204858	0.312421	TRUE
c124372_g1	0.0205137	1.36065	-5.41274	0.00205576	0.313034	TRUE
c90672_g1	2.97431	0.37279	3.1146	0.00205675	0.313034	TRUE
c71489_g1	2.19497	0	8.08635	0.00206394	0.313891	TRUE
c70837_g1	0.400903	0	5.67784	0.00206609	0.31398	TRUE
c169051_g1	0.404617	0	5.6926	0.00207054	0.314418	TRUE
c92729_g3	2.4369	0.363419	2.90559	0.0020728	0.314523	TRUE
c27893_g1	0.721694	0	6.53085	0.0020943	0.317546	TRUE
c100083_g2	2.78403	0.497643	2.62716	0.0020978	0.317837	TRUE
c33771_g1	0.542556	0.0242279	4.23178	0.00210103	0.317924	TRUE
c91794_g1	1.61618	0.206908	3.01512	0.00210154	0.317924	TRUE
c101927_g6	1.57127	0.0726837	4.43882	0.00210408	0.31807	TRUE
c83841_g1	0	0.847977	-6.55285	0.00210686	0.31825	TRUE
c96081_g2	25.5734	7.62733	1.87734	0.00212218	0.320186	TRUE
c98136_g1	1.55287	0.0969116	4.06121	0.00212446	0.320186	TRUE
c99174_g1	4.88015	0.397017	3.74496	0.00212438	0.320186	TRUE
c102827_g2	0	0.796149	-6.61638	0.00214005	0.320373	TRUE
c103018_g1	58.978	16.7756	1.91136	0.00213486	0.320373	TRUE
c106630_g1	0.0652553	2.65393	-5.00914	0.00212854	0.320373	TRUE
c53285_g1	0.408331	0	5.70243	0.00213907	0.320373	TRUE
c60924_g1	0.408331	0	5.70243	0.00213901	0.320373	TRUE
c89073_g7	8.22033	0.369075	4.55006	0.0021384	0.320373	TRUE
c94087_g1	68.3301	20.1285	1.90059	0.00213226	0.320373	TRUE
c94136_g4	1.60167	0.169595	3.35866	0.0021309	0.320373	TRUE
c94184_g6	1.13568	0	7.14256	0.00213421	0.320373	TRUE
c176001_g1	0	2.21548	-8.14657	0.00214292	0.320564	TRUE
c90960_g3	0.55547	6.87238	-3.50758	0.00217546	0.325189	TRUE
c103284_g2	0.0242279	0.892889	-4.7909	0.00217712	0.325195	TRUE
c100884_g1	9.10283	2.56884	1.90962	0.00218259	0.32577	TRUE
c80416_g1	2.89175	0.266507	3.57447	0.00218464	0.325774	TRUE
c98991_g1	26.2995	4.60399	2.65895	0.00218586	0.325774	TRUE
c90433_g1	2.03086	0.0205137	6.11527	0.0021949	0.326637	TRUE
c93106_g1	0.800034	0	6.6756	0.00219442	0.326637	TRUE
c59980_g1	0	2.54393	-8.12424	0.00220281	0.327571	TRUE
c77922_g1	2.65158	0.30382	3.24405	0.00220563	0.327681	TRUE
c84068_g2	0	0.766264	-6.53883	0.00220681	0.327681	TRUE
c101720_g4	2.25319	0	8.1199	0.00221463	0.327941	TRUE
c106830_g4	77.6082	20.8674	2.0573	0.00221374	0.327941	TRUE
c660_g1	0.702951	0.0484558	3.81712	0.00221559	0.327941	TRUE
c84280_g1	0.456787	3.03677	-2.63123	0.00221575	0.327941	TRUE
c94911_g2	1.55693	0.186395	3.12886	0.00221998	0.327941	TRUE
c95084_g1	13.1152	4.09909	1.78308	0.00221704	0.327941	TRUE
c97206_g2	12.0429	2.89655	2.18269	0.00221844	0.327941	TRUE
c75617_g1	0	0.421245	-5.60426	0.00222945	0.328692	TRUE
c81560_g1	0.102568	3.06209	-4.60499	0.00222998	0.328692	TRUE
c94485_g2	5.209	0.0242279	7.46138	0.00222829	0.328692	TRUE
c166318_g1	0	2.5197	-8.11048	0.00223239	0.328807	TRUE
c103224_g1	67.5111	16.5463	2.17125	0.00224889	0.330993	TRUE
c41483_g1	0	2.13342	-8.09233	0.00225885	0.331684	TRUE
c82690_g1	0.253593	3.21488	-3.43854	0.00225895	0.331684	TRUE
c87809_g1	2.23936	0.314963	2.97147	0.00225986	0.331684	TRUE
c91082_g1	3.63715	0.749293	2.39699	0.00226018	0.331684	TRUE
c110801_g1	0	0.799521	-6.47026	0.00226515	0.331929	TRUE
c45840_g1	11.3517	3.43345	1.8499	0.00226516	0.331929	TRUE
c33623_g1	0.402674	0	5.66039	0.00226738	0.332013	TRUE
c109936_g1	4.38959	0.663524	2.88111	0.00227159	0.332387	TRUE
c101673_g3	0.0205137	1.32208	-5.51222	0.00229128	0.335024	TRUE
c103235_g8	0	2.47125	-8.08257	0.00229412	0.335081	TRUE
c86761_g1	0	2.44702	-8.07909	0.00229501	0.335081	TRUE
c98560_g4	0.751407	0	6.55017	0.00229838	0.33533	TRUE
c87960_g1	1.01049	0.0689695	3.83198	0.00230806	0.336498	TRUE
c90209_g1	59.7771	11.1496	2.58737	0.00230976	0.336502	TRUE
c100234_g2	2.16085	0.493929	2.25355	0.00231528	0.336817	TRUE
c102020_g6	0.0615411	0.969287	-3.64003	0.00231386	0.336817	TRUE
c108775_g1	2.03086	0	7.9748	0.00232359	0.337294	TRUE
c66349_g1	0	0.728951	-6.45581	0.00232303	0.337294	TRUE
c81411_g1	3.47447	0.404446	3.2234	0.00232189	0.337294	TRUE
c106385_g2	4.00463	0.721351	2.59298	0.00233162	0.337558	TRUE
c124440_g1	0.39896	0	5.6515	0.00233672	0.337558	TRUE
c22370_g1	0	2.0924	-8.06442	0.00232733	0.337558	TRUE
c69128_g1	0.0205137	0.568555	-4.1948	0.00233392	0.337558	TRUE
c86758_g2	0.975286	0	6.96087	0.00233295	0.337558	TRUE
c91380_g1	4.3965	0.976716	2.29596	0.00233521	0.337558	TRUE
c98423_g1	3.58744	0.784835	2.27001	0.00233718	0.337558	TRUE
c99974_g1	1.88903	0.259079	2.983	0.00234136	0.33792	TRUE
c104352_g1	21.6945	3.98132	2.60019	0.00235668	0.339887	TRUE
c68576_g1	0	2.42279	-8.05411	0.00236451	0.340771	TRUE
c65942_g2	4.86981	0.0242279	7.36432	0.00237107	0.341472	TRUE
c158285_g1	2.13485	0.329991	2.71366	0.00238116	0.342679	TRUE
c98726_g5	0.0242279	1.6475	-5.58724	0.00238632	0.343176	TRUE
c64394_g1	0.676952	0	6.43035	0.00239657	0.344015	TRUE
c66116_g1	0.154738	1.19865	-2.81673	0.00239729	0.344015	TRUE
c77152_g1	0.676952	0	6.43035	0.00239656	0.344015	TRUE
c27268_g1	0	2.39856	-8.03966	0.0024028	0.344115	TRUE
c79523_g1	0.387818	0	5.61948	0.00240313	0.344115	TRUE
c95623_g1	137.243	32.3143	2.2543	0.00240024	0.344115	TRUE
c104208_g1	2.13257	0.244222	3.13497	0.0024085	0.344226	TRUE
c107877_g3	2.72638	0.238565	3.64198	0.00240904	0.344226	TRUE
c108715_g1	3.51493	0.762379	2.32413	0.00240681	0.344226	TRUE
c109816_g1	9.4983	43.9774	-2.11405	0.00242613	0.345789	TRUE
c69786_g1	0	0.78872	-6.61763	0.00242205	0.345789	TRUE
c94025_g2	1.80595	0.0205137	5.94103	0.00242687	0.345789	TRUE
c95742_g3	0	1.50213	-7.3679	0.00242665	0.345789	TRUE
c26945_g1	0	2.03086	-8.02153	0.00244496	0.348119	TRUE
c63312_g1	0.548213	0.0242279	4.25541	0.00245247	0.348941	TRUE
c103084_g2	47.0314	14.2063	1.83384	0.00245724	0.349126	TRUE
c91758_g1	7.37327	1.5771	2.31478	0.00245596	0.349126	TRUE
c103552_g6	0	1.49842	-7.36745	0.00246056	0.349126	TRUE
c85027_g1	0.0652553	1.02534	-3.75289	0.00246072	0.349126	TRUE
c122924_g1	2.10783	0	8.02387	0.00247803	0.350027	TRUE
c139951_g1	1.9488	0	7.91561	0.00247661	0.350027	TRUE
c61850_g1	0.557413	0.0242279	4.26044	0.00247456	0.350027	TRUE
c68070_g1	3.26208	17.9712	-2.35868	0.00247926	0.350027	TRUE
c83906_g1	0.39896	0	5.65329	0.00247588	0.350027	TRUE
c90498_g1	1.50281	0.206908	2.92142	0.00247764	0.350027	TRUE
c93717_g1	0.0205137	0.818263	-4.67805	0.00247688	0.350027	TRUE
c91662_g1	126.629	26.2502	2.40861	0.00248305	0.350316	TRUE
c93635_g1	1.50796	0.162167	3.25674	0.00248885	0.350888	TRUE
c13607_g1	0	2.01034	-8.00694	0.00249453	0.351442	TRUE
c100153_g2	0.801806	0	6.64447	0.00250264	0.351599	TRUE
c36642_g1	0	2.32588	-8.00611	0.00249819	0.351599	TRUE
c86977_g1	0	0.646725	-6.17937	0.0025003	0.351599	TRUE
c95351_g1	3.25745	0.316905	3.41148	0.00250243	0.351599	TRUE
c93877_g1	1.04603	0.106283	3.21707	0.00251063	0.352474	TRUE
c101185_g2	0.178966	2.71175	-3.71049	0.00253825	0.355111	TRUE
c103755_g2	2.15182	9.34962	-1.97689	0.00253969	0.355111	TRUE
c93006_g1	10.4095	2.80884	2.03154	0.00253229	0.355111	TRUE
c94417_g1	0.930374	4.41422	-2.13409	0.00254109	0.355111	TRUE
c95584_g1	1.61475	0.242279	2.87805	0.00254179	0.355111	TRUE
c95644_g1	0.882089	0	6.78653	0.00254121	0.355111	TRUE
c99203_g1	3.79595	0.935688	2.14145	0.00253413	0.355111	TRUE
c109113_g1	8.05611	32.8774	-1.97142	0.0025495	0.355342	TRUE
c175220_g1	0	0.421245	-5.60521	0.00254702	0.355342	TRUE
c29409_g1	0.656438	0	6.38508	0.00254561	0.355342	TRUE
c89016_g1	12.8528	3.48562	2.00782	0.00255052	0.355342	TRUE
c74241_g1	2.84752	0.190109	3.99391	0.00255602	0.355863	TRUE
c159032_g1	1.90777	0	7.88509	0.00256018	0.356195	TRUE
c106664_g3	0	0.896946	-6.82883	0.00256225	0.356235	TRUE
c39324_g1	0.367304	0	5.54399	0.00256426	0.356269	TRUE
c104649_g1	4.0412	0.0242279	7.09409	0.00256978	0.356402	TRUE
c88605_g1	0.371018	0	5.55614	0.00257054	0.356402	TRUE
c90569_g2	1.86675	0.0242279	5.98938	0.00256885	0.356402	TRUE
c102503_g1	6.21977	1.47842	2.1224	0.00257794	0.356942	TRUE
c104281_g8	0	1.96931	-7.97731	0.00257799	0.356942	TRUE
c99845_g1	0	2.30165	-7.98039	0.00258174	0.357215	TRUE
c81954_g1	0.583583	4.52033	-2.82608	0.00258471	0.35738	TRUE
c62499_g1	0.102568	1.19848	-3.25927	0.00259335	0.357944	TRUE
c75547_g1	2.03514	0	7.97335	0.00259769	0.357944	TRUE
c76066_g1	0	1.2114	-7.05987	0.00259535	0.357944	TRUE
c82525_g1	0.188337	2.41165	-3.42524	0.00259201	0.357944	TRUE
c97206_g3	0.367304	0	5.54744	0.00259737	0.357944	TRUE
c65367_g1	0.264735	1.73944	-2.63843	0.00260538	0.358512	TRUE
c90614_g1	66.6465	13.6123	2.4342	0.00260515	0.358512	TRUE
c76360_g1	2.4293	0.473415	2.48646	0.00260803	0.35863	TRUE
c105719_g3	7.77298	0.982372	3.09249	0.00260999	0.358647	TRUE
c94993_g1	5.35019	0.419474	3.73179	0.00261173	0.358647	TRUE
c161464_g1	0.380389	0	5.60732	0.00262287	0.359685	TRUE
c84725_g2	0.45113	0	5.81728	0.00262266	0.359685	TRUE
c109583_g1	1.59407	40.8672	-4.49684	0.00262889	0.36005	TRUE
c91076_g1	6.92374	1.14294	2.62135	0.00262911	0.36005	TRUE
c77813_g1	0.0205137	0.829406	-4.68659	0.00263372	0.36019	TRUE
c97473_g1	1.0462	0	7.02734	0.00263245	0.36019	TRUE
c62325_g1	0	0.445473	-5.68258	0.00263645	0.360319	TRUE
c110188_g3	0.305763	3.10683	-3.14848	0.00264146	0.360758	TRUE
c101361_g1	0.0820548	2.63993	-4.79753	0.00264764	0.361356	TRUE
c110313_g3	0	2.22897	-7.94494	0.00266121	0.362482	TRUE
c152553_g1	0	1.92829	-7.94707	0.00265907	0.362482	TRUE
c88793_g1	0.937973	0.0689695	3.73932	0.0026613	0.362482	TRUE
c51556_g1	0	0.762379	-6.46732	0.00266657	0.362708	TRUE
c93358_g3	0	0.762379	-6.46732	0.00266648	0.362708	TRUE
c101470_g1	8.28697	0.46033	4.3197	0.00267801	0.363847	TRUE
c99804_g2	0	0.839119	-6.7264	0.00267857	0.363847	TRUE
c101800_g1	8.95409	2.01674	2.29059	0.00268489	0.364302	TRUE
c58435_g1	0.137939	1.18557	-2.97924	0.00268735	0.364302	TRUE
c96464_g3	0.77952	0	6.6134	0.00268669	0.364302	TRUE
c98693_g1	3.00014	0.393303	3.01385	0.00269122	0.364579	TRUE
c103599_g6	0	2.22897	-7.93428	0.00270238	0.365844	TRUE
c88664_g1	0.134225	1.21917	-3.05104	0.00271282	0.367011	TRUE
c100122_g3	7.21362	2.11948	1.86453	0.00274692	0.369014	TRUE
c100265_g1	2.27085	0.454844	2.40196	0.00274967	0.369014	TRUE
c102227_g2	3.02083	0.214337	3.94424	0.00274544	0.369014	TRUE
c114482_g1	0.408331	0	5.70404	0.00273328	0.369014	TRUE
c158981_g1	0	0.691638	-6.36771	0.00273899	0.369014	TRUE
c18137_g1	0	0.775293	-6.42807	0.00273858	0.369014	TRUE
c49608_g1	0.759007	0	6.60118	0.00273474	0.369014	TRUE
c81992_g1	0	0.751065	-6.3817	0.00274945	0.369014	TRUE
c85082_g1	0.632039	3.56184	-2.33017	0.00274215	0.369014	TRUE
c87974_g2	0.0205137	4.70021	-7.15236	0.0027406	0.369014	TRUE
c89881_g1	1.3371	0.0615411	4.24356	0.00274539	0.369014	TRUE
c97705_g1	0	2.20474	-7.91858	0.00274776	0.369014	TRUE
c81734_g1	0.540784	0	6.09281	0.00275337	0.369264	TRUE
c160179_g1	0.824262	0	6.72215	0.00276865	0.371065	TRUE
c104612_g5	0	0.71038	-6.45596	0.00278498	0.372219	TRUE
c106008_g1	0.0205137	0.916946	-4.80653	0.00278652	0.372219	TRUE
c157330_g1	0	1.05489	-6.88488	0.00278126	0.372219	TRUE
c78162_g1	0.624611	0.0242279	4.42361	0.00277955	0.372219	TRUE
c97974_g3	0.0820548	2.68112	-4.84661	0.00278578	0.372219	TRUE
c137275_g1	0.0205137	0.88386	-4.92108	0.00278845	0.37223	TRUE
c84337_g4	1.25614	0	7.27843	0.00279681	0.373098	TRUE
c169044_g1	0.36359	0	5.5334	0.00280708	0.374118	TRUE
c96163_g4	0.880146	5.11826	-2.37348	0.00280819	0.374118	TRUE
c97957_g3	1.07963	5.10357	-2.10191	0.0028141	0.374499	TRUE
c99260_g1	0.769978	3.58658	-2.11829	0.00281477	0.374499	TRUE
c102745_g2	0.151024	1.28442	-2.93353	0.00283237	0.376342	TRUE
c98221_g3	25.9682	7.34225	1.94895	0.00283077	0.376342	TRUE
c95617_g1	1.02357	0.0615411	3.8582	0.00283924	0.377006	TRUE
c87323_g1	0.689866	0	6.4279	0.00284427	0.377423	TRUE
c102430_g2	11.1956	2.06149	2.58941	0.00287628	0.381419	TRUE
c106406_g3	0.676781	0.0484558	3.75883	0.0028864	0.382509	TRUE
c101441_g2	1.8908	0.214337	3.26574	0.0029029	0.38318	TRUE
c111454_g1	0.391532	0	5.6382	0.00290291	0.38318	TRUE
c134240_g1	0	2.13206	-7.87042	0.00289964	0.38318	TRUE
c57510_g1	0	2.13206	-7.87042	0.00289944	0.38318	TRUE
c77006_g1	0.236793	5.82023	-4.60281	0.00289485	0.38318	TRUE
c99986_g7	0.367304	2.67867	-2.72865	0.00289977	0.38318	TRUE
c102015_g1	2.16297	0.486501	2.26409	0.00291053	0.383683	TRUE
c93273_g3	0.982544	4.17937	-1.98319	0.00290919	0.383683	TRUE
c102795_g2	7.02437	1.60293	2.28423	0.00292508	0.385094	TRUE
c109048_g3	2.4537	0.644953	2.0332	0.00292342	0.385094	TRUE
c105957_g1	43.1749	15.5535	1.58773	0.00292792	0.385217	TRUE
c100646_g1	1.54333	0.12114	3.74193	0.00293195	0.385494	TRUE
c88619_g1	7.86029	0.719409	3.62753	0.00293638	0.385824	TRUE
c101905_g2	1.70264	0	7.76198	0.00294613	0.386831	TRUE
c102066_g3	1.35745	0.117425	3.59608	0.00294807	0.386831	TRUE
c104716_g1	8.08828	2.4401	1.82716	0.00295351	0.386831	TRUE
c20646_g1	2.06588	0.307534	2.87647	0.00295196	0.386831	TRUE
c81711_g4	5.25745	0.0484558	6.68455	0.00295367	0.386831	TRUE
c105499_g4	0.261021	9.71167	-5.00939	0.00296534	0.3876	TRUE
c92014_g2	1.90726	0.262793	2.97127	0.00296394	0.3876	TRUE
c94387_g3	0	1.80521	-7.85233	0.00296167	0.3876	TRUE
c82416_g1	10.6941	2.74358	2.11156	0.00297165	0.388173	TRUE
c91634_g1	8.40399	2.05971	2.13987	0.00298218	0.389043	TRUE
c99104_g2	0.0615411	7.79767	-6.61867	0.00298202	0.389043	TRUE
c148762_g1	0.378446	0	5.57796	0.00298511	0.389172	TRUE
c100895_g5	0	0.469701	-5.75608	0.00299915	0.390375	TRUE
c72804_g1	1.72315	0	7.7391	0.00299812	0.390375	TRUE
c92579_g2	0.0242279	1.13871	-5.05929	0.00300167	0.390375	TRUE
c93967_g1	0.5109	0.0242279	4.14981	0.0030021	0.390375	TRUE
c108981_g5	0	0.775293	-6.4287	0.00301265	0.391492	TRUE
c105777_g6	0.109997	1.06991	-3.08322	0.00301682	0.391556	TRUE
c157678_g1	0	2.0836	-7.83739	0.00301703	0.391556	TRUE
c104478_g1	0.290906	3.35968	-3.41547	0.00302217	0.391717	TRUE
c94730_g6	3.58584	0.818263	2.2608	0.00302133	0.391717	TRUE
c109734_g4	0	0.741865	-6.42401	0.00302658	0.392035	TRUE
c149747_g1	0.60604	0	6.2794	0.00303247	0.392292	TRUE
c95424_g3	0.367304	2.40828	-2.55895	0.00303166	0.392292	TRUE
c162733_g1	0	0.797749	-6.51255	0.00303536	0.392413	TRUE
c85239_g2	0	1.01757	-6.81945	0.0030421	0.393031	TRUE
c47773_g1	1.28671	0.0894832	3.79782	0.00305278	0.393905	TRUE
c83272_g1	2.32074	0.385875	2.64581	0.00305177	0.393905	TRUE
c86899_g1	3.26082	0.314963	3.51347	0.0030555	0.394002	TRUE
c78853_g1	0.656438	0	6.39058	0.00305826	0.394106	TRUE
c63706_g1	0.0242279	0.71198	-4.41896	0.00306435	0.394637	TRUE
c106758_g2	0	1.76418	-7.81931	0.00306891	0.394719	TRUE
c126175_g1	1.70264	0	7.72192	0.00306734	0.394719	TRUE
c109753_g2	0.171538	1.98492	-3.29587	0.0030825	0.396213	TRUE
c10285_g1	0.738493	0	6.53686	0.00309228	0.396962	TRUE
c78535_g1	9.16031	1.54527	2.66798	0.00309075	0.396962	TRUE
c103048_g4	0	0.501358	-5.82703	0.00309505	0.397064	TRUE
c78344_g1	1.81743	0.165881	3.52663	0.00310262	0.397781	TRUE
c100794_g1	0.65061	0	6.33921	0.00311092	0.398337	TRUE
c114265_g1	0.382161	0	5.58526	0.00311073	0.398337	TRUE
c110334_g2	3.40527	0.0242279	6.84784	0.00312211	0.399439	TRUE
c68764_g1	0	2.01092	-7.79703	0.00312351	0.399439	TRUE
c96373_g1	11.4696	3.1726	1.96442	0.00312766	0.399716	TRUE
c103794_g2	4.73916	0.913827	2.4613	0.00314082	0.400887	TRUE
c85996_g3	0.368345	16.3834	-5.27267	0.00314012	0.400887	TRUE
c97851_g1	0.508957	0.0242279	4.13209	0.00315831	0.402864	TRUE
c95576_g5	13.5023	2.95049	2.35263	0.00316235	0.403124	TRUE
c66060_g1	0	0.423188	-5.6762	0.00316954	0.403527	TRUE
c83599_g1	0.438216	3.09426	-2.66686	0.00316843	0.403527	TRUE
c97809_g4	0.613297	3.0534	-2.22294	0.00318049	0.404666	TRUE
c104386_g4	0.0652553	0.758664	-3.28075	0.00318437	0.404793	TRUE
c104476_g2	17.2301	3.75229	2.32901	0.00318552	0.404793	TRUE
c92773_g4	0	0.559184	-6.01472	0.0031887	0.404941	TRUE
c102839_g1	0.0410274	1.40573	-4.76041	0.0031969	0.405725	TRUE
c20365_g1	0.0205137	0.561127	-4.18665	0.00320332	0.406069	TRUE
c95802_g4	0	1.11145	-7.15252	0.00320365	0.406069	TRUE
c109638_g1	0.65821	0.0410274	3.73274	0.00320592	0.4061	TRUE
c140133_g1	0.682438	0	6.44211	0.00324453	0.410638	TRUE
c85909_g2	0	0.656267	-6.32267	0.00324582	0.410638	TRUE
c101408_g1	1.9596	8.36456	-1.99825	0.00325104	0.41078	TRUE
c74355_g1	0	0.951058	-6.92381	0.00324953	0.41078	TRUE
c43013_g1	0	1.96246	-7.76199	0.0032557	0.410852	TRUE
c61754_g1	0	1.96246	-7.76199	0.00325553	0.410852	TRUE
c101148_g1	0.716037	0.0447416	3.85821	0.00325824	0.410914	TRUE
c89440_g1	92.6334	13.8999	2.90886	0.00326303	0.41126	TRUE
c45144_g1	0.598611	0	6.26409	0.00327207	0.412141	TRUE
c96276_g1	0.302049	4.06109	-3.54478	0.00327425	0.412157	TRUE
c95189_g5	0.719751	0	6.49034	0.00327769	0.412332	TRUE
c41072_g1	0.0205137	0.706666	-4.58634	0.00328858	0.413184	TRUE
c85608_g3	1.76864	0	7.77131	0.00328714	0.413184	TRUE
c80646_g1	1.13163	0.137939	3.06676	0.00329132	0.413271	TRUE
c27265_g1	0.930545	0	6.85803	0.00330287	0.414461	TRUE
c104130_g2	5.31699	1.06814	2.39755	0.00331573	0.415556	TRUE
c73953_g1	0	1.68212	-7.75093	0.00331521	0.415556	TRUE
c163500_g1	0	1.96246	-7.75136	0.00332016	0.415592	TRUE
c175869_g1	0	1.96246	-7.75136	0.00331998	0.415592	TRUE
c15045_g1	0.343076	0	5.45311	0.00332303	0.415693	TRUE
c106342_g5	0	0.449188	-5.68388	0.00332878	0.415705	TRUE
c67708_g1	0.36359	0	5.54028	0.00332828	0.415705	TRUE
c99954_g3	0	0.449188	-5.68388	0.00332933	0.415705	TRUE
c109151_g2	2.26376	0.0615411	4.97997	0.00333385	0.416011	TRUE
c101113_g1	64.5558	20.7966	1.75978	0.00334422	0.416013	TRUE
c110020_g3	0.661753	0	6.3614	0.00333747	0.416013	TRUE
c7166_g1	0.376675	0	5.59631	0.00334382	0.416013	TRUE
c86207_g1	1.40573	0.238565	2.67464	0.00333916	0.416013	TRUE
c98289_g6	0.0820548	2.64084	-4.6519	0.00334221	0.416013	TRUE
c95116_g1	0.085769	1.19282	-3.50535	0.00334824	0.416255	TRUE
c82460_g1	0.985916	0	6.93162	0.00335889	0.417062	TRUE
c84679_g1	1.94846	0.0969116	4.405	0.0033586	0.417062	TRUE
c100432_g2	3.1662	0.562899	2.62713	0.00336688	0.417539	TRUE
c102249_g1	251.328	73.7658	1.90139	0.00336679	0.417539	TRUE
c109432_g4	0.58924	0.0242279	4.36725	0.00338163	0.418484	TRUE
c120035_g1	0.359875	0	5.52234	0.00339117	0.418484	TRUE
c68806_g1	0	1.93823	-7.73352	0.00338944	0.418484	TRUE
c77826_g2	0	1.66161	-7.73331	0.00338475	0.418484	TRUE
c88537_g1	1.24568	0.162167	3.01041	0.0033789	0.418484	TRUE
c88681_g1	0.229365	3.55442	-3.75343	0.0033907	0.418484	TRUE
c94370_g2	0.628325	0	6.31866	0.00338833	0.418484	TRUE
c99881_g1	0.460501	2.46787	-2.27588	0.00338583	0.418484	TRUE
c148871_g1	0	0.654324	-6.27928	0.00340053	0.419125	TRUE
c54833_g1	1.85543	0.324334	2.62211	0.0034003	0.419125	TRUE
c97956_g1	1.6259	0.333705	2.32609	0.00341007	0.420043	TRUE
c87336_g5	0.0242279	1.57481	-5.51233	0.00342208	0.421177	TRUE
c92566_g2	4.40833	0.72878	2.74474	0.00342347	0.421177	TRUE
c97340_g1	4.98557	1.31591	2.06162	0.00342955	0.421667	TRUE
c82861_g2	28.5862	8.70307	1.84301	0.00343171	0.421674	TRUE
c51785_g1	0.343076	0	5.45125	0.00344001	0.422178	TRUE
c97777_g3	0.73655	4.93523	-2.55785	0.00343923	0.422178	TRUE
c85568_g1	0.0410274	0.926317	-4.06034	0.00344226	0.422195	TRUE
c65471_g1	0.827805	0.0726837	3.531	0.00344844	0.422695	TRUE
c92332_g2	0	0.639468	-6.27564	0.00345251	0.422851	TRUE
c93999_g5	0.0242279	3.87646	-6.80631	0.00345392	0.422851	TRUE
c85482_g1	0.359875	0	5.52945	0.00345753	0.423036	TRUE
c111258_g1	0.371018	0	5.55997	0.00346457	0.42364	TRUE
c109698_g5	0.950716	0.0205137	5.0193	0.00347484	0.424458	TRUE
c79547_g1	0.759007	0	6.60297	0.00347549	0.424458	TRUE
c85167_g1	2.0008	0.417531	2.36765	0.00347888	0.424614	TRUE
c56173_g1	0.490386	0.0205137	4.09854	0.00348262	0.424812	TRUE
c105172_g1	5.55498	1.17071	2.32997	0.00349431	0.425686	TRUE
c95992_g8	0	0.514614	-6.00048	0.00349447	0.425686	TRUE
c97760_g1	8.20203	2.04097	2.14005	0.00349614	0.425686	TRUE
c37093_g1	0	0.47713	-5.75763	0.00350117	0.425923	TRUE
c86224_g1	1.48247	0.0726837	4.39798	0.00350233	0.425923	TRUE
c79128_g1	0.253593	2.11366	-2.87677	0.00350461	0.425943	TRUE
c62702_g1	0.162167	1.55076	-3.10319	0.00351101	0.426462	TRUE
c149599_g1	1.69595	0	7.71092	0.00352014	0.427185	TRUE
c98392_g1	30.5692	10.2687	1.70015	0.00352121	0.427185	TRUE
c106212_g2	0.171538	1.38505	-2.85722	0.0035288	0.427847	TRUE
c67664_g1	0.53707	0	6.1085	0.00353372	0.428185	TRUE
c146569_g1	0	1.88978	-7.69717	0.00355689	0.430474	TRUE
c96235_g2	0.670388	0	6.42372	0.00355641	0.430474	TRUE
c134492_g1	0.350504	0	5.47142	0.00355989	0.430578	TRUE
c88756_g1	0.749636	0.0410274	3.91957	0.00356316	0.430714	TRUE
c107906_g2	15.724	3.4759	2.34701	0.00357746	0.431823	TRUE
c90694_g1	23.6113	7.70053	1.72044	0.00357878	0.431823	TRUE
c91987_g3	0	0.361647	-5.43399	0.00357629	0.431823	TRUE
c82264_g1	0.113711	0.941345	-2.89365	0.00359476	0.43349	TRUE
c95427_g1	0	0.944888	-6.71342	0.0036023	0.433882	TRUE
c96239_g5	1.29556	0.165881	3.04241	0.00360233	0.433882	TRUE
c103575_g2	315.935	105.395	1.72442	0.00362229	0.435763	TRUE
c91871_g1	0.907917	0.117425	2.99601	0.00362058	0.435763	TRUE
c95522_g1	0	1.20768	-7.05912	0.00362964	0.436387	TRUE
c96743_g1	0.689866	6.08463	-3.13432	0.00364715	0.43823	TRUE
c107187_g1	2.51153	0.47713	2.5472	0.00366832	0.44038	TRUE
c86210_g7	0.0205137	1.15374	-5.17222	0.00366943	0.44038	TRUE
c80600_g1	29.8443	6.35085	2.35026	0.00367911	0.440538	TRUE
c80835_g1	6.49067	1.88835	1.88116	0.0036755	0.440538	TRUE
c82218_g2	0.732665	4.73644	-2.57143	0.00367611	0.440538	TRUE
c93659_g5	0.145367	1.60116	-3.34274	0.00367952	0.440538	TRUE
c87673_g2	0.0969116	2.73775	-4.59374	0.00368439	0.440859	TRUE
c108520_g1	52.4862	10.5324	2.48832	0.00369011	0.44091	TRUE
c64484_g1	1.25134	0.0410274	4.66002	0.00368833	0.44091	TRUE
c6690_g1	0	0.665467	-6.27556	0.0036958	0.44091	TRUE
c92512_g1	1.79761	0.218051	3.17486	0.00369215	0.44091	TRUE
c97650_g1	98.5699	34.0501	1.67577	0.00369507	0.44091	TRUE
c63467_g2	1.00517	0	7.00661	0.00371389	0.442656	TRUE
c78971_g1	0.0615411	2.65215	-5.07545	0.00371704	0.442656	TRUE
c96284_g1	1.16877	0.0447416	4.52613	0.00371496	0.442656	TRUE
c41402_g2	0.770149	0	6.62273	0.00372802	0.443701	TRUE
c107551_g2	0.225651	5.63053	-4.54071	0.00374838	0.44579	TRUE
c15474_g1	1.62327	0	7.6479	0.00375352	0.44579	TRUE
c36762_g1	0.59844	0	6.24086	0.00375445	0.44579	TRUE
c79727_g1	0.14731	2.02966	-3.52668	0.003752	0.44579	TRUE
c106167_g2	1.95057	0.242279	3.16225	0.00375819	0.445897	TRUE
c111350_g1	4.83072	0.227422	4.44263	0.00376236	0.445897	TRUE
c91942_g1	3.29882	0.423188	3.01901	0.00376132	0.445897	TRUE
c95916_g3	2.87192	0.0242279	6.60648	0.00376423	0.445897	TRUE
c104637_g1	41.9776	14.2581	1.68173	0.00377542	0.446696	TRUE
c86443_g2	1.23065	0.190109	2.80829	0.00377523	0.446696	TRUE
c105490_g3	0	1.79286	-7.6322	0.00379766	0.448271	TRUE
c55975_g1	0.0205137	0.947002	-4.93367	0.00379288	0.448271	TRUE
c79945_g1	0	1.81709	-7.64086	0.00379529	0.448271	TRUE
c93780_g1	0	0.477301	-5.87827	0.00379731	0.448271	TRUE
c87681_g1	405.301	1313.92	-1.60314	0.00380415	0.44851	TRUE
c93635_g2	45.8512	13.2817	1.88798	0.00380367	0.44851	TRUE
c68448_g3	0.186395	4.28153	-4.51657	0.00380943	0.448869	TRUE
c71279_g1	0.643353	0.0242279	4.49568	0.00381654	0.44898	TRUE
c87658_g2	22.5413	4.72107	2.4154	0.00381631	0.44898	TRUE
c90364_g2	1.51927	0.14731	3.28473	0.00381708	0.44898	TRUE
c160389_g1	0.434502	0	5.7969	0.00382622	0.44953	TRUE
c87597_g1	0.600383	0.0447416	3.59061	0.00382555	0.44953	TRUE
c102258_g1	1.30333	0.186395	2.89288	0.00383412	0.450195	TRUE
c105808_g3	0.880146	4.39371	-2.19231	0.00384276	0.45075	TRUE
c89561_g2	0.964144	0.0242279	5.07482	0.00384334	0.45075	TRUE
c30626_g1	0.354219	0	5.48257	0.00386084	0.452539	TRUE
c79853_g1	1.80469	0.240507	2.915	0.00386905	0.453236	TRUE
c100493_g2	273.963	35.1163	3.15708	0.00387577	0.453759	TRUE
c92507_g1	3.89732	0.326276	3.57046	0.00389056	0.455225	TRUE
c92515_g2	0	1.00889	-7.01327	0.00389628	0.455441	TRUE
c97666_g2	189.104	62.2002	1.74792	0.00389694	0.455441	TRUE
c84950_g4	0	0.538671	-5.95508	0.00390671	0.456052	TRUE
c89844_g2	0.516557	0	6.05304	0.0039047	0.456052	TRUE
c100724_g1	0.749636	6.70404	-2.98448	0.00391029	0.456204	TRUE
c77999_g1	0.775635	0.0931974	3.07941	0.00394538	0.460032	TRUE
c115796_g1	0.988372	0	6.94405	0.0039544	0.460699	TRUE
c85237_g1	0.257307	2.16565	-2.8569	0.00395569	0.460699	TRUE
c85115_g1	0.995458	0.109997	3.12633	0.00395915	0.460835	TRUE
c93022_g6	16.7412	5.1748	1.81849	0.00396546	0.461302	TRUE
c82388_g2	0	1.76864	-7.60207	0.00396956	0.461512	TRUE
c84140_g1	0.676952	0	6.43868	0.00397263	0.461602	TRUE
c69076_g1	0.0484558	1.57481	-4.71057	0.00397813	0.461974	TRUE
c82079_g1	0	0.611526	-6.22419	0.00398046	0.461977	TRUE
c88668_g2	0.0615411	1.54527	-4.32586	0.00398681	0.462447	TRUE
c139401_g1	0	0.993344	-6.78525	0.00399308	0.46264	TRUE
c46304_g1	0.540613	0.0242279	4.21119	0.00399126	0.46264	TRUE
c105089_g5	0.158453	1.61036	-3.1513	0.00399819	0.462699	TRUE
c106444_g2	0.376675	0	5.59937	0.00399672	0.462699	TRUE
c66764_g1	0.356161	0	5.51456	0.00400232	0.46291	TRUE
c89361_g7	0.36359	0	5.52931	0.00401094	0.463639	TRUE
c170661_g1	0.356161	0	5.51636	0.00402144	0.464587	TRUE
c77049_g1	0.751407	0.0931974	3.02904	0.00403238	0.465583	TRUE
c104622_g1	1.06283	11.3929	-3.24048	0.00405078	0.46717	TRUE
c93301_g2	2.13325	0.35599	2.71005	0.00404982	0.46717	TRUE
c92771_g2	0	1.72018	-7.57279	0.0040573	0.467653	TRUE
c100206_g1	0.764492	3.57864	-2.06587	0.00407064	0.468783	TRUE
c87874_g3	18.2126	5.48219	1.84572	0.00407177	0.468783	TRUE
c105324_g2	9.201	2.83324	1.82476	0.00408032	0.469229	TRUE
c106962_g2	6.84015	1.59001	2.21773	0.00407847	0.469229	TRUE
c71925_g1	0.632039	0.0484558	3.65693	0.0040956	0.470718	TRUE
c24647_g1	0.0689695	1.00272	-3.60669	0.00410198	0.470912	TRUE
c90911_g1	1.41544	0	7.49704	0.00410067	0.470912	TRUE
c103712_g2	0.0615411	1.34933	-4.08397	0.0041132	0.471931	TRUE
c5799_g1	0	0.602154	-6.17102	0.00412187	0.472386	TRUE
c93356_g6	0.0484558	6.17462	-6.86805	0.00411984	0.472386	TRUE
c98331_g4	0.841061	0	6.71649	0.00413078	0.472867	TRUE
c109483_g9	8.32868	1.32899	2.76458	0.00414391	0.47356	TRUE
c83819_g2	4.46404	19.5771	-2.00391	0.00414284	0.47356	TRUE
c94848_g1	35.0901	7.46271	2.39572	0.0041436	0.47356	TRUE
c96878_g5	0.0410274	6.58999	-6.87602	0.00415338	0.474373	TRUE
c158392_g1	0	1.72018	-7.5622	0.0041584	0.474676	TRUE
c99007_g6	1.02163	7.12032	-2.67036	0.00416806	0.475509	TRUE
c157367_g1	0.356161	0	5.51259	0.00417917	0.475966	TRUE
c82968_g1	1.61813	0.169595	3.36251	0.00417873	0.475966	TRUE
c98911_g7	0.0410274	0.721351	-3.72234	0.00417445	0.475966	TRUE
c103570_g1	97.0048	23.3748	2.15878	0.00419462	0.477185	TRUE
c83721_g1	1.12791	7.87029	-2.70528	0.00419438	0.477185	TRUE
c103386_g2	0.126796	3.0382	-4.36597	0.00420415	0.477458	TRUE
c106328_g1	0.91906	9.29025	-3.35102	0.00420077	0.477458	TRUE
c85282_g1	0.686152	0.0652553	3.28084	0.00420242	0.477458	TRUE
c102785_g2	7.30962	0.935859	3.04418	0.00422376	0.477486	TRUE
c103151_g2	3.17682	0.452902	2.94761	0.00422895	0.477486	TRUE
c104875_g3	0.508957	4.56067	-2.99134	0.00422984	0.477486	TRUE
c147449_g1	0.322562	0	5.36592	0.00422298	0.477486	TRUE
c37266_g1	0.322562	0	5.36592	0.0042229	0.477486	TRUE
c58033_g1	0.898717	0.117425	2.98564	0.00421924	0.477486	TRUE
c67835_g1	0.0820548	1.11643	-3.44255	0.00422235	0.477486	TRUE
c80536_g1	0.192052	1.23579	-2.49384	0.00420931	0.477486	TRUE
c93659_g2	0.236793	1.6291	-2.61378	0.00423055	0.477486	TRUE
c97423_g2	435.285	150.539	1.63155	0.00421005	0.477486	TRUE
c99182_g2	0.971401	0.137939	2.86015	0.00422869	0.477486	TRUE
c100165_g7	0.979	0.0447416	4.28147	0.00424402	0.478738	TRUE
c101591_g1	34.7595	2.29245	4.10652	0.00425726	0.478921	TRUE
c102881_g1	1.6243	0.117425	3.85981	0.00425295	0.478921	TRUE
c117898_g1	0.350504	0	5.47718	0.0042599	0.478921	TRUE
c87493_g1	3.24859	0.328048	3.43516	0.0042561	0.478921	TRUE
c89077_g1	1.27894	0.186395	2.84995	0.00425194	0.478921	TRUE
c98478_g2	2.1032	0.469701	2.28162	0.00425995	0.478921	TRUE
c99285_g1	0.277821	2.74924	-3.12409	0.00426642	0.479381	TRUE
c104586_g4	28.2617	10.295	1.57276	0.00427219	0.479493	TRUE
c71621_g1	1.41722	0.145367	3.41105	0.00427153	0.479493	TRUE
c99836_g1	1.1746	6.52736	-2.32023	0.00428161	0.480282	TRUE
c105856_g2	3.59276	0.807291	2.18892	0.00428734	0.480656	TRUE
c29421_g1	0	1.67173	-7.53177	0.00429957	0.481222	TRUE
c84410_g2	1.88498	0.400732	2.35931	0.00429732	0.481222	TRUE
c86389_g3	0	1.67173	-7.53177	0.00429933	0.481222	TRUE
c100436_g5	2.27245	0.165881	3.8419	0.0043027	0.481255	TRUE
c99517_g1	3.83749	1.03454	1.99957	0.00430466	0.481255	TRUE
c99680_g1	9.99377	1.59533	2.81655	0.00431739	0.482409	TRUE
c110020_g5	0.736208	0	6.51087	0.00432213	0.482671	TRUE
c107846_g1	0.171538	2.87941	-3.8308	0.00432584	0.482817	TRUE
c88862_g1	0.126796	1.59567	-3.46689	0.00432875	0.482874	TRUE
c65122_g1	2.69261	0.548042	2.39416	0.00433672	0.483494	TRUE
c94362_g1	0	0.620897	-6.26863	0.00434426	0.484066	TRUE
c98884_g1	0	0.637696	-6.31817	0.00435008	0.484445	TRUE
c48856_g1	0.587298	0	6.19754	0.00435876	0.485144	TRUE
c97563_g1	2.66678	0.102568	4.57413	0.00439107	0.488469	TRUE
c96873_g1	4.17508	1.06991	2.09247	0.00439399	0.488524	TRUE
c22797_g1	1.37442	0	7.41509	0.00439986	0.488546	TRUE
c70304_g1	0	1.6475	-7.51082	0.0044041	0.488546	TRUE
c82966_g1	0.19948	3.92121	-4.07028	0.00440636	0.488546	TRUE
c92209_g2	0	1.6475	-7.51082	0.00440386	0.488546	TRUE
c97939_g3	0.574383	4.46479	-2.85167	0.00439925	0.488546	TRUE
c107601_g1	0	0.944888	-6.70455	0.0044118	0.48888	TRUE
c104208_g2	10.1539	1.77498	2.53466	0.00442893	0.489967	TRUE
c106652_g3	11.2582	3.62915	1.72434	0.00442862	0.489967	TRUE
c94118_g1	2.65604	0.234851	3.57427	0.00442849	0.489967	TRUE
c105727_g1	8.42159	0.937631	3.25088	0.00443876	0.490785	TRUE
c110326_g2	2.1536	8.39714	-1.82903	0.00444188	0.490859	TRUE
c77104_g2	1.3663	0.130511	3.33211	0.00445151	0.491653	TRUE
c96911_g1	12.0759	2.24577	2.59471	0.00445619	0.4919	TRUE
c108301_g1	896.934	194.412	2.33621	0.00446141	0.491935	TRUE
c82841_g1	7.49001	2.37291	1.77538	0.00446048	0.491935	TRUE
c106024_g1	14.1006	1.11448	3.84551	0.00446591	0.49213	TRUE
c107476_g1	7.81847	1.83601	2.20852	0.00446807	0.49213	TRUE
c78585_g1	0.857519	4.2388	-2.19573	0.00447259	0.492357	TRUE
c89080_g1	1.04231	0.186395	2.56655	0.00448542	0.493499	TRUE
c93163_g3	0.592783	0	6.20423	0.00448947	0.493675	TRUE
c107427_g2	0	1.39493	-7.48228	0.00449368	0.493867	TRUE
c61645_g1	0	0.601983	-6.07748	0.00449815	0.494089	TRUE
c3707_g1	0	1.62327	-7.48956	0.00450347	0.494402	TRUE
c66128_g1	1.3539	0	7.39356	0.00451402	0.495019	TRUE
c99104_g5	1.3539	0	7.39356	0.00451387	0.495019	TRUE
c102644_g1	1.33339	0	7.41146	0.00453148	0.495312	TRUE
c123554_g1	1.33339	0	7.41146	0.0045313	0.495312	TRUE
c73356_g1	0.496043	0	5.99655	0.00452513	0.495312	TRUE
c80325_g1	1.15037	0.206908	2.54086	0.00452697	0.495312	TRUE
c80903_g1	31.0105	6.41468	2.36979	0.00452795	0.495312	TRUE
c93542_g1	37.4188	116.972	-1.53306	0.00452355	0.495312	TRUE
c90019_g1	21.0789	4.52919	2.36118	0.00455039	0.497109	TRUE
c63842_g1	3.24454	0.643182	2.39621	0.00455368	0.497198	TRUE
c100276_g4	0.417702	0	5.74919	0.00458245	0.498159	TRUE
c163161_g1	0.786949	0	6.65508	0.00458343	0.498159	TRUE
c16504_g1	0	0.620725	-6.18057	0.00457247	0.498159	TRUE
c64784_g1	0.102568	2.78444	-4.44158	0.00458664	0.498159	TRUE
c70881_g1	0.374732	0	5.57127	0.00458059	0.498159	TRUE
c71664_g1	0.329991	0	5.387	0.00457803	0.498159	TRUE
c72336_g1	0.322562	0	5.36203	0.00457749	0.498159	TRUE
c76546_g1	0.393474	0	5.66201	0.0045839	0.498159	TRUE
c84405_g1	0.469872	2.75684	-2.4131	0.00456973	0.498159	TRUE
c89999_g2	0.0242279	1.02889	-4.96059	0.00458728	0.498159	TRUE
c100253_g2	0	0.629925	-6.13106	0.00460753	0.498279	TRUE
c105324_g1	57.9615	20.2666	1.64983	0.00460823	0.498279	TRUE
c125903_g1	0.318848	0	5.35428	0.00460743	0.498279	TRUE
c128795_g1	0	1.37442	-7.46104	0.0046012	0.498279	TRUE
c56485_g1	0.141653	1.58984	-3.32409	0.00460388	0.498279	TRUE
c68834_g1	1.03649	0.109997	3.17944	0.00460154	0.498279	TRUE
c75769_g1	3.55418	0.644953	2.57788	0.0046081	0.498279	TRUE
c97620_g3	1.74738	0.0689695	4.6042	0.0046069	0.498279	TRUE
c110131_g2	9.57818	3.17065	1.72009	0.00461981	0.499262	TRUE
c93647_g2	2.64981	0.397017	2.86761	0.00462391	0.499437	TRUE
c101060_g2	0.906146	0.0931974	3.30256	0.00464013	0.50092	TRUE
c94289_g3	0.0410274	1.01014	-4.15765	0.00464438	0.50111	TRUE
c56189_g2	0.456787	0.0242279	3.98576	0.00466051	0.50258	TRUE
c37269_g1	0.671295	0	6.39205	0.00466691	0.50273	TRUE
c53448_g1	0.322562	0	5.36778	0.00466632	0.50273	TRUE
c92557_g2	1.55693	5.87726	-1.79307	0.00466955	0.502745	TRUE
c33050_g1	1.05363	0.0615411	3.91163	0.00467856	0.503445	TRUE
c106603_g1	5.02837	0.941174	2.58457	0.00469294	0.504549	TRUE
c38099_g1	0.596498	0	6.21239	0.00469461	0.504549	TRUE
c69088_g1	0.0615411	1.6335	-4.5285	0.00469635	0.504549	TRUE
c102269_g2	0	1.06231	-6.8862	0.00470225	0.504913	TRUE
c94789_g1	40.9666	13.5523	1.69434	0.00470576	0.50502	TRUE
c59856_g1	0	0.589069	-6.12453	0.00470895	0.505092	TRUE
c30923_g1	0.339362	0	5.44704	0.00471626	0.50534	TRUE
c31098_g1	0	1.3539	-7.43947	0.00471629	0.50534	TRUE
c37105_g1	0	1.57481	-7.44608	0.00472806	0.506331	TRUE
c102385_g1	1.67807	0.35599	2.36867	0.00474439	0.506852	TRUE
c104742_g3	13.3016	3.68104	2.01069	0.00474806	0.506852	TRUE
c106874_g3	0.0931974	0.920831	-3.14314	0.00474635	0.506852	TRUE
c65395_g1	0.0205137	0.479072	-3.94171	0.00474018	0.506852	TRUE
c95207_g4	0.126796	1.20042	-3.03845	0.00473567	0.506852	TRUE
c99761_g2	12.5004	2.76267	2.26194	0.00474433	0.506852	TRUE
c98472_g1	42.221	14.5835	1.62466	0.0047593	0.507781	TRUE
c67610_g1	0	0.654153	-6.18641	0.00477857	0.509567	TRUE
c92224_g2	0.618954	2.90432	-2.13195	0.00481009	0.512384	TRUE
c96617_g2	108.695	36.1818	1.73617	0.00480929	0.512384	TRUE
c80245_g2	0	1.33339	-7.41758	0.00483507	0.5145	TRUE
c86174_g1	10.5514	2.87409	2.01691	0.00483442	0.5145	TRUE
c107391_g2	0.486672	0.0242279	4.08966	0.0048577	0.516634	TRUE
c61666_g1	0.603926	0	6.22875	0.00486526	0.516891	TRUE
c99548_g1	7.02174	22.2623	-1.55127	0.0048649	0.516891	TRUE
c57078_g2	0.343076	0	5.45842	0.00487286	0.517152	TRUE
c90099_g1	2.56816	0.0242279	6.44229	0.00487109	0.517152	TRUE
c65751_g1	1.73732	0.167824	3.28765	0.00488601	0.518273	TRUE
c63567_g1	3.31705	0.300106	3.53271	0.00488927	0.518345	TRUE
c87080_g1	2.89015	0.428674	2.8971	0.00489372	0.518544	TRUE
c91384_g1	6.47724	1.89012	1.89534	0.00490183	0.519129	TRUE
c102150_g1	0.328219	2.19005	-2.53546	0.00492298	0.521094	TRUE
c39885_g1	0.613468	0.0484558	3.62716	0.00493366	0.52195	TRUE
c100760_g6	51.2748	14.9367	1.93917	0.00494186	0.522542	TRUE
c82114_g1	5.6903	1.73344	1.84497	0.00494993	0.52312	TRUE
c100642_g2	0.533356	0	6.08413	0.00496614	0.523204	TRUE
c100876_g4	0.151024	2.22096	-3.82916	0.00496895	0.523204	TRUE
c53276_g1	1.29236	0	7.32697	0.00495576	0.523204	TRUE
c77074_g1	0.449359	0.0242279	3.97093	0.00496866	0.523204	TRUE
c77831_g1	0.55387	0	6.14895	0.00495949	0.523204	TRUE
c86568_g4	0	1.52636	-7.40124	0.00496778	0.523204	TRUE
c99986_g3	0.0820548	1.32882	-3.67527	0.00496527	0.523204	TRUE
c102118_g1	139.219	47.3496	1.69487	0.00497859	0.523944	TRUE
c89112_g1	2.12725	0.341133	2.71475	0.00498308	0.524142	TRUE
c43330_g1	0	0.566784	-6.11512	0.00499486	0.524557	TRUE
c75850_g1	1.72492	0.259079	2.85216	0.00499449	0.524557	TRUE
c82117_g1	0.954601	0.145367	2.82329	0.0049923	0.524557	TRUE
c106586_g1	0.0205137	2.78621	-6.39897	0.00500208	0.525041	TRUE
c80671_g1	0.56307	0	6.1626	0.00502454	0.527123	TRUE
c142301_g1	0	0.37279	-5.4391	0.00503091	0.527515	TRUE
c101151_g1	15.7426	4.23651	2.04146	0.00503822	0.527731	TRUE
c72194_g1	0.0205137	0.643011	-4.30814	0.00503789	0.527731	TRUE
c98653_g2	2.5193	0.40816	2.78702	0.00506739	0.53051	TRUE
c101796_g1	6.08445	1.44447	2.22255	0.00507358	0.530882	TRUE
c102003_g5	0.570498	0.0447416	3.51709	0.00508724	0.531632	TRUE
c103350_g1	0.113711	0.917117	-2.8543	0.00510284	0.531632	TRUE
c106730_g1	6.64644	0.085769	6.1958	0.00511641	0.531632	TRUE
c107265_g1	1.68001	0.376504	2.28515	0.0051178	0.531632	TRUE
c177022_g1	0	1.52636	-7.39069	0.00510556	0.531632	TRUE
c83490_g1	0.624611	0.0484558	3.64934	0.00510596	0.531632	TRUE
c87964_g1	4.94249	0.0484558	6.59824	0.00510648	0.531632	TRUE
c90029_g5	0	1.50213	-7.37829	0.00511331	0.531632	TRUE
c94877_g3	1.25134	0	7.32048	0.00511052	0.531632	TRUE
c96760_g1	37.1396	9.10363	2.17135	0.00509991	0.531632	TRUE
c96899_g1	3.5351	11.6974	-1.62529	0.00508543	0.531632	TRUE
c97490_g1	86.0649	30.7456	1.62399	0.00510927	0.531632	TRUE
c99104_g4	0	1.29236	-7.37277	0.00510688	0.531632	TRUE
c99681_g3	10.2041	1.44253	2.98489	0.0050954	0.531632	TRUE
c105315_g2	0.622839	0.0205137	4.43346	0.00512546	0.531877	TRUE
c89399_g1	0.341133	2.23142	-2.61745	0.00512374	0.531877	TRUE
c92458_g1	2.90043	0.501358	2.66373	0.00513061	0.532137	TRUE
c109134_g1	11.9926	1.45933	3.22184	0.00513875	0.532432	TRUE
c92121_g1	0.727008	3.68012	-2.27859	0.00513834	0.532432	TRUE
c89389_g1	0.277821	1.81726	-2.51596	0.00514349	0.532648	TRUE
c161820_g1	0.333705	0	5.39697	0.00516761	0.53487	TRUE
c103327_g3	1.06106	0.0689695	3.92136	0.00518552	0.536377	TRUE
c109977_g4	0.0205137	1.74441	-5.72165	0.00519382	0.536377	TRUE
c123415_g1	2.13714	0.0689695	4.92947	0.00519552	0.536377	TRUE
c37187_g1	1.35676	0	7.38993	0.00518775	0.536377	TRUE
c67813_g1	0	0.766435	-6.61304	0.00519374	0.536377	TRUE
c149799_g1	0.0205137	0.482786	-3.9492	0.0052017	0.536739	TRUE
c98716_g2	0.0615411	3.19437	-5.31515	0.00520528	0.536834	TRUE
c79734_g1	0.326276	0	5.37946	0.00520949	0.536992	TRUE
c174230_g1	0.759007	0	6.57058	0.0052196	0.537482	TRUE
c56115_g1	0.481015	0.0242279	4.06152	0.0052173	0.537482	TRUE
c106939_g3	28.1826	8.65056	1.82943	0.005239	0.538952	TRUE
c97942_g1	9.6247	1.60098	2.75614	0.00523924	0.538952	TRUE
c94719_g2	5.01243	0.557242	3.3445	0.00524525	0.539294	TRUE
c96261_g3	1.21031	0	7.27274	0.00524837	0.53934	TRUE
c108973_g1	0.495872	3.87732	-2.86606	0.00525276	0.539514	TRUE
c16575_g1	0.592954	0	6.24442	0.00525792	0.539768	TRUE
c106440_g1	35.1455	9.08346	2.07771	0.00527024	0.539929	TRUE
c1725_g1	0	0.564841	-6.06291	0.00526789	0.539929	TRUE
c85804_g2	0.109997	0.918889	-2.84108	0.00526611	0.539929	TRUE
c89916_g2	0.45873	0	5.85867	0.00526322	0.539929	TRUE
c101490_g3	3.6343	0.769807	2.36782	0.00528906	0.540101	TRUE
c102244_g1	5.4487	1.39602	2.11619	0.00528035	0.540101	TRUE
c103194_g1	3.79652	0.359704	3.5214	0.00527992	0.540101	TRUE
c137281_g1	0	1.27185	-7.34983	0.00527993	0.540101	TRUE
c66768_g1	0	1.4779	-7.35497	0.00528662	0.540101	TRUE
c85743_g4	0	1.4779	-7.35497	0.00528623	0.540101	TRUE
c97996_g2	24.0118	4.2848	2.66181	0.00529074	0.540101	TRUE
c82582_g1	4.15794	0.86849	2.42568	0.00529804	0.540573	TRUE
c105472_g2	0.145003	2.39505	-3.80206	0.00530296	0.540676	TRUE
c54005_g1	0	0.400732	-5.5265	0.00530444	0.540676	TRUE
c103174_g2	1.41882	0.259079	2.55603	0.00532655	0.542654	TRUE
c104264_g1	4.40587	0.790321	2.58181	0.0053335	0.543088	TRUE
c105362_g1	29.9858	8.48502	1.95167	0.00534953	0.544362	TRUE
c96599_g2	0.54627	0	6.09387	0.00535144	0.544362	TRUE
c86638_g2	4.59827	0.331762	3.9292	0.00535793	0.544747	TRUE
c100690_g2	0.335648	0	5.43524	0.00537118	0.545541	TRUE
c103348_g3	0	0.865289	-6.7929	0.00536911	0.545541	TRUE
c164684_g1	0.302049	0	5.27097	0.00537534	0.545583	TRUE
c90578_g1	0.0652553	0.895003	-3.61406	0.00537702	0.545583	TRUE
c171096_g1	1.23082	0	7.25716	0.0053865	0.546031	TRUE
c94874_g1	0.309477	1.5527	-2.18653	0.00538687	0.546031	TRUE
c60519_g1	0.639639	0.0242279	4.48802	0.0053995	0.546759	TRUE
c98882_g1	5.25133	0.902089	2.68192	0.00539791	0.546759	TRUE
c93846_g2	0.523985	2.76427	-2.24344	0.00540454	0.546994	TRUE
c76338_g1	0.0205137	1.14437	-5.14616	0.00540894	0.547163	TRUE
c109839_g2	4.48844	0.685981	2.82072	0.00541355	0.547355	TRUE
c102182_g3	22.1628	4.50227	2.38216	0.00542081	0.547563	TRUE
c105485_g4	0	1.45367	-7.33126	0.00544287	0.547563	TRUE
c108390_g2	0	1.4779	-7.34443	0.00544132	0.547563	TRUE
c109987_g1	0	1.25134	-7.32653	0.00543272	0.547563	TRUE
c159210_g1	0	1.4779	-7.34443	0.00544102	0.547563	TRUE
c169191_g1	0	0.775293	-6.42255	0.00543873	0.547563	TRUE
c29921_g1	0	1.4779	-7.34443	0.00544069	0.547563	TRUE
c86420_g3	0	1.45367	-7.33126	0.00544259	0.547563	TRUE
c95103_g3	0	1.45367	-7.33126	0.00544233	0.547563	TRUE
c95337_g6	0	1.4779	-7.34443	0.00544036	0.547563	TRUE
c96033_g2	3.88206	1.19105	1.83601	0.00544974	0.547979	TRUE
c24730_g1	0.318848	0	5.35786	0.00545647	0.548108	TRUE
c61051_g1	9.67053	2.73261	1.93888	0.00545579	0.548108	TRUE
[truncated: 4,130 more rows]

## Sheet: P4 vs P5
GeneID	Readcount_P4	Readcount_P5	log2FoldChange	pval	padj	significant
c101501_g5	45.0644	0.0425099	9.75761	2.64036e-20	5.30454e-15	TRUE
c81711_g4	0.0425099	26.4344	-9.11812	4.43113e-19	4.45112e-14	TRUE
c66329_g1	30.4748	0.0425099	9.19341	6.91184e-18	4.62867e-13	TRUE
c108387_g2	0.0425099	16.7152	-8.44749	8.61852e-17	4.32869e-12	TRUE
c51485_g1	16.1284	0	10.9575	3.33022e-16	1.3381e-11	TRUE
c106308_g4	0.0425099	17.822	-8.52749	1.79469e-15	6.00928e-11	TRUE
c99135_g1	0	10.1839	-10.3666	2.26548e-15	6.50201e-11	TRUE
c82604_g2	7.94591	0	9.93734	6.12012e-14	1.53693e-09	TRUE
c108941_g1	11.0402	0.021255	8.51807	8.13297e-14	1.81548e-09	TRUE
c61086_g1	9.6106	0	10.2113	3.21683e-12	6.46268e-08	TRUE
c97281_g2	0	7.47598	-9.93309	4.8868e-12	8.92516e-08	TRUE
c100567_g1	0.211972	16.3103	-6.26805	6.05643e-12	1.01396e-07	TRUE
c109574_g2	6.70227	0	9.69215	7.20464e-12	1.11341e-07	TRUE
c100392_g2	0.0425099	6.47034	-7.09008	1.66538e-11	2.23051e-07	TRUE
c82531_g1	5.22541	0.021255	7.43961	1.5749e-11	2.23051e-07	TRUE
c99393_g1	10.0761	307.465	-4.99306	1.80522e-11	2.2667e-07	TRUE
c92734_g2	0	3.095	-8.65571	1.47569e-10	1.74394e-06	TRUE
c339_g1	0.021255	8.14519	-8.24759	4.1517e-10	4.38992e-06	TRUE
c93257_g1	0.189561	8.77835	-5.5419	4.10508e-10	4.38992e-06	TRUE
c101358_g1	0.740745	70.9982	-6.65957	6.17162e-10	5.90424e-06	TRUE
c88752_g1	6.20458	0.126374	5.44965	5.99055e-10	5.90424e-06	TRUE
c85517_g1	0	3.79092	-8.97967	9.16222e-10	8.36686e-06	TRUE
c88272_g1	0.0847308	14.4249	-7.31044	1.76518e-09	1.54186e-05	TRUE
c100636_g1	0.25506	83.5104	-8.42002	4.10712e-09	3.43803e-05	TRUE
c58229_g1	0.506651	10.0671	-4.36596	5.64968e-09	4.54013e-05	TRUE
c66167_g1	2.20242	0	8.08973	9.41645e-09	7.27609e-05	TRUE
c73834_g1	0.105697	6.20445	-5.85243	1.42916e-08	0.000106341	TRUE
c82645_g1	1.07129	71.8747	-6.15254	1.90713e-08	0.000136838	TRUE
c102453_g2	74.0512	657.149	-3.22393	2.10009e-08	0.000145487	TRUE
c86799_g1	0	2.40572	-8.2542	2.70342e-08	0.000181041	TRUE
c98626_g1	2.53412	0	8.29199	2.91428e-08	0.000188866	TRUE
c69691_g1	0	2.06882	-8.04231	6.34203e-08	0.000398165	TRUE
c93565_g1	2.65471	0	8.35883	1.11633e-07	0.000679616	TRUE
c77128_g2	0.0844418	3.18175	-5.19913	1.19746e-07	0.000707562	TRUE
c63255_g1	0	3.06392	-8.69871	1.32076e-07	0.000758122	TRUE
c105901_g1	0.191295	7.42308	-5.25933	1.8624e-07	0.00103933	TRUE
c88407_g3	3.18811	38.0666	-3.67774	2.12965e-07	0.00115636	TRUE
c99004_g2	0	2.11422	-8.06373	2.62814e-07	0.00138947	TRUE
c89460_g2	0	4.21862	-9.04309	2.95857e-07	0.00152406	TRUE
c109340_g1	1.86697	0	7.85201	3.84568e-07	0.00193151	TRUE
c58165_g1	2.79409	0.021255	6.54016	4.30147e-07	0.00210774	TRUE
c82020_g1	0.612637	7.44057	-3.64569	4.85359e-07	0.00232166	TRUE
c74308_g1	0.23207	6.28731	-4.77599	5.62246e-07	0.00253807	TRUE
c82860_g1	27.7891	315.909	-3.58819	5.78847e-07	0.00253807	TRUE
c90367_g1	8.63488	0.442019	4.18234	5.44251e-07	0.00253807	TRUE
c95616_g1	2.9825	0.0422209	5.82792	5.81135e-07	0.00253807	TRUE
c89707_g1	0.0628978	5.44636	-6.39711	7.12028e-07	0.00303388	TRUE
c95222_g2	0.0634759	2.68031	-5.31022	7.24862e-07	0.00303388	TRUE
c99928_g2	0.0209659	1.87059	-6.11456	1.04308e-06	0.00427668	TRUE
c107702_g1	1.68884	22.9037	-3.79662	1.13466e-06	0.00455911	TRUE
c108877_g1	0	1.41339	-7.53282	1.25592e-06	0.00494741	TRUE
c108589_g1	1.69317	0.021255	5.81947	1.31236e-06	0.00507031	TRUE
c107300_g1	0.0637649	3.95749	-5.91893	1.47917e-06	0.00527589	TRUE
c108054_g2	0.741901	9.88203	-3.82996	1.49507e-06	0.00527589	TRUE
c12080_g1	0	3.72311	-8.86645	1.49054e-06	0.00527589	TRUE
c79486_g1	0.421342	8.03122	-4.27352	1.49688e-06	0.00527589	TRUE
c86252_g2	0.021255	2.11538	-6.22566	1.4904e-06	0.00527589	TRUE
c102515_g2	0.0422209	3.05047	-6.05788	1.67905e-06	0.00578068	TRUE
c93494_g1	0.0844418	10.4661	-6.86913	1.72642e-06	0.00578068	TRUE
c95168_g1	7.20704	0.210526	4.99718	1.69942e-06	0.00578068	TRUE
c76781_g1	0.021255	1.53745	-5.7857	1.82613e-06	0.0060143	TRUE
c76876_g1	0.253325	4.12724	-4.07056	1.92002e-06	0.00622155	TRUE
c105013_g1	0.0425099	2.57461	-5.76626	2.031e-06	0.0064767	TRUE
c99974_g1	0.233227	6.24336	-4.7393	2.12877e-06	0.00668241	TRUE
c79141_g1	3.3152	0	8.6778	2.56503e-06	0.007928	TRUE
c80274_g1	2.24869	0.0419319	5.40214	2.63667e-06	0.00802593	TRUE
c87730_g1	0	1.15891	-7.23931	2.90455e-06	0.00870941	TRUE
c75760_g1	0.444042	8.57636	-4.3653	3.3109e-06	0.00978187	TRUE
c100830_g1	3.02661	77.8989	-4.75237	4.07307e-06	0.0117197	TRUE
c101430_g2	7.84975	56.3508	-2.93987	4.18082e-06	0.0117197	TRUE
c83377_g2	0.463274	7.00925	-3.9523	4.20017e-06	0.0117197	TRUE
c89456_g1	0.0844418	2.25405	-4.65704	4.12051e-06	0.0117197	TRUE
c71302_g2	0	3.68037	-8.90307	4.72804e-06	0.013012	TRUE
c76264_g1	2.34976	0	8.18332	4.93455e-06	0.0132388	TRUE
c91747_g2	4.83531	43.4487	-3.24849	4.94227e-06	0.0132388	TRUE
c109151_g2	0.0628978	4.33617	-5.99378	5.15698e-06	0.0136322	TRUE
c92604_g2	0	1.07095	-7.12439	5.35655e-06	0.0139759	TRUE
c101637_g5	1.6777	0	7.69839	5.81831e-06	0.014986	TRUE
c100401_g1	4.14503	68.6211	-4.12303	6.32428e-06	0.0156859	TRUE
c72656_g1	2.60135	23.5474	-3.21809	6.25808e-06	0.0156859	TRUE
c77128_g1	0.10483	3.82229	-5.15148	6.2262e-06	0.0156859	TRUE
c101055_g1	1.55006	16.7367	-3.54071	6.51133e-06	0.0159528	TRUE
c97563_g1	0.10483	3.96892	-5.23208	6.59071e-06	0.0159528	TRUE
c94104_g1	26.1847	0.379988	6.02173	6.86595e-06	0.0164212	TRUE
c103133_g1	0.148496	7.46719	-5.72686	7.01489e-06	0.0165801	TRUE
c92071_g1	0.885483	14.2543	-4.05788	7.28245e-06	0.0170123	TRUE
c97566_g1	1.79887	0.0628978	4.59876	7.47964e-06	0.0172721	TRUE
c96726_g3	0.46732	30.4039	-6.14766	7.9693e-06	0.0181937	TRUE
c61951_g1	2.35628	0.0209659	6.26975	8.92759e-06	0.0201525	TRUE
c60101_g1	3.18796	0	8.62169	9.43541e-06	0.0210621	TRUE
c96235_g2	0	1.14205	-7.23217	9.82972e-06	0.0217012	TRUE
c89274_g2	0.761132	13.5687	-4.22197	1.01339e-05	0.0221295	TRUE
c95037_g3	0	1.74277	-7.79288	1.05986e-05	0.0228955	TRUE
c96871_g3	1.11813	15.8513	-3.88048	1.11017e-05	0.0237271	TRUE
c104278_g5	3.95522	33.5039	-3.13848	1.13345e-05	0.0239696	TRUE
c107033_g3	4.22383	0.253614	3.96522	1.17413e-05	0.0244316	TRUE
c109444_g2	1.1845	8.88318	-2.98568	1.20394e-05	0.0244316	TRUE
c84650_g2	0.021255	1.32721	-5.56292	1.18426e-05	0.0244316	TRUE
c89559_g4	5.90759	0	9.51045	1.1964e-05	0.0244316	TRUE
c94278_g3	0.46443	6.39012	-3.8882	1.25183e-05	0.0251496	TRUE
c47919_g1	5.03629	0	9.28021	1.29838e-05	0.0255733	TRUE
c93185_g5	0	4.4559	-9.11613	1.29641e-05	0.0255733	TRUE
c88943_g1	0	2.30321	-8.24116	1.33749e-05	0.0260879	TRUE
c107577_g1	0	1.05177	-7.08839	1.37837e-05	0.0266266	TRUE
c87323_g1	0	1.05321	-7.12986	1.39679e-05	0.0267256	TRUE
c106678_g1	0.799307	12.8937	-4.07692	1.42136e-05	0.0269391	TRUE
c78348_g2	0.106275	3.6712	-5.10258	1.44264e-05	0.0270869	TRUE
c90721_g6	0.338634	5.19433	-3.94152	1.49939e-05	0.0278917	TRUE
c89274_g1	0.168595	3.52993	-4.37791	1.56847e-05	0.0289091	TRUE
c91496_g1	0.82403	10.4857	-3.72842	1.60846e-05	0.0293767	TRUE
c109446_g6	5.80639	46.8908	-3.08804	1.90371e-05	0.0341481	TRUE
c86405_g1	0.971081	20.8299	-4.56349	1.89777e-05	0.0341481	TRUE
c67205_g1	0.0637649	1.92004	-4.79242	2.04745e-05	0.0364015	TRUE
c94194_g1	1.22643	16.8576	-3.85498	2.08441e-05	0.0367335	TRUE
c94184_g6	0	3.57128	-8.79683	2.12074e-05	0.0370488	TRUE
c64006_g1	0	5.35817	-9.53651	2.17931e-05	0.0377438	TRUE
c87920_g2	0.0419319	1.8784	-5.31723	2.23957e-05	0.0381299	TRUE
c94548_g1	0.865673	8.75594	-3.4251	2.23382e-05	0.0381299	TRUE
c103327_g2	0.148207	2.55104	-4.1298	2.26477e-05	0.038235	TRUE
c87662_g2	10.2897	62.1731	-2.6766	2.31634e-05	0.0385676	TRUE
c93000_g1	0.18985	2.80466	-3.90074	2.32286e-05	0.0385676	TRUE
c87291_g1	0.61177	7.06348	-3.59417	2.35116e-05	0.0387174	TRUE
c62617_g1	2.89777	17.655	-2.68802	2.42966e-05	0.0396849	TRUE
c53854_g1	3.08588	31.6274	-3.48569	2.54372e-05	0.0412128	TRUE
c102465_g1	1.21863	21.9462	-4.23671	2.61198e-05	0.041647	TRUE
c87552_g1	3.78254	65.4514	-4.18042	2.60617e-05	0.041647	TRUE
c104028_g5	20.2886	1.69028	3.50086	2.66696e-05	0.0421887	TRUE
c107137_g3	20.6489	148.742	-2.91174	2.77624e-05	0.0425765	TRUE
c82508_g1	9.29596	58.5517	-2.76041	2.73286e-05	0.0425765	TRUE
c87335_g1	8.90701	1.1391	2.8962	2.77424e-05	0.0425765	TRUE
c92530_g1	7.25808	48.103	-2.81277	2.73654e-05	0.0425765	TRUE
c94387_g5	0	1.34876	-7.41221	2.80456e-05	0.0426849	TRUE
c110346_g3	0.021255	3.65501	-7.13449	2.84807e-05	0.0430213	TRUE
c101905_g5	0	3.00086	-8.62198	3.06199e-05	0.0453158	TRUE
c102517_g2	3.16772	0	8.61246	3.06764e-05	0.0453158	TRUE
c98190_g2	1.03571	8.29164	-3.05394	3.03016e-05	0.0453158	TRUE
c89020_g1	75.1523	11.7246	2.58187	3.14299e-05	0.0459104	TRUE
c93883_g1	28.5632	245.973	-3.20062	3.1536e-05	0.0459104	TRUE
c105944_g2	0.508385	26.4905	-5.8622	3.20184e-05	0.0462774	TRUE
c171478_g1	0	3.0191	-8.62837	3.27208e-05	0.0466217	TRUE
c85257_g1	262.156	17.2693	3.79036	3.26544e-05	0.0466217	TRUE
c107420_g4	0.105986	4.80538	-5.41944	3.38133e-05	0.0478391	TRUE
c61561_g1	0.949826	0	6.884	3.40772e-05	0.0478754	TRUE
c104278_g4	4.08891	33.3757	-3.13572	3.47231e-05	0.048444	TRUE
c102449_g1	26.5897	0	11.6791	3.52057e-05	0.0485763	TRUE
c103243_g3	0	2.8664	-8.59324	3.57851e-05	0.0485763	TRUE
c82325_g1	0.0850199	2.23858	-4.66631	3.53847e-05	0.0485763	TRUE
c89867_g1	10.1998	0.146762	6.0036	3.55961e-05	0.0485763	TRUE
c105233_g2	0.021255	1.24537	-5.49834	3.67731e-05	0.0495667	TRUE
c30588_g1	0	0.950404	-6.9524	3.81166e-05	0.0495667	TRUE
c75971_g1	0	1.30365	-7.36954	3.75543e-05	0.0495667	TRUE
c85757_g1	0.37941	5.0214	-3.78698	3.77256e-05	0.0495667	TRUE
c96284_g1	0.0422209	1.2873	-4.73723	3.79684e-05	0.0495667	TRUE
c98222_g5	2.95851	0	8.51494	3.82417e-05	0.0495667	TRUE
c98261_g1	7.11321	46.4374	-2.79127	3.74363e-05	0.0495667	TRUE
c100902_g3	0.147629	2.5373	-4.06489	3.87356e-05	0.0495792	TRUE
c64689_g1	0	1.7552	-7.83903	3.92385e-05	0.0495792	TRUE
c91180_g6	0	1.47166	-7.53932	3.9122e-05	0.0495792	TRUE
c97039_g1	0.021255	2.88257	-6.79857	3.91311e-05	0.0495792	TRUE
c90338_g1	0.0637649	2.67019	-5.25125	4.0469e-05	0.0508144	TRUE
c90157_g1	0.462696	6.29092	-3.80737	4.09791e-05	0.0511352	TRUE
c100144_g2	0	2.57345	-8.32827	4.22637e-05	0.0519271	TRUE
c86758_g2	0	1.07273	-7.18541	4.20546e-05	0.0519271	TRUE
c94031_g2	0	1.6566	-7.78134	4.2389e-05	0.0519271	TRUE
c96842_g3	0.0422209	1.20113	-4.66471	4.3773e-05	0.0532975	TRUE
c97393_g2	0.211105	2.81101	-3.74138	4.52286e-05	0.0547381	TRUE
c157595_g1	0.294679	5.00014	-4.13941	4.64133e-05	0.0558355	TRUE
c102982_g1	0.0419319	2.62768	-5.86431	4.77311e-05	0.0568353	TRUE
c89672_g1	0.126952	1.76952	-3.80729	4.78102e-05	0.0568353	TRUE
c85999_g2	4.08545	30.5825	-2.94618	4.86939e-05	0.0575453	TRUE
c73405_g1	0.148785	8.93654	-5.99159	4.90926e-05	0.0576772	TRUE
c106197_g1	0.361045	5.79062	-4.04034	4.95733e-05	0.0579034	TRUE
c147577_g1	0.126374	2.30003	-4.18309	5.14141e-05	0.0593632	TRUE
c96496_g1	2.55364	0.0209659	6.41455	5.12205e-05	0.0593632	TRUE
c101249_g3	27.9836	0.656472	5.30424	5.20464e-05	0.0597498	TRUE
c108393_g2	9.13317	64.1416	-2.90586	5.27711e-05	0.0602376	TRUE
c42095_g1	0.126952	2.30321	-4.16004	5.46768e-05	0.0617117	TRUE
c94387_g2	2.44823	0	8.24193	5.45548e-05	0.0617117	TRUE
c104258_g2	11.3659	0	10.4536	5.59929e-05	0.062844	TRUE
c102683_g3	0.65428	5.70069	-3.1553	5.67181e-05	0.0633044	TRUE
c69943_g3	2.98799	0	8.52894	5.86619e-05	0.0647544	TRUE
c77739_g1	2.62463	0	8.34162	5.84011e-05	0.0647544	TRUE
c96216_g4	26.2772	171.666	-2.77488	5.9818e-05	0.0656698	TRUE
c103327_g3	0.0634759	1.54236	-4.50525	6.02201e-05	0.0656746	TRUE
c98259_g2	0.27458	4.62366	-4.16	6.04763e-05	0.0656746	TRUE
c91709_g2	0.021255	6.05916	-7.86417	6.08909e-05	0.0657694	TRUE
c97520_g3	2.38765	0	8.20643	6.14217e-05	0.0659879	TRUE
c86401_g1	0.021255	1.07186	-5.29523	6.21432e-05	0.0660565	TRUE
c89532_g2	1.98727	0.0419319	5.26663	6.18769e-05	0.0660565	TRUE
c73220_g1	2.81551	44.8276	-4.06983	6.2649e-05	0.0662437	TRUE
c157637_g1	0	2.24175	-8.19183	6.56506e-05	0.0673793	TRUE
c77948_g1	0.316223	3.35324	-3.44253	6.57353e-05	0.0673793	TRUE
c78558_g1	0	0.906738	-6.85605	6.5183e-05	0.0673793	TRUE
c80597_g1	4.46457	0.546849	2.91872	6.53394e-05	0.0673793	TRUE
c88681_g1	3.20141	0.021255	6.74101	6.4476e-05	0.0673793	TRUE
c88902_g1	1.26547	9.61856	-2.97099	6.45416e-05	0.0673793	TRUE
c98289_g6	2.31679	0	8.16221	6.64746e-05	0.0677913	TRUE
c99244_g1	2.65876	26.8218	-3.38703	6.70583e-05	0.0680412	TRUE
c105155_g2	0.589359	7.20806	-3.64078	6.9173e-05	0.0695458	TRUE
c95920_g1	1.73106	0.105408	3.86599	6.92335e-05	0.0695458	TRUE
c80656_g1	0.697079	5.40457	-3.00768	7.00052e-05	0.0699711	TRUE
c68351_g1	0.445198	8.20202	-4.2425	7.04696e-05	0.0700866	TRUE
c106225_g2	1.45595	11.4593	-3.03858	7.26139e-05	0.0718634	TRUE
c100088_g2	2.63562	0	8.34806	7.37398e-05	0.0722657	TRUE
c102565_g1	0.741612	5.33589	-2.9109	7.36301e-05	0.0722657	TRUE
c108263_g2	2.21052	0	8.09486	7.77654e-05	0.0758409	TRUE
c108149_g1	6.9498	0	9.74452	7.84344e-05	0.0761238	TRUE
c101186_g3	0.021255	1.41801	-5.63096	7.92591e-05	0.0765544	TRUE
c101811_g1	0.212261	2.7529	-3.76597	8.01587e-05	0.0768025	TRUE
c93340_g2	2.94853	29.2915	-3.39567	8.02806e-05	0.0768025	TRUE
c19474_g1	0.0209659	1.01186	-5.20853	8.17617e-05	0.0778487	TRUE
c104110_g1	1.75925	0.0847308	4.19599	8.31439e-05	0.0787914	TRUE
c59158_g1	0.0425099	1.20026	-4.67089	8.3561e-05	0.0788149	TRUE
c96619_g1	1.18161	11.2882	-3.32952	8.46027e-05	0.0794246	TRUE
c101927_g6	0.0637649	2.32388	-5.04174	8.9462e-05	0.0813082	TRUE
c106361_g1	0	2.22368	-8.11297	9.13764e-05	0.0813082	TRUE
c109173_g3	0.021255	1.05061	-5.25862	9.105e-05	0.0813082	TRUE
c43357_g1	0.191006	7.90718	-5.46863	9.0687e-05	0.0813082	TRUE
c56548_g1	0	2.43205	-8.2879	8.93462e-05	0.0813082	TRUE
c71363_g1	2.12912	0	8.0418	9.14538e-05	0.0813082	TRUE
c75320_g1	1.01561	11.4083	-3.58424	8.91353e-05	0.0813082	TRUE
c79387_g1	0.0838638	5.88302	-6.11336	8.87326e-05	0.0813082	TRUE
c83152_g1	1.32837	11.9702	-3.26374	9.08515e-05	0.0813082	TRUE
c83771_g1	0.378543	5.45995	-3.90718	8.80381e-05	0.0813082	TRUE
c88476_g1	0.021255	1.26085	-5.57271	9.00189e-05	0.0813082	TRUE
c92287_g1	14.6528	111.843	-3.00529	9.18705e-05	0.0813082	TRUE
c96726_g4	1.31116	25.7201	-4.44674	9.16078e-05	0.0813082	TRUE
c105730_g1	11.8619	1.6015	2.78571	9.36437e-05	0.082514	TRUE
c96216_g7	2.11162	15.6991	-2.95405	9.46913e-05	0.0830728	TRUE
c101115_g3	0.021255	3.5175	-7.04454	9.67671e-05	0.0837961	TRUE
c74760_g1	0	2.25058	-8.13953	9.62996e-05	0.0837961	TRUE
c93379_g1	1.56015	11.4769	-2.93569	9.63907e-05	0.0837961	TRUE
c27541_g1	0.252169	5.09788	-4.34281	9.72915e-05	0.0838887	TRUE
c100970_g3	0.168595	2.44795	-3.83434	0.000100929	0.0866531	TRUE
c87324_g1	0.886639	8.69088	-3.39884	0.000102503	0.0876298	TRUE
c89211_g1	10.7467	78.0523	-2.96399	0.000104782	0.0891984	TRUE
c106706_g1	0.0422209	1.47022	-4.92689	0.000107905	0.0911627	TRUE
c147687_g1	0.021255	1.40703	-5.63771	0.000107997	0.0911627	TRUE
c110009_g1	0.0425099	3.51345	-6.14224	0.000110126	0.0925713	TRUE
c102895_g1	0.211394	2.50853	-3.62061	0.000111254	0.09313	TRUE
c75888_g1	0.0422209	2.18422	-5.60773	0.000112175	0.0935111	TRUE
c90317_g3	0.508674	5.81595	-3.59638	0.000112691	0.0935529	TRUE
c19015_g1	2.23177	0	8.10887	0.000115887	0.0958105	TRUE
c105119_g3	2.22541	0.105119	4.19348	0.000121285	0.0998625	TRUE
c103492_g1	2.84717	19.0165	-2.82819	0.000121869	0.0999335	TRUE
c97969_g2	4.67972	60.7357	-3.85582	0.000122415	0.0999734	TRUE
c103451_g3	3.53946	0.253325	3.70249	0.000128188	0.104264	TRUE
c102515_g1	1.07678	17.8583	-4.20436	0.000128951	0.104462	TRUE
c160993_g1	1.07302	0	7.05883	0.000132021	0.106519	TRUE
c94498_g1	0.0422209	3.93493	-6.29996	0.000132894	0.106794	TRUE
c96478_g2	6.62548	0.400087	3.91503	0.00013453	0.107251	TRUE
c98048_g2	0.803642	7.59443	-3.36078	0.000134288	0.107251	TRUE
c38542_g1	2.17972	0.10483	4.15093	0.000135721	0.107407	TRUE
c94132_g2	0.10483	7.88897	-6.30663	0.000135794	0.107407	TRUE
c77385_g2	0.0847308	1.58169	-4.18794	0.000136669	0.107675	TRUE
c104412_g1	12.7348	98.1655	-3.07415	0.000138371	0.108168	TRUE
c105668_g3	1.26634	0.0209659	5.37779	0.000137931	0.108168	TRUE
c110205_g2	6.12248	0.0425099	6.89237	0.000139145	0.108351	TRUE
c94427_g3	8.19966	1.17872	2.69679	0.000140249	0.108789	TRUE
c105784_g1	0.0838638	1.89127	-4.42322	0.000142779	0.110325	TRUE
c105293_g5	3.39241	29.4711	-3.2587	0.00014443	0.111173	TRUE
c107835_g1	400.28	78.1435	2.264	0.000145554	0.111611	TRUE
c54019_g1	0.0637649	1.54294	-4.4851	0.000146758	0.111682	TRUE
c83865_g1	2.91556	25.9015	-3.21374	0.000146328	0.111682	TRUE
c102194_g11	2.9919	0.021255	6.6441	0.00014782	0.112065	TRUE
c97221_g1	2.21674	38.2291	-4.17915	0.000149426	0.112857	TRUE
c93699_g8	2.87102	0.0209659	6.54573	0.00015027	0.113069	TRUE
c106679_g5	1.05697	0	7.03689	0.000154999	0.114564	TRUE
c123141_g1	0.0850199	1.45012	-4.05113	0.000153762	0.114564	TRUE
c80600_g1	5.85959	48.6855	-3.15197	0.00015354	0.114564	TRUE
c81649_g1	8.38273	47.4033	-2.60261	0.000155103	0.114564	TRUE
c87112_g4	4.57489	38.9767	-3.24062	0.000155107	0.114564	TRUE
c88596_g1	59.5257	346.896	-2.64863	0.000155926	0.114747	TRUE
c67865_g1	0.168306	2.06738	-3.63021	0.000159258	0.115925	TRUE
c79741_g1	0.762578	0	6.56962	0.000159146	0.115925	TRUE
c87093_g2	0.233227	4.94991	-4.37639	0.000158794	0.115925	TRUE
c78793_g1	5.83038	0.504917	3.38747	0.000161982	0.117482	TRUE
c75646_g1	2.38707	13.8006	-2.62126	0.000164043	0.118549	TRUE
c100083_g2	0.445487	4.04251	-3.2063	0.000165199	0.118956	TRUE
c107218_g11	1.73135	0	7.74403	0.000166277	0.119305	TRUE
c50846_g1	0	1.99697	-7.96867	0.000166882	0.119313	TRUE
c102785_g1	31.2388	176.449	-2.62036	0.000174923	0.12455	TRUE
c91406_g2	0.147918	2.09268	-3.79531	0.000175447	0.12455	TRUE
c100758_g3	1.50592	0	7.54316	0.000178103	0.12599	TRUE
c90475_g1	35.6004	4.40703	2.94718	0.000179097	0.126249	TRUE
c77922_g1	0.275448	3.90747	-3.94116	0.000180322	0.126668	TRUE
c69840_g1	2.41122	0.125796	4.04308	0.000181244	0.126872	TRUE
c103872_g3	1.70258	20.6854	-3.66728	0.000182596	0.127375	TRUE
c107009_g1	23.8749	167.573	-2.9148	0.000186245	0.12947	TRUE
c101185_g2	2.39979	0.0422209	5.53928	0.00018834	0.130476	TRUE
c67509_g1	0	4.404	-9.10851	0.000192302	0.132763	TRUE
c102466_g4	0.360467	5.34067	-4.00292	0.000194992	0.134158	TRUE
c90078_g1	0.106275	3.30957	-4.97975	0.000196689	0.134864	TRUE
c105049_g4	0.0425099	3.10687	-6.12101	0.000199334	0.135929	TRUE
c90955_g2	0.759398	0	6.56435	0.000199595	0.135929	TRUE
c98904_g1	1.58169	10.7656	-2.85247	0.000201912	0.137042	TRUE
c103602_g2	2.85988	0.252169	3.35123	0.000204242	0.138157	TRUE
c83885_g1	1.68681	0.105119	3.82863	0.00020854	0.140591	TRUE
c109446_g3	3.16859	18.325	-2.5936	0.000210665	0.141409	TRUE
c86964_g3	1.82041	0.0209659	5.92877	0.000211161	0.141409	TRUE
c97495_g6	6.90729	0	9.73568	0.000215781	0.144023	TRUE
c97504_g2	1.63663	0	7.66275	0.000217806	0.144893	TRUE
c70899_g1	1.24971	8.84369	-2.89531	0.000219343	0.145097	TRUE
c91073_g1	1.13765	7.98309	-2.88313	0.000219557	0.145097	TRUE
c103930_g2	0.0425099	4.38419	-6.46545	0.000231491	0.146632	TRUE
c107569_g1	31.2442	159.423	-2.42967	0.000228792	0.146632	TRUE
c109576_g1	1.05032	14.2389	-3.80998	0.000233271	0.146632	TRUE
c43072_g1	1.63663	0	7.6627	0.000234288	0.146632	TRUE
c58561_g1	10.68	1.75318	2.55608	0.000230374	0.146632	TRUE
c68482_g1	0.021255	2.20676	-6.26784	0.000229895	0.146632	TRUE
c75107_g1	0	0.908761	-6.84383	0.000225718	0.146632	TRUE
c76390_g1	0	1.70373	-7.74005	0.00022682	0.146632	TRUE
c81632_g1	0.021255	0.84384	-4.92635	0.000223052	0.146632	TRUE
c84705_g1	0	3.20779	-8.65892	0.00023101	0.146632	TRUE
c85434_g1	2.6106	0.168306	3.85191	0.000232588	0.146632	TRUE
c88907_g3	2.95415	0.0631869	5.28521	0.000233917	0.146632	TRUE
c91959_g2	0.021255	1.80856	-5.9759	0.000230559	0.146632	TRUE
c96515_g4	1.44071	14.1958	-3.44981	0.000226527	0.146632	TRUE
c97558_g2	4.39978	0.0425099	6.41559	0.000228422	0.146632	TRUE
c97672_g3	4.93985	0.377676	3.57318	0.000229195	0.146632	TRUE
c98267_g2	2.65211	0.0209659	6.43084	0.000228705	0.146632	TRUE
c105515_g1	12.0964	68.1576	-2.56872	0.000238936	0.148157	TRUE
c80166_g1	0.23207	2.18855	-3.30069	0.000238766	0.148157	TRUE
c92201_g3	0	1.53687	-7.71129	0.000238822	0.148157	TRUE
c108591_g3	9.26779	0.378832	4.50036	0.000243501	0.150523	TRUE
c103244_g1	38.5704	250.07	-2.75686	0.00024662	0.150785	TRUE
c103386_g2	2.75448	0.021255	6.52577	0.000246697	0.150785	TRUE
c104315_g1	5.3181	32.7759	-2.69357	0.000245078	0.150785	TRUE
c175237_g1	1.67596	0.0419319	4.9703	0.000246928	0.150785	TRUE
c104115_g2	16.2449	118.264	-2.93788	0.000251499	0.153111	TRUE
c103222_g3	1.51966	0	7.55747	0.000254275	0.154334	TRUE
c90317_g5	0.0422209	1.32201	-4.84964	0.000257902	0.155595	TRUE
c98928_g1	0.233227	2.15038	-3.20557	0.000257703	0.155595	TRUE
c87673_g2	2.40181	0.0209659	6.32799	0.000259332	0.155989	TRUE
c95644_g1	0	1.82779	-7.84234	0.000260937	0.156486	TRUE
c73177_g1	0.828077	7.11857	-3.16907	0.000266517	0.157946	TRUE
c78260_g1	0.508674	5.07084	-3.37358	0.000264379	0.157946	TRUE
c78591_g1	0	1.07331	-7.19632	0.000265322	0.157946	TRUE
c89310_g1	0.483662	5.71559	-3.60257	0.000266336	0.157946	TRUE
c98208_g3	0	1.39387	-7.52827	0.000268771	0.158814	TRUE
c110496_g2	0.783833	10.739	-3.92216	0.000269745	0.158922	TRUE
c106885_g4	1.61364	0	7.64219	0.000273908	0.160448	TRUE
c23372_g1	0.0425099	1.09456	-4.50245	0.000273933	0.160448	TRUE
c97039_g2	0.550895	16.3157	-5.05386	0.000276921	0.161727	TRUE
c101524_g1	8.13734	56.2967	-2.90669	0.000279934	0.162073	TRUE
c104401_g1	3.74739	0.547716	2.70542	0.000279682	0.162073	TRUE
c90155_g1	2.04699	13.9148	-2.83791	0.000279836	0.162073	TRUE
c47812_g1	1.29135	9.07274	-2.8424	0.000282784	0.163253	TRUE
c103968_g3	2.94722	0.210237	3.68796	0.00028547	0.164331	TRUE
c100701_g1	0.169462	6.1595	-5.13866	0.000289798	0.166345	TRUE
c68448_g3	4.32332	0.0419319	6.32171	0.000292103	0.167191	TRUE
c100782_g3	1.3502	9.21732	-2.85107	0.000293999	0.167323	TRUE
c89737_g1	0.148785	1.97918	-3.71986	0.0002937	0.167323	TRUE
c103663_g1	1.26952	10.5927	-3.17723	0.00029751	0.168367	TRUE
c93695_g3	0.738721	0	6.52501	0.000297462	0.168367	TRUE
c95242_g2	0.381433	3.53586	-3.29653	0.000301145	0.169946	TRUE
c104906_g2	2.5078	0.0209659	6.38979	0.000302025	0.169953	TRUE
c69538_g1	0.168884	1.66498	-3.32545	0.000302851	0.169953	TRUE
c103408_g1	133.741	1059.32	-3.12785	0.000304983	0.170199	TRUE
c77228_g1	0	2.05466	-8.0277	0.000304606	0.170199	TRUE
c74062_g1	1.44534	0	7.48439	0.00030735	0.170859	TRUE
c80606_g1	3.5269	0.0209659	6.88314	0.000307866	0.170859	TRUE
c91556_g2	0	0.932617	-6.88397	0.000309826	0.171473	TRUE
c102141_g1	1.85367	15.7264	-3.13852	0.000313463	0.172169	TRUE
c82448_g1	0	1.35223	-7.47868	0.000312922	0.172169	TRUE
c99104_g2	6.84381	0	9.72238	0.000313656	0.172169	TRUE
c93879_g4	2.48452	0.0209659	6.33659	0.00031595	0.172956	TRUE
c106029_g1	0	1.78426	-7.79491	0.000325378	0.176673	TRUE
c107167_g1	42.7684	8.5003	2.24754	0.000323637	0.176673	TRUE
c98492_g2	3.64734	0.0419319	6.07776	0.000325325	0.176673	TRUE
c102822_g3	0.317668	6.39706	-4.44283	0.000334789	0.181293	TRUE
c96726_g2	0.955896	28.0592	-5.04523	0.000336826	0.181906	TRUE
c104038_g1	42.6192	211.976	-2.43987	0.00034365	0.184455	TRUE
c91411_g1	1.52544	16.2111	-3.56716	0.0003443	0.184455	TRUE
c93214_g1	10.979	0.232649	5.46601	0.000342727	0.184455	TRUE
c92372_g1	2.99826	15.6106	-2.47251	0.000346747	0.185272	TRUE
c46350_g1	0	1.32924	-7.38035	0.000348798	0.185873	TRUE
c106771_g2	3.56926	18.7616	-2.46603	0.00035026	0.186159	TRUE
c110410_g1	80.7392	470.074	-2.63361	0.000352029	0.186605	TRUE
c100175_g2	0.527039	4.48945	-3.17256	0.000361008	0.188873	TRUE
c162370_g1	3.31491	0	8.67832	0.000358402	0.188873	TRUE
c75681_g2	0.0847308	1.21949	-3.83552	0.000358959	0.188873	TRUE
c84157_g1	4.23885	0.652545	2.60631	0.000360187	0.188873	TRUE
c88124_g1	0.0637649	2.64489	-5.23781	0.000360274	0.188873	TRUE
c107319_g4	1.85223	12.9579	-2.8683	0.000362301	0.189057	TRUE
c100920_g2	0.0844418	1.62276	-4.16476	0.000366574	0.190239	TRUE
c108032_g2	2.00853	12.3543	-2.71715	0.000368556	0.190239	TRUE
c23424_g1	0	0.757664	-6.68478	0.000368056	0.190239	TRUE
c83437_g1	0.358733	2.73713	-3.00544	0.000369301	0.190239	TRUE
c86568_g5	0	0.782966	-6.63551	0.000367326	0.190239	TRUE
c88668_g2	1.41801	0	7.45797	0.000372364	0.191327	TRUE
c89046_g1	5.09644	21.7055	-2.17472	0.000379873	0.194687	TRUE
c103044_g3	0.695922	4.72845	-2.81472	0.000384654	0.196142	TRUE
c87935_g1	0.147629	1.79598	-3.58115	0.000384665	0.196142	TRUE
c104723_g1	6.15443	38.0497	-2.69742	0.000387848	0.196766	TRUE
c62457_g1	0.021255	1.4079	-5.75217	0.000387387	0.196766	TRUE
c99237_g2	0.127241	1.95937	-3.98159	0.000390418	0.197571	TRUE
c108512_g1	4.24768	31.3492	-3.02008	0.000394232	0.199	TRUE
c99244_g2	7.71429	56.4473	-2.91902	0.000395631	0.199206	TRUE
c106597_g3	0.826632	8.93191	-3.5732	0.00039865	0.200224	TRUE
c98261_g2	2.03094	10.396	-2.43367	0.000401818	0.201312	TRUE
c60056_g1	2.29554	0	8.14963	0.00040664	0.20303	TRUE
c64601_g1	0	0.781809	-6.68333	0.000407268	0.20303	TRUE
c104264_g1	0.720068	6.83385	-3.29319	0.000411017	0.203727	TRUE
c106371_g2	0	0.6511	-6.45101	0.000411319	0.203727	TRUE
c93528_g1	0.21255	12.4196	-6.00565	0.000411709	0.203727	TRUE
c99104_g5	0	1.99321	-8.13173	0.000414707	0.204706	TRUE
c97866_g4	0.0419319	3.07461	-6.07472	0.000420253	0.206935	TRUE
c106339_g2	2.09759	33.6983	-4.17625	0.000436051	0.209294	TRUE
c108643_g1	0.275737	2.23019	-3.03535	0.000432807	0.209294	TRUE
c60888_g1	0.105697	1.26171	-3.58064	0.000435357	0.209294	TRUE
c84079_g1	0.0634759	1.20084	-4.1843	0.000437544	0.209294	TRUE
c84483_g1	1.2646	7.96906	-2.72017	0.000426896	0.209294	TRUE
c86462_g1	1.03571	5.77299	-2.56613	0.000437048	0.209294	TRUE
c88372_g1	1.89054	0.0847308	4.31891	0.000431798	0.209294	TRUE
c92925_g1	0.148207	3.35657	-4.60294	0.000432068	0.209294	TRUE
c95680_g1	0.275737	4.87608	-4.20723	0.000436014	0.209294	TRUE
c96040_g2	0	1.21186	-7.26905	0.000437342	0.209294	TRUE
c96554_g1	33.1278	4.58387	2.78973	0.000431305	0.209294	TRUE
c97650_g1	30.8519	128.852	-2.14947	0.000430888	0.209294	TRUE
c87797_g1	0	1.22209	-7.37064	0.000438779	0.209386	TRUE
c69352_g1	0	0.932617	-6.89522	0.00044463	0.211294	TRUE
c85311_g1	0.0634759	1.01157	-3.90012	0.000444881	0.211294	TRUE
c102453_g3	1.85223	13.2682	-2.91326	0.000447667	0.212116	TRUE
c73044_g1	0	1.2046	-7.3097	0.000452722	0.214006	TRUE
c89190_g4	1.55495	0	7.59043	0.000454642	0.214409	TRUE
c94911_g2	0.169462	3.15096	-4.18825	0.000455834	0.214468	TRUE
c101428_g1	4.61884	0.674089	2.71625	0.000461405	0.216093	TRUE
c102466_g3	44.4607	169.459	-2.00544	0.000462961	0.216093	TRUE
c64467_g1	0	0.672644	-6.51828	0.000463199	0.216093	TRUE
c81865_g1	97.869	442.167	-2.2892	0.00046359	0.216093	TRUE
c102227_g2	0.191006	4.51635	-4.67538	0.00046707	0.216598	TRUE
c80956_g1	2.33805	0.0422209	5.47261	0.000467908	0.216598	TRUE
c83023_g1	0.127241	3.82823	-4.84536	0.000465873	0.216598	TRUE
c103978_g6	0.0425099	5.11725	-6.68318	0.000477637	0.218554	TRUE
c105967_g1	3.36249	0.211105	3.87773	0.000474557	0.218554	TRUE
c107505_g1	7.42597	0.988	2.78919	0.00047606	0.218554	TRUE
c112054_g1	1.24624	0	7.27295	0.000477883	0.218554	TRUE
c75760_g2	1.94043	11.933	-2.68046	0.000477805	0.218554	TRUE
c87740_g3	0.147918	1.60208	-3.40553	0.00047866	0.218554	TRUE
c67119_g1	5.22932	28.9932	-2.55794	0.000480252	0.218784	TRUE
c108202_g1	17.2422	92.4551	-2.5054	0.000481372	0.218798	TRUE
c108132_g3	1.6923	8.03282	-2.31207	0.000484666	0.219798	TRUE
c88086_g3	4.46977	0.400665	3.34862	0.000486393	0.220084	TRUE
c101353_g1	2.66223	16.3605	-2.74277	0.000489124	0.220327	TRUE
c93421_g5	1.76416	0	7.77119	0.000488776	0.220327	TRUE
c102257_g2	1.32837	7.75535	-2.62508	0.000492028	0.220646	TRUE
c76310_g1	0.0634759	1.09803	-3.99891	0.000491062	0.220646	TRUE
c96064_g1	4.05436	21.1378	-2.44778	0.000493539	0.22083	TRUE
c105031_g5	1.90341	0.23207	2.94627	0.00049867	0.222631	TRUE
c102489_g2	2.83082	19.4417	-2.80182	0.00050299	0.223779	TRUE
c103718_g4	0.65428	0	6.3517	0.000503471	0.223779	TRUE
c68070_g1	16.5261	3.17857	2.28697	0.000504676	0.22382	TRUE
c56167_g1	0	1.35916	-7.40871	0.000510525	0.225008	TRUE
c90978_g1	11.5363	56.0469	-2.37818	0.000509788	0.225008	TRUE
c92459_g3	0.912808	18.8272	-4.37311	0.000510715	0.225008	TRUE
c104281_g11	11.3219	0.021255	8.56725	0.00051259	0.22534	TRUE
c58945_g1	0	1.59543	-7.80391	0.000517042	0.226307	TRUE
c77980_g1	0.0422209	0.993492	-4.37074	0.000516895	0.226307	TRUE
c79513_g2	14.3725	83.5097	-2.64096	0.000522828	0.226862	TRUE
c88538_g2	0.0425099	1.03513	-4.40291	0.000519881	0.226862	TRUE
c89443_g1	0.168884	2.32838	-3.83038	0.000522336	0.226862	TRUE
c90591_g1	1.09254	11.1259	-3.39421	0.000522308	0.226862	TRUE
c101277_g1	0.0425099	1.05032	-4.46369	0.000525494	0.227038	TRUE
c108638_g2	3.38172	28.2276	-3.19431	0.000524975	0.227038	TRUE
c86298_g1	0.40211	2.74523	-2.80721	0.000528106	0.227677	TRUE
c86352_g3	0.0422209	1.05263	-4.51433	0.000533617	0.228582	TRUE
c92958_g1	1.84109	0.210526	3.03013	0.000533214	0.228582	TRUE
c92991_g1	1.47629	11.6512	-3.05849	0.0005332	0.228582	TRUE
c75298_g1	2.96169	0.126085	4.36164	0.000539276	0.230514	TRUE
c62773_g1	0.126952	1.60468	-3.66042	0.000540873	0.230706	TRUE
c90942_g1	0	1.14112	-7.23297	0.000542036	0.230712	TRUE
c91469_g1	3.18753	0.442597	2.77119	0.000545251	0.23159	TRUE
c90401_g1	4.50823	0.714287	2.5595	0.000554249	0.234915	TRUE
c89015_g1	0.463852	3.50912	-2.99433	0.000556551	0.235394	TRUE
c75455_g1	0.021255	1.13476	-5.31785	0.000560073	0.236386	TRUE
c102063_g4	0	1.119	-7.2169	0.00057136	0.240376	TRUE
c108875_g1	3.04266	0.021255	6.67068	0.000571919	0.240376	TRUE
c45912_g1	0.276026	2.96487	-3.51393	0.000578675	0.242708	TRUE
c106814_g2	0	0.817961	-6.7923	0.000582868	0.242742	TRUE
c108512_g4	1.01272	8.1582	-3.12931	0.000584797	0.242742	TRUE
c108606_g5	13.07	1.89878	2.69192	0.000581647	0.242742	TRUE
c158757_g1	0	1.24133	-7.2861	0.000584515	0.242742	TRUE
c98011_g6	0	0.630423	-6.35572	0.000581836	0.242742	TRUE
c91299_g7	1.3275	10.9209	-3.16275	0.000588775	0.243889	TRUE
c99271_g2	0.316512	4.38064	-3.89231	0.000591858	0.244661	TRUE
c106789_g3	0.105408	1.38895	-3.73713	0.000598213	0.24678	TRUE
c105371_g1	0.0637649	2.79005	-5.2973	0.000599992	0.247007	TRUE
c101033_g2	5.50679	35.4114	-2.73597	0.000603752	0.247541	TRUE
c107858_g2	10.0519	1.87319	2.36881	0.000602803	0.247541	TRUE
c109446_g5	0.611481	4.20257	-2.83225	0.000620421	0.249787	TRUE
c35373_g1	0.021255	0.715443	-4.6925	0.000620117	0.249787	TRUE
c72313_g1	0	3.06132	-8.75859	0.000616531	0.249787	TRUE
c74812_g1	0.549739	0	6.10364	0.000617027	0.249787	TRUE
c80419_g1	0.0209659	0.803064	-4.84976	0.00061463	0.249787	TRUE
c82134_g2	0	0.588491	-6.26536	0.000610881	0.249787	TRUE
c82794_g1	2.63375	16.7003	-2.76747	0.000620086	0.249787	TRUE
c87020_g1	0.126374	1.76663	-3.8541	0.000619418	0.249787	TRUE
c92661_g1	0.021255	1.03224	-5.27104	0.000615029	0.249787	TRUE
c4313_g1	0	0.840372	-6.74026	0.000626424	0.250199	TRUE
c84813_g1	0.92886	0.0419319	4.15328	0.000624605	0.250199	TRUE
c92491_g2	0.105986	1.39271	-3.6946	0.000623525	0.250199	TRUE
c93631_g1	1.16382	10.3093	-3.23345	0.000626008	0.250199	TRUE
c97176_g2	0.021255	1.7273	-5.90543	0.000630741	0.251423	TRUE
c84429_g2	1.72165	0.0209659	5.84929	0.000634461	0.252381	TRUE
c9362_g1	0.0637649	1.07533	-3.9856	0.000635657	0.252381	TRUE
c79643_g1	1.54265	9.96285	-2.79882	0.00063778	0.252725	TRUE
c108268_g4	4.29279	0.695922	2.56344	0.00064004	0.253121	TRUE
c109664_g1	0	7.52426	-9.86147	0.000649163	0.256224	TRUE
c98842_g3	6.88085	36.0494	-2.47029	0.000652854	0.257176	TRUE
c107784_g1	9.76777	2.0039	2.21993	0.000654731	0.257411	TRUE
c93398_g5	0.0422209	25.7881	-9.02156	0.000656248	0.257503	TRUE
c105265_g1	0.782098	5.15124	-2.78801	0.00066015	0.258026	TRUE
c82190_g1	0.444331	2.85975	-2.76651	0.000659317	0.258026	TRUE
c95116_g1	1.0613	0.0209659	5.12119	0.000667048	0.260216	TRUE
c100794_g1	0	1.19911	-7.23674	0.000669779	0.260775	TRUE
c98083_g1	0.25506	6.60572	-4.75114	0.000675263	0.262402	TRUE
c89626_g1	3.64098	0.296413	3.55042	0.000678007	0.262959	TRUE
c100135_g3	0	1.13707	-7.15957	0.000681607	0.263339	TRUE
c101033_g4	0.444042	3.23554	-2.89834	0.000680794	0.263339	TRUE
c86736_g1	0.675824	3.92481	-2.59279	0.00068318	0.26344	TRUE
c159886_g1	0	7.03539	-9.76468	0.00068621	0.264102	TRUE
c90473_g1	0.106275	1.66643	-3.9754	0.000690424	0.265215	TRUE
c23973_g1	0.783833	0	6.60912	0.000691917	0.265281	TRUE
c82024_g1	0.190717	2.2876	-3.67495	0.000695638	0.2662	TRUE
c104829_g1	1.89054	0	7.87073	0.000697453	0.266387	TRUE
c101527_g3	0.0419319	1.17525	-4.68436	0.000699134	0.266514	TRUE
c104694_g1	0.54945	0	6.10309	0.000700438	0.266514	TRUE
c97229_g4	0.254482	3.96254	-3.9324	0.000702574	0.266821	TRUE
c109151_g5	0	2.8304	-8.47416	0.000705914	0.26708	TRUE
c71066_g1	0	0.776318	-6.6522	0.000705841	0.26708	TRUE
c99729_g2	0.126374	1.34673	-3.40783	0.000713057	0.269275	TRUE
c100209_g1	0.573884	6.82634	-3.58515	0.00072029	0.270988	TRUE
c85909_g7	1.51966	0.147629	3.21825	0.000719832	0.270988	TRUE
c106597_g2	16.9342	118.583	-2.96133	0.000724662	0.271682	TRUE
c86009_g1	0.021255	1.69911	-6.04731	0.000726191	0.271682	TRUE
c99019_g1	0.190717	2.08546	-3.42819	0.000726036	0.271682	TRUE
c100506_g1	8.62952	0.0628978	6.78881	0.000732219	0.272921	TRUE
c103774_g3	0.593983	0	6.21296	0.000731583	0.272921	TRUE
c102938_g2	105.608	567.052	-2.53679	0.000738523	0.273206	TRUE
c108277_g3	0.33979	8.36163	-4.72301	0.000741145	0.273206	TRUE
c135585_g1	0	6.48277	-9.64683	0.000738451	0.273206	TRUE
c3309_g1	0	1.27892	-7.3594	0.000740488	0.273206	TRUE
c89345_g3	1.69837	0.105408	3.8197	0.000740928	0.273206	TRUE
c98560_g4	0	1.03427	-7.1076	0.00073661	0.273206	TRUE
c91452_g1	0	0.587913	-6.30328	0.000748241	0.274814	TRUE
c94648_g2	3.92003	20.7306	-2.45143	0.000747183	0.274814	TRUE
c84150_g1	0.402399	7.79224	-4.41358	0.000750333	0.275079	TRUE
c87301_g2	0.0634759	1.03485	-3.9125	0.000751929	0.275162	TRUE
c106287_g1	13.6694	117.622	-3.27278	0.000755863	0.276099	TRUE
c103866_g2	1.35772	0	7.39552	0.00076649	0.277472	TRUE
c104988_g2	3.39835	20.7312	-2.67669	0.000764978	0.277472	TRUE
c65494_g2	0	0.570705	-6.20412	0.000764201	0.277472	TRUE
c86615_g1	0.295835	2.36495	-3.04369	0.000762201	0.277472	TRUE
c91329_g1	1.09832	5.80568	-2.4931	0.000766527	0.277472	TRUE
c103477_g1	6.98166	0	9.75121	0.000774521	0.278858	TRUE
c18872_g1	1.07707	0	7.06335	0.000774066	0.278858	TRUE
c85266_g1	182.983	1884.86	-3.39445	0.000772029	0.278858	TRUE
c78502_g1	2.00622	10.1924	-2.41541	0.000776669	0.279131	TRUE
c79754_g2	6.89779	0	9.7338	0.000781756	0.279958	TRUE
c94047_g2	0.0209659	1.05003	-5.21536	0.000781706	0.279958	TRUE
c71418_g1	6.88661	0	9.73015	0.000783975	0.280253	TRUE
c98591_g1	0.211105	3.06912	-3.95842	0.00078947	0.281716	TRUE
c102206_g1	3.42828	14.62	-2.18412	0.000798585	0.282958	TRUE
c105744_g3	2.03932	0.0634759	4.77803	0.000795031	0.282958	TRUE
c106511_g1	1.49812	8.50377	-2.60894	0.000796722	0.282958	TRUE
c108514_g3	0	1.3382	-7.38326	0.000797288	0.282958	TRUE
c94289_g3	0.892131	0	6.79291	0.000803065	0.283496	TRUE
c94525_g1	7.49507	29.3602	-2.03607	0.000804336	0.283496	TRUE
c99899_g1	13.6284	71.5277	-2.4517	0.000804182	0.283496	TRUE
c102694_g2	0	0.761132	-6.64156	0.000805814	0.28352	TRUE
c81981_g1	0.318825	3.4014	-3.4734	0.000807468	0.283605	TRUE
c62731_g1	0.295546	2.2581	-2.98015	0.000813639	0.285273	TRUE
c91012_g1	2.32504	0.212261	3.36797	0.000818024	0.286311	TRUE
c82427_g1	0	0.483951	-6.00639	0.000827576	0.289151	TRUE
c46416_g1	2.68393	0	8.3748	0.000835468	0.290979	TRUE
c79513_g1	52.7998	217.108	-2.14224	0.000835704	0.290979	TRUE
c101251_g2	18.6081	91.8307	-2.39314	0.000847105	0.291167	TRUE
c103771_g4	0.379121	2.9092	-3.00964	0.00084929	0.291167	TRUE
c107138_g2	0.126663	1.32461	-3.41747	0.000842582	0.291167	TRUE
c176421_g1	0	1.59341	-7.65753	0.000839277	0.291167	TRUE
c23488_g1	3.4478	16.4024	-2.35066	0.000842728	0.291167	TRUE
c80528_g1	1.87955	0.12753	3.77163	0.000845214	0.291167	TRUE
c93356_g6	6.31075	0	9.60564	0.000848969	0.291167	TRUE
c93967_g1	0.021255	1.78615	-6.10009	0.00084115	0.291167	TRUE
c95742_g1	0.781809	0	6.60579	0.000847733	0.291167	TRUE
c86568_g20	6.22771	0	9.58523	0.000856687	0.293037	TRUE
c94047_g1	0.0634759	1.17583	-4.11104	0.000857659	0.293037	TRUE
c104803_g1	0.548872	0	6.10187	0.000865795	0.294814	TRUE
c74066_g1	0.0637649	1.16151	-4.06883	0.000865174	0.294814	TRUE
c85278_g1	0.612637	3.17915	-2.45013	0.000874166	0.29632	TRUE
c93717_g1	0.741612	0	6.52931	0.000873876	0.29632	TRUE
c98726_g5	1.44534	0	7.48504	0.000874644	0.29632	TRUE
c60056_g2	2.76315	0.0209659	6.48493	0.000886347	0.296781	TRUE
c75499_g1	0.718912	0.021255	4.59462	0.000878191	0.296781	TRUE
c85491_g1	0.633314	4.89952	-3.07115	0.000883673	0.296781	TRUE
c88907_g6	1.04149	0	7.0148	0.000882125	0.296781	TRUE
c91660_g2	1.4436	0	7.48349	0.000883235	0.296781	TRUE
c92448_g5	6.03641	0	9.5415	0.00087906	0.296781	TRUE
c97956_g1	0.316512	4.15761	-3.84745	0.000885563	0.296781	TRUE
c99407_g1	1.33675	10.7989	-3.13181	0.00088888	0.297134	TRUE
c106855_g2	0.402688	6.69681	-4.05305	0.000899767	0.297929	TRUE
c107709_g1	23.9576	98.2613	-2.11693	0.000897051	0.297929	TRUE
c3914_g1	0	1.07331	-7.07776	0.000896568	0.297929	TRUE
c5549_g1	1.18999	0	7.20527	0.000900153	0.297929	TRUE
c83924_g1	5.05608	0.27458	4.10762	0.000894555	0.297929	TRUE
c90359_g1	1.37724	6.16788	-2.2404	0.000897192	0.297929	TRUE
c78416_g1	0.698524	0.021255	4.55334	0.000904492	0.298872	TRUE
c100214_g2	1.58574	0.0209659	5.69237	0.000911096	0.300499	TRUE
c80869_g1	1.56362	0.0209659	5.67237	0.000915398	0.300499	TRUE
c85984_g1	1.71761	20.2399	-3.70505	0.000913396	0.300499	TRUE
c96878_g5	5.78135	0	9.4793	0.000914569	0.300499	TRUE
c103866_g3	1.667	9.8875	-2.62994	0.000923946	0.30281	TRUE
c158458_g1	0	1.0282	-7.17381	0.000934457	0.305756	TRUE
c107747_g1	9.09991	41.7657	-2.26855	0.000938617	0.306283	TRUE
c83277_g1	1.07967	0	7.06723	0.000939117	0.306283	TRUE
c27662_g1	1.4864	0	7.5254	0.000943391	0.306378	TRUE
c97481_g1	1.05755	5.59788	-2.45795	0.000943981	0.306378	TRUE
c98533_g1	42.6812	193.867	-2.26517	0.000942775	0.306378	TRUE
c82682_g1	0	1.19708	-7.38502	0.000948247	0.307266	TRUE
c82177_g1	2.46371	16.7874	-2.84208	0.000952425	0.30789	TRUE
c84499_g1	0.571572	0	6.15892	0.000953239	0.30789	TRUE
c87299_g2	5.55002	0.840661	2.63461	0.000960708	0.309455	TRUE
c97356_g3	0.0215949	0.695055	-4.60897	0.000961165	0.309455	TRUE
c76669_g2	2.39979	0.23236	3.26188	0.000972293	0.312537	TRUE
c87960_g1	0.0634759	2.39156	-5.25239	0.00097748	0.313702	TRUE
c102882_g1	0	0.71342	-6.52955	0.000979548	0.313865	TRUE
c105676_g1	5.10324	0.528195	3.22527	0.000981939	0.31413	TRUE
c105096_g1	3.77516	20.1495	-2.4823	0.00100322	0.317718	TRUE
c21983_g1	14.4109	0.021255	8.91543	0.00100288	0.317718	TRUE
c45259_g1	1.72007	0	7.73549	0.0010014	0.317718	TRUE
c50526_g1	0.191295	2.00593	-3.37245	0.00100064	0.317718	TRUE
c72771_g1	2.41989	0.0841528	4.61131	0.000998752	0.317718	TRUE
c74678_g1	1.40225	0.0209659	5.51641	0.00100726	0.317718	TRUE
c77651_g1	0.968191	6.32591	-2.77469	0.00100699	0.317718	TRUE
c96062_g5	0.105119	1.20113	-3.48675	0.00100739	0.317718	TRUE
c97614_g1	19.1143	163.375	-3.25858	0.00099934	0.317718	TRUE
c101127_g1	0.169751	2.10006	-3.64611	0.001015	0.318525	TRUE
c104525_g2	7.36856	36.0528	-2.38072	0.00102013	0.318525	TRUE
c79754_g1	5.15762	0	9.31496	0.00101941	0.318525	TRUE
c86623_g1	0.021255	1.16527	-5.37175	0.00101942	0.318525	TRUE
c87467_g3	1.16787	0.0425099	4.50395	0.00102105	0.318525	TRUE
c93338_g4	13.9658	62.3416	-2.23913	0.00102018	0.318525	TRUE
c98548_g1	0.887506	4.52213	-2.44347	0.00101638	0.318525	TRUE
c97122_g2	1.7351	7.29323	-2.13983	0.00102589	0.319473	TRUE
c98354_g1	0.105697	3.77731	-5.08276	0.00102726	0.319473	TRUE
c102938_g1	2.07489	9.30452	-2.21637	0.00103249	0.320107	TRUE
c98659_g2	2.37262	0.0634759	4.99605	0.00103105	0.320107	TRUE
c19416_g1	13.922	0.021255	8.86564	0.00103748	0.321158	TRUE
c87321_g3	0	0.730833	-6.56893	0.0010412	0.32132	TRUE
c88756_g1	0.0419319	1.04945	-4.47203	0.00103984	0.32132	TRUE
c106673_g1	0.359889	2.25376	-2.68836	0.00104309	0.321409	TRUE
c106587_g1	474.129	1833.34	-2.04699	0.00104528	0.32159	TRUE
c100752_g3	0.720935	0.0209659	4.57276	0.0010501	0.321916	TRUE
c108882_g1	5.91353	23.8214	-2.09951	0.00105114	0.321916	TRUE
c87399_g3	2.28558	0	8.1438	0.00104823	0.321916	TRUE
c60109_g1	1.1216	0.0838638	3.51824	0.00105277	0.321922	TRUE
c104447_g3	0.611481	13.3812	-4.62367	0.00106429	0.324953	TRUE
c102364_g1	22.0034	88.4271	-2.10032	0.00107095	0.326409	TRUE
c103615_g1	0	1.55235	-7.60979	0.00107275	0.326409	TRUE
c105119_g4	2.14155	0.147051	3.66675	0.00108355	0.326409	TRUE
c73625_g1	1.97209	0.168306	3.37545	0.00107956	0.326409	TRUE
c77371_g1	13.1515	65.6627	-2.41876	0.0010784	0.326409	TRUE
c81452_g1	0.190717	2.71992	-3.89326	0.00107709	0.326409	TRUE
c86939_g1	0.970214	5.27357	-2.50976	0.00108531	0.326409	TRUE
c95016_g1	0.0209659	1.55582	-5.8991	0.00108462	0.326409	TRUE
c96258_g1	27.2884	171.702	-2.80423	0.00108157	0.326409	TRUE
c99997_g1	1.20951	10.0916	-3.15247	0.00107959	0.326409	TRUE
c83897_g1	0.021255	0.910495	-5.01849	0.00109464	0.328722	TRUE
c12826_g1	0.464719	2.53325	-2.48294	0.001101	0.329834	TRUE
c91922_g1	2.51171	10.9639	-2.18827	0.00110162	0.329834	TRUE
c107551_g2	5.43551	0.253904	4.34393	0.00112218	0.331549	TRUE
c107675_g3	0.021255	1.34211	-5.56908	0.00111351	0.331549	TRUE
c55357_g1	0	0.943467	-6.95195	0.00112339	0.331549	TRUE
c72990_g1	0	0.933774	-6.8833	0.00111665	0.331549	TRUE
c83594_g5	0.977729	0	6.92448	0.00112386	0.331549	TRUE
c89399_g1	2.09124	0.252169	2.93674	0.00112309	0.331549	TRUE
c91662_g1	23.911	113.073	-2.32008	0.00111204	0.331549	TRUE
c93254_g1	0.864806	5.58763	-2.80836	0.00111462	0.331549	TRUE
c93340_g1	0.0209659	0.887795	-5.01242	0.00112194	0.331549	TRUE
c96514_g1	1.667	7.73207	-2.28607	0.0011099	0.331549	TRUE
c60975_g1	1.89821	9.99986	-2.50069	0.00112975	0.332799	TRUE
c105293_g3	9.75419	64.075	-2.85513	0.00113597	0.332974	TRUE
c107009_g2	1.4332	8.42844	-2.64824	0.00115872	0.332974	TRUE
c108691_g3	24.1379	3.00029	2.92244	0.00115362	0.332974	TRUE
c34068_g1	0.631579	0	6.30203	0.00115422	0.332974	TRUE
c48621_g1	4.59154	0	9.14753	0.00113918	0.332974	TRUE
c50051_g1	0	0.677847	-6.44562	0.00115665	0.332974	TRUE
c50948_g1	0.699391	0.0209659	4.52964	0.00113984	0.332974	TRUE
c73818_g1	0.806822	0	6.65015	0.00113885	0.332974	TRUE
c77348_g2	4.54856	0	9.13384	0.00114725	0.332974	TRUE
c79734_g1	0	0.631001	-6.33406	0.00116018	0.332974	TRUE
c85074_g1	1.50795	0.105697	3.68201	0.00115293	0.332974	TRUE
c87720_g2	0.994648	0	6.94984	0.00115556	0.332974	TRUE
c88907_g5	0.0637649	1.01475	-3.88816	0.00115444	0.332974	TRUE
c89091_g1	1.84542	0.211394	3.01406	0.00116012	0.332974	TRUE
c89102_g1	6.71152	28.2824	-2.1664	0.00115345	0.332974	TRUE
c92627_g1	13.2675	84.8175	-2.82935	0.00113305	0.332974	TRUE
c99641_g1	4.97166	26.1696	-2.47527	0.00115468	0.332974	TRUE
c99656_g1	7.5607	0.570705	3.69028	0.0011444	0.332974	TRUE
c109485_g2	6.9329	33.2219	-2.33227	0.0011637	0.3334	TRUE
c82552_g1	1.56246	0.127241	3.49064	0.00116498	0.3334	TRUE
c98896_g2	0.211105	2.54221	-3.5813	0.00116675	0.333431	TRUE
c115061_g1	4.39978	0	9.08473	0.00118339	0.334623	TRUE
c79725_g2	0.0628978	1.05408	-3.94156	0.00118751	0.334623	TRUE
c80536_g1	1.12276	0.105697	3.25806	0.00118587	0.334623	TRUE
c83127_g1	1.18305	6.05653	-2.42339	0.00118758	0.334623	TRUE
c90644_g1	3.88172	19.3122	-2.39084	0.00117987	0.334623	TRUE
c91237_g2	1.83675	10.7983	-2.61916	0.00117503	0.334623	TRUE
c96106_g1	0.276315	9.83403	-5.2793	0.00118644	0.334623	TRUE
c96192_g3	3.07272	24.3725	-3.1002	0.00117542	0.334623	TRUE
c97434_g3	4.42103	0	9.09167	0.00117641	0.334623	TRUE
c98393_g1	1.14141	6.86451	-2.65605	0.00118273	0.334623	TRUE
c13810_g1	0	0.525883	-6.15651	0.00119001	0.334839	TRUE
c100049_g1	10.7399	74.3468	-2.92589	0.00119561	0.335008	TRUE
c70683_g1	0	0.463274	-5.9524	0.00119429	0.335008	TRUE
c80634_g1	0	1.48698	-7.53107	0.00119272	0.335008	TRUE
c105172_g1	1.09832	6.00448	-2.5283	0.00120636	0.335118	TRUE
c108733_g3	1.71067	8.3755	-2.34578	0.00120935	0.335118	TRUE
c146037_g1	0	1.19679	-7.23628	0.0012019	0.335118	TRUE
c68710_g1	1.38128	0	7.42012	0.00120902	0.335118	TRUE
c76858_g1	0.021255	0.778341	-4.87294	0.00120517	0.335118	TRUE
c84211_g1	3.13475	19.3517	-2.76163	0.00120148	0.335118	TRUE
c97838_g1	6.25461	0.566658	3.40487	0.00120498	0.335118	TRUE
c98690_g3	4.33601	0	9.06492	0.00120648	0.335118	TRUE
c102388_g3	0	1.11293	-7.28203	0.00121743	0.336893	TRUE
c101361_g8	1.19028	0	7.20568	0.00122443	0.338363	TRUE
c79929_g1	0	0.629556	-6.36051	0.00123067	0.339621	TRUE
c76190_g1	1.77993	0.23236	2.8415	0.00123237	0.339623	TRUE
c86666_g1	0.23236	1.96631	-3.09997	0.00123445	0.339731	TRUE
c93394_g5	0.69968	0.021255	4.55582	0.00123614	0.339731	TRUE
c98580_g1	3.00144	12.5815	-2.12229	0.00123934	0.340145	TRUE
c110628_g1	0.507371	0	5.9896	0.00124297	0.340426	TRUE
c93462_g1	1.50824	0.0209659	5.6194	0.00124376	0.340426	TRUE
c105719_g3	0.909339	7.21502	-3.10478	0.0012493	0.340852	TRUE
c48819_g1	0.995226	0	6.94979	0.0012504	0.340852	TRUE
c91368_g1	0.506073	3.35555	-2.78622	0.00124751	0.340852	TRUE
c85764_g1	0.0209659	1.43118	-5.64121	0.00125769	0.342373	TRUE
c109698_g5	0.0209659	0.992625	-5.11734	0.00126057	0.34247	TRUE
c65942_g3	4.10932	0	8.98776	0.00126145	0.34247	TRUE
c41874_g1	0.105986	1.09341	-3.37928	0.0012688	0.342784	TRUE
c71550_g1	4.10221	0	8.98389	0.00126943	0.342784	TRUE
c87974_g2	4.12346	0	8.99133	0.00126433	0.342784	TRUE
c90057_g1	0.425099	4.32476	-3.40978	0.00126851	0.342784	TRUE
c107257_g1	0.507229	0	5.98953	0.00127131	0.34283	TRUE
c101085_g2	0.021255	1.21718	-5.55986	0.00127637	0.343734	TRUE
c104369_g3	9.28382	37.0684	-2.0881	0.0012869	0.346106	TRUE
c86380_g2	0.382011	4.71227	-3.74254	0.00129016	0.346113	TRUE
c94679_g7	0.0209659	1.30654	-5.61675	0.00129037	0.346113	TRUE
c86013_g1	0.572728	4.62478	-3.08494	0.0012921	0.346114	TRUE
c93663_g4	0.105408	1.28904	-3.58188	0.00129634	0.346787	TRUE
c101104_g2	6.88603	0.168017	5.2262	0.00130897	0.348119	TRUE
c103523_g4	0.720068	4.32287	-2.6589	0.0013189	0.348119	TRUE
c103562_g3	0	0.967035	-7.06502	0.00131484	0.348119	TRUE
c103850_g2	37.5708	205.318	-2.58906	0.00131742	0.348119	TRUE
c106630_g1	2.33718	0.0422209	5.50597	0.00131674	0.348119	TRUE
c19665_g1	0.021255	0.756797	-4.83637	0.00131551	0.348119	TRUE
c38199_g1	1.11929	0.105408	3.24025	0.00130846	0.348119	TRUE
c74183_g1	1.37868	0.105986	3.55337	0.00131413	0.348119	TRUE
c78415_g1	0.021255	1.03745	-5.21431	0.00132384	0.348119	TRUE
c88720_g1	0.802775	4.53369	-2.58246	0.00132375	0.348119	TRUE
c90534_g3	3.93344	0	8.92462	0.0013207	0.348119	TRUE
c95831_g1	0.0634759	3.52488	-5.8117	0.00130427	0.348119	TRUE
c97675_g2	0.0425099	1.28224	-4.82098	0.00131785	0.348119	TRUE
c101031_g2	3.18834	0.567033	2.4249	0.00132733	0.348124	TRUE
c105802_g1	0.656303	4.90976	-2.91484	0.00132729	0.348124	TRUE
c100370_g2	2.46326	0.14734	3.90803	0.00134488	0.352269	TRUE
c90795_g2	2.49942	0.359311	2.72103	0.00134972	0.353074	TRUE
c80068_g1	1.35598	16.3781	-3.74445	0.00135398	0.353728	TRUE
c69471_g1	0	0.864228	-6.86832	0.00136164	0.355263	TRUE
c82469_g4	0.0209659	1.01012	-5.26108	0.00136339	0.355263	TRUE
c106365_g1	0.0637649	2.39603	-5.10607	0.00136565	0.355288	TRUE
c39473_g1	0	0.885772	-6.80083	0.00137233	0.355288	TRUE
c81932_g1	0.675535	0.0209659	4.48103	0.00136884	0.355288	TRUE
c90433_g1	0.0209659	1.57245	-5.9299	0.00137174	0.355288	TRUE
c95742_g8	1.07793	0.0422209	4.36421	0.00137215	0.355288	TRUE
c71799_g1	1.56709	0.147051	3.29993	0.00137457	0.35541	TRUE
c96820_g1	26.3237	4.22527	2.61112	0.00137725	0.355645	TRUE
c2178_g1	0.935219	0	6.86093	0.00138392	0.356451	TRUE
c87759_g3	3.74087	0	8.85113	0.00138327	0.356451	TRUE
c107386_g1	0	0.885483	-6.80079	0.00139484	0.357888	TRUE
c65629_g1	0	0.885483	-6.80079	0.00139469	0.357888	TRUE
c84234_g1	0.316512	2.21067	-2.87477	0.00139253	0.357888	TRUE
c105566_g1	1.48236	0.18985	2.84328	0.00139803	0.358248	TRUE
c79744_g1	0.653991	3.24205	-2.37937	0.00140294	0.358495	TRUE
c88552_g1	0	0.651389	-6.37988	0.00140613	0.358495	TRUE
c96610_g1	2.25839	9.65674	-2.16373	0.00140342	0.358495	TRUE
c99416_g1	1.11871	5.22701	-2.29572	0.00140522	0.358495	TRUE
c68810_g1	0.0631869	0.904137	-3.77893	0.00141302	0.359182	TRUE
c85608_g1	0	3.29165	-8.68978	0.00141419	0.359182	TRUE
c93783_g1	0.484818	8.83071	-4.18875	0.00141106	0.359182	TRUE
c94184_g3	1.09283	8.62131	-3.05568	0.00142038	0.360299	TRUE
c100678_g8	0.926548	0	6.84881	0.00142229	0.36033	TRUE
c169653_g1	0	3.27069	-8.68059	0.00142533	0.360645	TRUE
c99518_g1	10.425	0.315645	4.89626	0.00143086	0.361587	TRUE
c86210_g7	1.03889	0	7.012	0.00143431	0.362005	TRUE
c106796_g1	4.65499	16.9757	-1.92889	0.00144218	0.362252	TRUE
c84279_g1	1.01822	5.05755	-2.38315	0.0014425	0.362252	TRUE
c98160_g1	1.79482	8.25911	-2.28862	0.00143725	0.362252	TRUE
c99692_g4	0.90616	0	6.81694	0.00144088	0.362252	TRUE
c103206_g1	0	0.865673	-6.76656	0.00145104	0.363034	TRUE
c64687_g1	0	0.964433	-6.96376	0.00144866	0.363034	TRUE
c94993_g1	0.400665	3.40718	-3.20265	0.00144961	0.363034	TRUE
c100623_g1	0.886639	0	6.78507	0.00145327	0.363137	TRUE
c102227_g4	1.55256	18.1713	-3.70729	0.00145669	0.363137	TRUE
c91773_g5	1.35367	0.0209659	5.50526	0.00145774	0.363137	TRUE
c97923_g3	0.446065	10.926	-4.75825	0.00145868	0.363137	TRUE
c101734_g1	2.95806	12.2739	-2.13091	0.00146368	0.363808	TRUE
c82981_g4	3.39966	0.0631869	5.4831	0.00146681	0.363808	TRUE
c92582_g1	0.508674	2.78369	-2.51376	0.00146658	0.363808	TRUE
c104724_g1	0.17004	3.6842	-4.42941	0.00147289	0.364353	TRUE
c77467_g1	7.94402	1.47426	2.31943	0.00147444	0.364353	TRUE
c88018_g1	3.54958	0	8.77679	0.00147117	0.364353	TRUE
c97663_g1	169.999	773.281	-2.29891	0.00147882	0.364986	TRUE
c110536_g4	0.21255	2.12652	-3.33112	0.00148256	0.365012	TRUE
c68122_g1	11.8603	0.0422209	7.80516	0.00148082	0.365012	TRUE
c93571_g5	0.935219	0	6.86099	0.00148584	0.365371	TRUE
c76203_g1	0	1.65631	-7.87312	0.00149772	0.367841	TRUE
c94367_g3	0	0.527617	-6.07833	0.00150243	0.368549	TRUE
c58421_g1	0.44462	0	5.80209	0.00150681	0.369173	TRUE
c105669_g4	0.254482	2.96805	-3.5267	0.00151204	0.370003	TRUE
c104967_g1	2.82489	30.7708	-3.53267	0.0015237	0.371692	TRUE
c94405_g1	0.0847308	1.39213	-4.01965	0.00152449	0.371692	TRUE
c99905_g1	3.81289	18.826	-2.33403	0.00152142	0.371692	TRUE
c55652_g1	0.844418	0.0422209	4.01645	0.00152745	0.371864	TRUE
c89073_g7	0.338634	10.8805	-4.97747	0.00153076	0.371864	TRUE
c93999_g5	3.4008	0	8.71515	0.00153005	0.371864	TRUE
c100509_g2	2.74234	15.934	-2.60548	0.00153583	0.372165	TRUE
c103866_g4	0.232649	1.62536	-2.83316	0.00153755	0.372165	TRUE
c86461_g3	53.434	10.9355	2.18709	0.00153484	0.372165	TRUE
c109485_g3	3.94722	20.6219	-2.45543	0.00154873	0.372477	TRUE
c64842_g1	0.0637649	1.7195	-4.6821	0.00154996	0.372477	TRUE
c84084_g2	1.25911	0	7.28793	0.00154872	0.372477	TRUE
c93226_g1	1.24219	8.15008	-2.76885	0.0015466	0.372477	TRUE
c94118_g1	0.211972	4.21371	-4.39036	0.00154582	0.372477	TRUE
c96871_g1	0.0422209	0.97426	-4.32313	0.00154581	0.372477	TRUE
c104823_g5	0.0425099	1.3074	-4.72294	0.00155471	0.373084	TRUE
c51188_g1	0	1.08227	-7.078	0.00155675	0.373084	TRUE
c76772_g1	0.0838638	1.17698	-3.77768	0.00156055	0.373084	TRUE
c81443_g1	1.20402	5.62421	-2.31322	0.00156097	0.373084	TRUE
c82420_g1	39.9362	133.112	-1.82727	0.00156177	0.373084	TRUE
c78538_g1	0	0.904137	-6.96598	0.00157795	0.3765	TRUE
c102734_g1	2.51951	11.3994	-2.22623	0.00158822	0.377159	TRUE
c109267_g2	1.441	0.021255	5.59504	0.00158516	0.377159	TRUE
c84423_g1	29.9965	7.24148	1.99051	0.00158731	0.377159	TRUE
c89205_g3	0.785567	0.0209659	4.69227	0.00158514	0.377159	TRUE
c105267_g3	0.337478	2.38678	-2.86539	0.00159403	0.378092	TRUE
c96706_g1	0.12753	1.82895	-3.90578	0.00159962	0.37897	TRUE
c102201_g1	16.6878	60.6767	-1.9599	0.00160856	0.38064	TRUE
c109036_g2	0.190139	2.02371	-3.46443	0.00162151	0.38249	TRUE
c31571_g1	0.0838638	1.11611	-3.69657	0.00161909	0.38249	TRUE
c87102_g1	0.105697	1.13476	-3.41492	0.00162223	0.38249	TRUE
c93160_g1	0.633314	5.60642	-3.15371	0.001624	0.38249	TRUE
c62698_g1	0.10483	1.36799	-3.70615	0.00162622	0.382564	TRUE
c21983_g2	0	2.78847	-8.62557	0.00163593	0.384399	TRUE
c80177_g1	0.339212	3.29583	-3.31208	0.00164259	0.38451	TRUE
c84405_g1	2.51951	0.21255	3.49664	0.00164153	0.38451	TRUE
c85251_g1	0.021255	1.52747	-5.74384	0.00164382	0.38451	TRUE
c86407_g1	0.0209659	0.906449	-5.08263	0.00164406	0.38451	TRUE
c104872_g2	3.41918	0.0844418	5.17965	0.00165029	0.38552	TRUE
c98247_g2	3.51358	0.652834	2.32305	0.0016557	0.386334	TRUE
c81508_g1	5.88749	20.976	-1.91551	0.00165996	0.386879	TRUE
c96239_g3	0.105617	2.05697	-4.35282	0.0016678	0.388256	TRUE
c100064_g4	1.08198	0.0841528	3.48206	0.00168866	0.389229	TRUE
c106225_g1	1.22523	6.81179	-2.53073	0.00169107	0.389229	TRUE
c145889_g1	3.12393	0	8.59315	0.00167902	0.389229	TRUE
c69022_g2	1.05812	0.0422209	4.36372	0.00168484	0.389229	TRUE
c80674_g1	0	1.30047	-7.5211	0.00168381	0.389229	TRUE
c86303_g2	1.46601	0	7.50558	0.00167894	0.389229	TRUE
c91807_g2	0	0.464141	-5.90643	0.00168233	0.389229	TRUE
c95750_g1	1.37608	19.4477	-3.83	0.00168357	0.389229	TRUE
c98904_g2	1.76952	9.4439	-2.48923	0.00168812	0.389229	TRUE
c98950_g3	3.10296	0	8.58346	0.00169136	0.389229	TRUE
c102045_g2	39.676	7.23827	2.40427	0.00169553	0.389421	TRUE
c31267_g1	0.844129	0	6.71546	0.00169607	0.389421	TRUE
c93565_g2	0.973104	0.0844418	3.36302	0.0017046	0.390934	TRUE
c102402_g6	0	0.880859	-6.9541	0.00171619	0.391358	TRUE
c31137_g1	0	0.529062	-6.08448	0.00171476	0.391358	TRUE
c90521_g2	0.486552	0	5.93027	0.00171201	0.391358	TRUE
c92949_g3	0	0.506362	-6.07771	0.00171099	0.391358	TRUE
c97186_g1	0	1.5308	-7.7593	0.00171259	0.391358	TRUE
c101187_g3	0	0.421053	-5.79513	0.0017186	0.391462	TRUE
c103754_g1	5.60498	28.9127	-2.43749	0.00172273	0.391515	TRUE
c76996_g1	0.444042	2.16874	-2.3521	0.0017213	0.391515	TRUE
c105195_g4	4.54538	28.0496	-2.70371	0.0017277	0.392201	TRUE
c91889_g2	1.34558	0.0628978	4.18221	0.001738	0.394094	TRUE
c105293_g1	0.738432	7.39562	-3.46989	0.00174022	0.394154	TRUE
c105210_g2	6.8823	29.4935	-2.17074	0.00175485	0.395681	TRUE
c106939_g3	7.85929	45.0149	-2.6721	0.00175305	0.395681	TRUE
c109446_g4	0.211683	1.43435	-2.77236	0.00175204	0.395681	TRUE
c77797_g1	0.466164	5.18899	-3.61967	0.00175403	0.395681	TRUE
c75026_g1	2.99695	0	8.53323	0.00175995	0.395943	TRUE
c78496_g1	0.65428	0.0209659	4.43506	0.0017598	0.395943	TRUE
c106888_g3	1.08054	0.105408	3.20321	0.00176557	0.396321	TRUE
c93757_g6	0.444042	0	5.80046	0.0017647	0.396321	TRUE
c95947_g2	0.0841528	6.79296	-6.39718	0.00177441	0.397861	TRUE
c92222_g1	0	0.796995	-6.80466	0.00177816	0.398257	TRUE
c108539_g2	0	2.57881	-8.51299	0.00179902	0.401654	TRUE
c80097_g1	11.3216	67.3457	-2.7246	0.00179933	0.401654	TRUE
c93086_g1	1.39907	7.66382	-2.52975	0.00179809	0.401654	TRUE
c107645_g1	10.4732	36.1533	-1.881	0.00180198	0.4018	TRUE
c73339_g1	0.0850199	1.11669	-3.70703	0.00180556	0.402151	TRUE
c85334_g1	6.10438	1.09861	2.40105	0.0018106	0.402826	TRUE
c100138_g2	2.92872	0.167728	3.90921	0.00182253	0.404588	TRUE
c17086_g1	2.91193	0	8.49061	0.00182254	0.404588	TRUE
c80903_g1	6.01951	43.2913	-2.99784	0.00183851	0.407683	TRUE
c72693_g1	2.8304	0	8.4512	0.00185069	0.409932	TRUE
c75236_g1	0	0.678136	-6.44541	0.00185359	0.41012	TRUE
c60611_g1	0	0.421342	-5.81636	0.0018571	0.410446	TRUE
c96923_g1	2.80944	0	8.44051	0.00186507	0.411753	TRUE
c94520_g1	0.590226	3.24812	-2.51652	0.00186812	0.411976	TRUE
c108719_g4	47.8923	280.592	-2.68451	0.00187743	0.413549	TRUE
c108822_g2	47.3351	192.674	-2.15432	0.00187937	0.413549	TRUE
c96102_g1	0	2.41108	-8.41612	0.00188943	0.415306	TRUE
c105943_g1	0.148496	3.01996	-4.45654	0.00189503	0.416082	TRUE
c108418_g2	0.762	0.0209659	4.64863	0.00189993	0.416535	TRUE
c90579_g3	2.28398	9.32577	-2.13122	0.00190124	0.416535	TRUE
c95175_g1	9.70401	35.3933	-1.92635	0.00190878	0.417732	TRUE
c110072_g1	5.4893	24.4083	-2.22239	0.00191376	0.418365	TRUE
c165979_g1	2.72064	0	8.39285	0.0019241	0.419713	TRUE
c92319_g1	0.168595	1.41223	-3.04877	0.00192204	0.419713	TRUE
c112965_g1	0	0.441441	-5.86211	0.00192797	0.420101	TRUE
c87472_g1	0.021255	0.674956	-4.57911	0.0019322	0.420567	TRUE
c101758_g1	0.106275	1.34731	-3.69395	0.00194174	0.421849	TRUE
c109448_g2	38.9175	147.234	-1.99496	0.00194229	0.421849	TRUE
c8728_g1	2.70461	0	8.38581	0.00194807	0.422647	TRUE
c108448_g1	9.96107	0.6511	3.76177	0.00196388	0.425618	TRUE
c106965_g1	4.91368	24.2772	-2.36768	0.00197013	0.426512	TRUE
c99482_g1	1.1592	6.79917	-2.66339	0.00197805	0.427765	TRUE
c102658_g1	1.27385	0.0628978	4.12538	0.00198383	0.428555	TRUE
c94855_g1	0.593405	4.24437	-2.97316	0.00198855	0.429113	TRUE
c19815_g1	2.16598	0.0422209	5.3605	0.00201286	0.43369	TRUE
c98259_g1	0.0425099	1.04813	-4.53984	0.00201408	0.43369	TRUE
c93950_g1	0.825764	4.14821	-2.42987	0.00201829	0.434131	TRUE
c12494_g1	2.61436	0	8.33554	0.00202492	0.43509	TRUE
c103491_g2	1.19028	0.021255	5.31961	0.00203093	0.435916	TRUE
c69303_g1	0	0.77574	-6.67425	0.00203603	0.436544	TRUE
c157532_g1	0.821429	0	6.6767	0.00205428	0.439119	TRUE
c75681_g1	0.105697	1.09514	-3.38758	0.00205678	0.439119	TRUE
c79836_g1	0.78152	0.0209659	4.68441	0.0020565	0.439119	TRUE
c89963_g1	5.19359	0.444331	3.45534	0.00205256	0.439119	TRUE
c88242_g1	0	2.22239	-8.29876	0.00207512	0.442096	TRUE
c89640_g1	0.021255	1.15775	-5.45355	0.00207482	0.442096	TRUE
c75748_g1	0.0637649	0.928571	-3.77757	0.00208114	0.44284	TRUE
c94806_g2	0.548872	2.52632	-2.26698	0.00208302	0.44284	TRUE
c51707_g1	0.807689	0	6.65103	0.00208693	0.443201	TRUE
c75921_g1	0.316512	1.93927	-2.67633	0.00209123	0.443645	TRUE
c102430_g1	1.62912	0.252458	2.57766	0.00210757	0.446548	TRUE
c84451_g1	1.10352	10.2665	-3.37762	0.00210936	0.446548	TRUE
c64589_g2	0.0844418	0.88346	-3.33205	0.00211399	0.447057	TRUE
c98512_g1	6.14271	26.2142	-2.20987	0.00211944	0.447739	TRUE
c75771_g1	0.23236	1.70662	-2.94078	0.00212817	0.448963	TRUE
c78971_g1	2.35641	0.0425099	5.51876	0.0021297	0.448963	TRUE
c19582_g1	2.48683	0	8.26361	0.00213672	0.449969	TRUE
c30034_g1	0.021255	0.844996	-4.95024	0.00214443	0.450179	TRUE
c3949_g1	0.0209659	0.590804	-4.40576	0.00214337	0.450179	TRUE
c75786_g1	5.02558	39.0488	-3.1221	0.0021414	0.450179	TRUE
c99185_g1	0.616105	4.00174	-2.76758	0.00214963	0.450799	TRUE
c109977_g4	1.53036	0	7.5672	0.00215274	0.450979	TRUE
c82887_g2	0.610903	0	6.25423	0.00216181	0.452409	TRUE
c104376_g2	7.94213	0.609746	3.63397	0.00216811	0.452784	TRUE
c149710_g1	0	2.33805	-8.17934	0.00216629	0.452784	TRUE
c101870_g3	0.973104	0.0844418	3.34756	0.00217195	0.452983	TRUE
c105430_g1	13.7945	0.0425099	8.06985	0.00217358	0.452983	TRUE
c62022_g1	6.01516	0.021255	7.65641	0.00217938	0.453721	TRUE
c116200_g1	0.786434	0	6.6131	0.00220018	0.457355	TRUE
c93384_g2	1.29251	0.0209659	5.39658	0.00220138	0.457355	TRUE
c101774_g1	8.78817	1.43407	2.56801	0.00221471	0.459174	TRUE
c102776_g4	8.88431	1.8703	2.14566	0.00221245	0.459174	TRUE
c170721_g1	4.40861	16.3813	-1.95508	0.0022276	0.46137	TRUE
c93323_g1	3.84788	14.37	-1.9677	0.00222993	0.461377	TRUE
c97945_g3	2.3969	0.188693	3.57142	0.00223349	0.461638	TRUE
c96449_g3	2.43205	0	8.23307	0.00223707	0.461903	TRUE
c85454_g3	0.315645	2.0843	-2.75573	0.00223962	0.461955	TRUE
c83322_g1	0.191006	2.45359	-3.71155	0.00224798	0.46284	TRUE
c97686_g1	0.0844418	1.46877	-4.16453	0.00224852	0.46284	TRUE
c86907_g1	8.15757	0.125796	5.76937	0.00225156	0.462992	TRUE
c89560_g1	0.720068	3.47152	-2.37119	0.00225611	0.463453	TRUE
c79768_g1	0.273135	2.77082	-3.34709	0.00227336	0.466042	TRUE
c82859_g4	0.800463	0.0209659	4.71859	0.00227192	0.466042	TRUE
c106183_g1	0	1.00752	-6.99044	0.00227823	0.466565	TRUE
c102969_g1	3.48221	18.9553	-2.57565	0.00230845	0.466571	TRUE
c104723_g2	3.58213	18.4176	-2.42995	0.00230146	0.466571	TRUE
c104777_g1	3.33892	0.442019	2.77549	0.00230284	0.466571	TRUE
c108238_g1	3.37767	14.9101	-2.20484	0.00228916	0.466571	TRUE
c109195_g3	1.25853	0	7.2873	0.00228073	0.466571	TRUE
c172532_g1	0	0.629267	-6.45009	0.00229251	0.466571	TRUE
c36355_g1	2.38056	0	8.20081	0.00230532	0.466571	TRUE
c67612_g1	0	0.463852	-5.89912	0.00229673	0.466571	TRUE
c69758_g1	0	0.57215	-6.18576	0.00229919	0.466571	TRUE
c83667_g1	1.1015	0.0847308	3.52503	0.00230194	0.466571	TRUE
c92226_g1	26.1444	6.25781	1.97155	0.00230649	0.466571	TRUE
c95260_g1	0.169751	1.36857	-3.0507	0.0022934	0.466571	TRUE
c98473_g1	0.0634759	0.90327	-3.7367	0.00229477	0.466571	TRUE
c76896_g1	0	0.75882	-6.58106	0.00231213	0.466845	TRUE
c107385_g2	0.170677	2.32227	-3.85085	0.00232109	0.468185	TRUE
c108074_g1	3.01243	0.296413	3.24958	0.00232511	0.468524	TRUE
c101305_g5	0	0.550895	-6.13893	0.00233267	0.468931	TRUE
c55273_g1	2.3593	0	8.18912	0.00233582	0.468931	TRUE
c84239_g3	0.820562	0	6.67528	0.00233646	0.468931	TRUE
c92462_g2	6.70908	27.9357	-2.16428	0.00233626	0.468931	TRUE
c103183_g1	30.3055	96.396	-1.74978	0.00234784	0.470711	TRUE
c105193_g2	1.4358	7.63665	-2.53418	0.00235066	0.470711	TRUE
c109491_g4	5.06635	0.908183	2.41686	0.00235236	0.470711	TRUE
c104879_g1	3.67669	0.759976	2.19862	0.00236013	0.471796	TRUE
c140980_g1	0.933484	0	6.85886	0.00236629	0.472523	TRUE
c84880_g1	0.0847308	1.26114	-3.91748	0.00236847	0.472523	TRUE
c106911_g1	7.85567	0.838927	3.11528	0.00237728	0.47334	TRUE
c81456_g1	0	0.762289	-6.62806	0.00237654	0.47334	TRUE
c23412_g1	0.765179	0	6.57399	0.0023976	0.47363	TRUE
c33997_g1	5.44736	32.1377	-2.71573	0.00238312	0.47363	TRUE
c52852_g1	0.0419319	1.53167	-4.96457	0.00239553	0.47363	TRUE
c68535_g1	1.03745	5.40717	-2.44973	0.00238876	0.47363	TRUE
c75280_g1	0.294679	1.91744	-2.74807	0.00239238	0.47363	TRUE
c94918_g1	1.07562	5.26721	-2.38221	0.00238751	0.47363	TRUE
c95866_g1	7.99305	29.1823	-1.94445	0.00239592	0.47363	TRUE
c96509_g4	2.31679	0	8.16298	0.00239644	0.47363	TRUE
c94972_g2	3.98742	26.7564	-2.88829	0.00240276	0.474185	TRUE
c91274_g2	0.106275	1.30683	-3.63599	0.00240958	0.475062	TRUE
c70263_g1	0.0847308	1.76287	-4.42907	0.00241202	0.475078	TRUE
c107349_g4	0.360467	2.52603	-2.90547	0.00242515	0.477196	TRUE
c101607_g1	6.24363	22.9286	-1.93719	0.00243199	0.478073	TRUE
c105951_g2	48.2318	10.0552	2.15043	0.00245581	0.478542	TRUE
c106521_g1	237.141	826.833	-1.91218	0.00243986	0.478542	TRUE
c176001_g1	2.26432	0	8.13034	0.00245578	0.478542	TRUE
c68060_g1	0.948092	6.35744	-2.85776	0.00244839	0.478542	TRUE
c7519_g1	0	2.01273	-8.1561	0.0024427	0.478542	TRUE
c87164_g1	0.867118	0.0634759	3.55261	0.00243777	0.478542	TRUE
[truncated: 4,657 more rows]
